# Supplementary material for: Genetic requirements for repair of lesions caused by single genomic ribonucleotides in S phase
Source: Nat Commun. 2023 Mar 3;14:1227. doi: 10.1038/s41467-023-36866-6 (PMC9984532; doi:10.1038/s41467-023-36866-6)
Supplement: Supplementary file 3 — Supplementary Data 1 [file 41467_2023_36866_MOESM3_ESM.xlsx]

## Sheet: S-RNH202 SGA synthetic sick hit
Plasma Membrane Proteolipid	PMP3	YDR276C	linked gene
Function Unknown Now	FUN12	YAL035W	no tetrad
P-BodY associated protein	PBY1	YBR094W	yeast knockout collection strain identified as a pby1 null mutant is actually wild-type for PBY1 and deleted for mms4 (SGD)
Methyl MethaneSulfonate sensitivity	MMS4	YBR098W	negative genetic effect
Dubious open reading frame - completely overlaps the verified gene MMS4 (SGD)		YBR099C	DUB ORF that is actually a MMS4 delta (SGD)
Integrity of Mitochondrial Genome	IMG2	YCR071C	no negative genetic effect
RADiation sensitive	RAD57	YDR004W	negative genetic effect
RADiation sensitive	RAD55	YDR076W	negative genetic effect
		YDR250C	linked gene
Yeast homolog of AP-1	YAP6	YDR259C	linked but double mutant obtained - no effect
MSN Three Homolog	MTH1	YDR277C	linked gene
		YDR278C	linked gene
RNase H	RNH202	YDR279W
General Control Nonderepressible	GCN2	YDR283C	linked gene
molecular ZIPper	ZIP1	YDR285W	linked but double mutant obtained - no effect
INositol Monophosphatase	INM2	YDR287W	linked gene
Homologous to RecQ protein	HRQ1	YDR291W	linked but double mutant obtained - no effect
X-Ray Sensitive	XRS2	YDR369C	negative genetic effect
MMS and UV Sensitive	MUS81	YDR386W	negative genetic effect
RiboNucleotide Reductase	RNR1	YER070W	negative genetic effect
Altered Inheritance rate of Mitochondria	AIM10	YER087W	false negative
HOmologous Pairing	HOP2	YGL033W	no negative genetic effect
RADiation sensitive	RAD54	YGL163C	negative genetic effect
PhosphoFructoKinase	PFK1	YGR240C	no negative genetic effect
Regulator of Ty1 Transposition	RTT107	YHR154W	negative genetic effect
Regulator of Ty1 Transposition	RTT101	YJL047C	negative genetic effect
Anti-Silencing Function	ASF1	YJL115W	negative genetic effect
		YJR018W	DUB ORF
Ribosomal Small subunit of Mitochondria	RSM22	YKL155C	no negative genetic effect
Regulator of Ty1 Transposition	RTT109	YLL002W	negative genetic effect
Mitochondrial Elongation Factor	MEF1	YLR069C	no negative genetic effect
TOPoisomerase	TOP3	YLR234W	negative genetic effect
Nuclear Accommodation of Mitochondria	NAM2	YLR382C	no negative genetic effect
RADiation sensitive	RAD52	YML032C	negative genetic effect
ATPase	ATP25	YMR098C	no tetrad
Slow Growth Suppressor	SGS1	YMR190C	negative genetic effect
Meiotic REcombination	MRE11	YMR224C	negative genetic effect
PyroPhosphatAse	PPA2	YMR267W	no negative genetic effect
ER-localized and Oxidants Sensitive	EOS1	YNL080C	no negative genetic effect
RADiation sensitive	RAD50	YNL250W	negative genetic effect
Increased Sodium Tolerance	IST1	YNL265C	no negative genetic effect
Mitochondrial Ribosomal Protein, Large subunit	MRPL10	YNL284C	inviable tetrad
Mitochondrial aminoacyl-tRNA Synthetase, Glutamate (E)	MSE1	YOL033W	no negative genetic effect
Mitochondrial Ribosomal Protein, Large subunit	MRPL23	YOR150W	no negative genetic effect
RecQ Mediated genome Instability	RMI1	YPL024W	negative genetic effect
Methyl MethaneSulfonate sensitivity	MMS1	YPR164W	negative genetic effect
