# Supplementary material for: Genetic requirements for repair of lesions caused by single genomic ribonucleotides in S phase
Source: Nat Commun. 2023 Mar 3;14:1227. doi: 10.1038/s41467-023-36866-6 (PMC9984532; doi:10.1038/s41467-023-36866-6)
Supplement: Supplementary file 4 — Supplementary Data 2 [file 41467_2023_36866_MOESM4_ESM.xlsx]

## Sheet: Tabelle1
Supplementary Data 2 Yeast strains used in this study
used in Figure	Strain ID	Genotype	Source
1	yFB1312	MATalpha can1Δ::STE2pr-his5 lyp1Δ::STE3prLEU2 ura3::nat leu2Δ0 his3Δ1 met15Δ0	this study
1	yMT536	MATalpha can1Δ::STE2pr-his5 lyp1Δ::STE3prLEU2 his3Δ1 ura3Δ0 met15Δ0 NAT-G1-RNH202-TAP-HIS3	this study
1	yMT540	MATalpha can1Δ::STE2pr-his5 lyp1Δ::STE3prLEU2 his3Δ1 ura3Δ0 met15Δ0 NAT-S-RNH202-TAP-HIS3	this study
1	yMT543	MATalpha can1Δ::STE2pr-his5 lyp1Δ::STE3prLEU2 his3Δ1 ura3Δ0 met15Δ0 NAT-G2-RNH202-TAP-HIS3	this study
S1E	yMT555	MATa can1Δ::STE2pr-his5 lyp1Δ::STE3prLEU2 his3Δ1 ura3Δ0 met15Δ0 NAT-G1-RNH202-TAP-HIS3	this study
S1E	yMT553	MATa can1Δ::STE2pr-his5 lyp1Δ::STE3prLEU2 his3Δ1 ura3Δ0 met15Δ0 NAT-S-RNH202-TAP-HIS3	this study
S1E	yMT547	MATa can1Δ::STE2pr-his5 lyp1Δ::STE3prLEU2 his3Δ1 ura3Δ0 met15Δ0 NAT-G2-RNH202-TAP-HIS3	this study
1G	yMT601	MATa/alpha CAN1/can1Δ::STE2pr-his5 LYP1/lyp1Δ::STE3prLEU2 his3Δ1/his3Δ1 leu2Δ0/leu2Δ0 ura3Δ0/ura3Δ0 RNH202/NAT-S-RNH202-TAP-HIS3 RAD54/rad54::KAN	this study
1G	yMT606	MATa/alpha CAN1/can1Δ::STE2pr-his5 LYP1/lyp1Δ::STE3prLEU2 his3Δ1/his3Δ1 leu2Δ0/leu2Δ0 ura3Δ0/ura3Δ0 RNH202/NAT-S-Rnh202-TAP-HIS3 XRS2/xrs2::KAN	this study
1G	yMT608	MATa/alpha CAN1/can1Δ::STE2pr-his5 LYP1/lyp1Δ::STE3prLEU2 his3Δ1/his3Δ1 leu2Δ0/leu2Δ0 ura3Δ0/ura3Δ0 RNH202/NAT-S-Rnh202-TAP-HIS3 RTT109/rtt109::KAN	this study
1G	yMT610	MATa/alpha CAN1/can1Δ::STE2pr-his5 LYP1/lyp1Δ::STE3prLEU2 his3Δ1/his3Δ1 leu2Δ0/leu2Δ0 ura3Δ0/ura3Δ0 RNH202/NAT-S-RNH202-TAP-HIS3 RAD50/rad50::KAN	this study
1G	yMT612	MATa/alpha CAN1/can1Δ::STE2pr-his5 LYP1/lyp1Δ::STE3prLEU2 his3Δ1/his3Δ1 leu2Δ0/leu2Δ0 ura3Δ0/ura3Δ0 RNH202/NAT-S-Rnh202-TAP-HIS3 MUS81/mus81::KAN	this study
1G	yMT622	MATa/alpha CAN1/can1Δ::STE2pr-his5 LYP1/lyp1Δ::STE3prLEU2 his3Δ1/his3Δ1 leu2Δ0/leu2Δ0 ura3Δ0/ura3Δ0 RNH202/NAT-S-RNH202-TAP-HIS3 RAD55/rad55::KAN	this study
1G	yMT624	MATa/alpha CAN1/can1Δ::STE2pr-his5 LYP1/lyp1Δ::STE3prLEU2 his3Δ1/his3Δ1 leu2Δ0/leu2Δ0 ura3Δ0/ura3Δ0 RNH202/NAT-S-RNH202-TAP-HIS3 MRE11/mre11::KAN	this study
1G	yMT630	MATa/alpha CAN1/can1Δ::STE2pr-his5 LYP1/lyp1Δ::STE3prLEU2 his3Δ1/his3Δ1 leu2Δ0/leu2Δ0 ura3Δ0/ura3Δ0 RNH202/NAT-S-RNH202-TAP-HIS3 MMS4/mms4::KAN	this study
1G	yMT632	MATa/alpha CAN1/can1Δ::STE2pr-his5 LYP1/lyp1Δ::STE3prLEU2 his3Δ1/his3Δ1 leu2Δ0/leu2Δ0 ura3Δ0/ura3Δ0 RNH202/NAT-S-RNH202-TAP-HIS3 RNR1/rnr1::KAN	this study
1G	yMT1197	MATa/alpha his3Δ1/his3Δ1 leu2Δ0/leu2Δ0 ura3Δ0/ura3Δ0 RNH202/NAT-S-RNH202-TAP-HIS3 RMI1/rmi1::KAN	this study
1G	yMT1080	MATa/alpha his3Δ1/his3Δ1 leu2Δ0/leu2Δ0 ura3Δ0/ura3Δ0 RNH202/NAT-S-RNH202-TAP-HIS3 RTT107/rtt107::KAN	this study
1G	yMT1082	MATa/alpha his3Δ1/his3Δ1 leu2Δ0/leu2Δ0 ura3Δ0/ura3Δ0 RNH202/NAT-S-RNH202-TAP-HIS3 SGS1/sgs1::KAN	this study
1G	yMT1140	MATa/alpha his3Δ1/his3Δ1 leu2Δ0/leu2Δ0 ura3Δ0/ura3Δ0 RNH202/NAT-S-RNH202-TAP-HIS3 AIM10/aim10::KAN	this study
1G	yMT1143	MATa/alpha his3Δ1/his3Δ1 leu2Δ0/leu2Δ0 ura3Δ0/ura3Δ0 RNH202/NAT-S-RNH202-TAP-HIS3 ASF1/asf1::KAN	this study
1G	yMT1146	MATa/alpha his3Δ1/his3Δ1 leu2Δ0/leu2Δ0 ura3Δ0/ura3Δ0 RNH202/NAT-S-RNH202-TAP-HIS3 EOS1/eos1::KAN	this study
1G	yMT1148	MATa/alpha his3Δ1/his3Δ1 leu2Δ0/leu2Δ0 ura3Δ0/ura3Δ0 RNH202/NAT-S-RNH202-TAP-HIS3 FUN12/fun12::KAN	this study
1G	yMT1150	MATa/alpha his3Δ1/his3Δ1 leu2Δ0/leu2Δ0 ura3Δ0/ura3Δ0 RNH202/NAT-S-RNH202-TAP-HIS3 GCN2/gcn2::KAN	this study
1G	yMT1152	MATa/alpha his3Δ1/his3Δ1 leu2Δ0/leu2Δ0 ura3Δ0/ura3Δ0 RNH202/NAT-S-RNH202-TAP-HIS3 HOP2/hop2::KAN	this study
1G	yMT1154	MATa/alpha his3Δ1/his3Δ1 leu2Δ0/leu2Δ0 ura3Δ0/ura3Δ0 RNH202/NAT-S-RNH202-TAP-HIS3 HRQ1/hrg1::KAN	this study
1G	yMT1156	MATa/alpha his3Δ1/his3Δ1 leu2Δ0/leu2Δ0 ura3Δ0/ura3Δ0 RNH202/NAT-S-RNH202-TAP-HIS3 IMG2/img2::KAN	this study
1G	yMT1158	MATa/alpha his3Δ1/his3Δ1 leu2Δ0/leu2Δ0 ura3Δ0/ura3Δ0 RNH202/NAT-S-RNH202-TAP-HIS3 INM2/inm2::KAN	this study
1G	yMT1160	MATa/alpha his3Δ1/his3Δ1 leu2Δ0/leu2Δ0 ura3Δ0/ura3Δ0 RNH202/NAT-S-RNH202-TAP-HIS3 IST1/ist1::KAN	this study
1G	yMT1162	MATa/alpha his3Δ1/his3Δ1 leu2Δ0/leu2Δ0 ura3Δ0/ura3Δ0 RNH202/NAT-S-RNH202-TAP-HIS3 MEF1/mef1::KAN	this study
1G	yMT1164	MATa/alpha his3Δ1/his3Δ1 leu2Δ0/leu2Δ0 ura3Δ0/ura3Δ0 RNH202/NAT-S-RNH202-TAP-HIS3 MRPL10/mrpl10::KAN	this study
1G	yMT1166	MATa/alpha his3Δ1/his3Δ1 leu2Δ0/leu2Δ0 ura3Δ0/ura3Δ0 RNH202/NAT-S-RNH202-TAP-HIS3 MRPL23/mrpl23::KAN	this study
1G	yMT1168	MATa/alpha his3Δ1/his3Δ1 leu2Δ0/leu2Δ0 ura3Δ0/ura3Δ0 RNH202/NAT-S-RNH202-TAP-HIS3 MSE1/mse1::KAN	this study
1G	yMT1170	MATa/alpha his3Δ1/his3Δ1 leu2Δ0/leu2Δ0 ura3Δ0/ura3Δ0 RNH202/NAT-S-RNH202-TAP-HIS3 MTH1/mth1::KAN	this study
1G	yMT1172	MATa/alpha his3Δ1/his3Δ1 leu2Δ0/leu2Δ0 ura3Δ0/ura3Δ0 RNH202/NAT-S-RNH202-TAP-HIS3 NAM2/nam2::KAN	this study
1G	yMT1174	MATa/alpha his3Δ1/his3Δ1 leu2Δ0/leu2Δ0 ura3Δ0/ura3Δ0 RNH202/NAT-S-RNH202-TAP-HIS3 PFK1/pfk1::KAN	this study
1G	yMT1176	MATa/alpha his3Δ1/his3Δ1 leu2Δ0/leu2Δ0 ura3Δ0/ura3Δ0 RNH202/NAT-S-RNH202-TAP-HIS3 PMP3/pmp3::KAN	this study
1G	yMT1178	MATa/alpha his3Δ1/his3Δ1 leu2Δ0/leu2Δ0 ura3Δ0/ura3Δ0 RNH202/NAT-S-RNH202-TAP-HIS3 PPA2/ppa2::KAN	this study
1G	yMT1180	MATa/alpha his3Δ1/his3Δ1 leu2Δ0/leu2Δ0 ura3Δ0/ura3Δ0 RNH202/NAT-S-RNH202-TAP-HIS3 RSM22/rsm22::KAN	this study
1G	yMT1183	MATa/alpha his3Δ1/his3Δ1 leu2Δ0/leu2Δ0 ura3Δ0/ura3Δ0 RNH202/NAT-S-RNH202-TAP-HIS3 TOP3/top3::KAN	this study
1G	yMT1184	MATa/alpha his3Δ1/his3Δ1 leu2Δ0/leu2Δ0 ura3Δ0/ura3Δ0 RNH202/NAT-S-RNH202-TAP-HIS3 YAP6/yap6::KAN	this study
1G	yMT1186	MATa/alpha his3Δ1/his3Δ1 leu2Δ0/leu2Δ0 ura3Δ0/ura3Δ0 RNH202/NAT-S-RNH202-TAP-HIS3 YDR250C/ydr250c::KAN	this study
1G	yMT1188	MATa/alpha his3Δ1/his3Δ1 leu2Δ0/leu2Δ0 ura3Δ0/ura3Δ0 RNH202/NAT-S-RNH202-TAP-HIS3 YDR278C/ydr278c::KAN	this study
1G	yMT1192	MATa/alpha his3Δ1/his3Δ1 leu2Δ0/leu2Δ0 ura3Δ0/ura3Δ0 RNH202/NAT-S-RNH202-TAP-HIS3 ZIP1/zip1::KAN	this study
1G	yMT1198	MATa/alpha his3Δ1/his3Δ1 leu2Δ0/leu2Δ0 ura3Δ0/ura3Δ0 RNH202/NAT-S-RNH202-TAP-HIS3 RAD57/rad57::HIS3	this study
2A	yNA879	MATa/alpha his3Δ1/his3Δ1 leu2Δ0/leu2Δ0 ura3Δ0/ura3Δ0 RTT101/rtt101::KAN MRC1/mrc1::HYG RNH202/NAT-S-RNH202-TAP-HIS3	this study
2A	yNA921	MATa/alpha his3Δ1/his3Δ1 leu2Δ0/leu2Δ0 ura3Δ0/ura3Δ0 MMS1/mms1::HYG MRC1/mrc1::KAN RNH202/NAT-S-RNH202-TAP-HIS	this study
2A	yNA1120	MATa/alpha his3Δ1/his3Δ1 leu2Δ0/leu2Δ0 ura3Δ0/ura3Δ0 MMS22/mms22::HYG MRC1/mrc1::KAN RNH202/NAT-S-RNH202-TAP-HIS3	this study
2B	yNA1103	MATa/alpha his3Δ1/his3Δ1 leu2Δ0/leu2Δ0 ura3Δ0/ura3Δ0 RTT101/rtt101::KAN POL2/pol2-M644G-NAT RNH202/NAT-S-RNH202-TAP-HIS3	this study
2B	yNA1374	MATa/alpha his3Δ1/ his3Δ1 leu2Δ0/leu2Δ0 ura3Δ0/ura3Δ0 RNH202/NAT-S-RNH202-TAP-HIS3 MMS1/mms1::KAN POL2/pol2-M644G-NAT	this study
2B	yNA1382	MATa/alpha his3Δ1/ his3Δ1 leu2Δ0/leu2Δ0 ura3Δ0/ura3Δ0 RNH202/NAT-S-RNH202-TAP-HIS3 MMS22/mms22::KAN POL2/pol2-M644G-NAT	this study
2C	yNA1954	MATa/alpha his3Δ1/his3Δ1 leu2Δ0/leu2Δ0 ura3Δ0/ura3Δ0 RNH202/RNH202-TAP-HIS3 RAD52/rad52::KAN	this study
2C	yNA1956	MATa/alpha his3Δ1/his3Δ1 leu2Δ0/leu2Δ0 ura3Δ0/ura3Δ0 RNH202/NAT-G1-RNH202-TAP-HIS3 RAD52/rad52::KAN	this study
2C	yNA1958	MATa/alpha his3Δ1/his3Δ1 leu2Δ0/leu2Δ0 ura3Δ0/ura3Δ0 RNH202/NAT-S-RNH202-TAP-HIS3 RAD52/rad52::KAN	this study
2C	yNA1960	MATa/alpha his3Δ1/his3Δ1 leu2Δ0/leu2Δ0 ura3Δ0/ura3Δ0 RNH202/NAT-G2-RNH202-TAP-HIS3 RAD52/rad52::KAN	this study
2D	yAL863	MATa/alpha his3Δ1/his3Δ1 leu2Δ0/leu2Δ0 ura3Δ0/ura3Δ0 met15Δ0/met15Δ0 RAD52/rad52::HYG POL2/pol2M644G::NAT RNH202/NAT-S-RNH202-TAP-HIS3	this study
2E	yNA1962	MATa/alpha his3Δ1/his3Δ1 leu2Δ0/leu2Δ0 ura3Δ0/ura3Δ0 RNH202/RNH202-TAP-HIS3 RAD51/rad51::KAN	this study
2E	yNA1964	MATa/alpha his3Δ1/his3Δ1 leu2Δ0/leu2Δ0 ura3Δ0/ura3Δ0 RNH202/NAT-G1-RNH202-TAP-HIS3 RAD51/rad51::KAN	this study
2E	yNA1966	MATa/alpha his3Δ1/his3Δ1 leu2Δ0/leu2Δ0 ura3Δ0/ura3Δ0 RNH202/NAT-S-RNH202-TAP-HIS3 RAD51/rad51::KAN	this study
2E	yNA1968	MATa/alpha his3Δ1/his3Δ1 leu2Δ0/leu2Δ0 ura3Δ0/ura3Δ0 RNH202/NAT-G2-RNH202-TAP-HIS3 RAD51/rad51::KAN	this study
2F, 2G, S3F-H	yAL350	MATa his3Δ1 leu2Δ0 ura3Δ0 met15Δ0 RNH202-TAP-HIS3	Lockhart et al 2019
2F, 2G, S3F-H	yMT655	MATa his3Δ1 leu2Δ0 ura3Δ0NAT-S-RNH201-TAP-HIS3	this study
2F, 2G, S3F-H	yMT664	MATa his3Δ1 leu2Δ0 ura3Δ0 NAT-S-RNH202-TAP-HIS3 rtt101Δ::KAN	this study
2F, 2G, S3F-H	yMT661	MATa his3Δ1 leu2Δ0 ura3Δ0 NAT-S-RNH202-TAP-HIS3 rad51Δ::HYG	this study
2F, 2G, S3F-H	yMT670	MATa his3Δ1 leu2Δ0 ura3Δ0 NAT-S-RNH202-TAP-HIS3 rad51Δ::HYG rtt101Δ::KAN	this study
2F, 2G, S3F-H	yMT659	MATa his3Δ1 leu2Δ0 ura3Δ0 rtt101Δ::KAN	this study
2F, 2G, S3F-H	yMT657	MATa his3Δ1 leu2Δ0 ura3Δ0 rad51Δ::HYG	this study
2F, 2G, S3F-H	yMT667	MATa his3Δ1 leu2Δ0 ura3Δ0 rad51Δ::HYG rtt101Δ::KAN	this study
2H, S3F-G	yNA1001	MATa his3Δ1 leu2Δ0 ura3Δ0 met15Δ0 LYS2	this study
2H	yNA999	MATa his3Δ1 leu2Δ0 ura3Δ0 met15Δ0 LYS2 rtt101::KAN	this study
2H	yNA1027	MATalpha his3Δ1 leu2Δ0 ura3Δ0 met15Δ0 LYS2 NAT-S-RNH202-TAP-HIS3	this study
2H	yNA1028	MATalpha his3Δ1 leu2Δ0 ura3Δ0 met15Δ0 LYS2 NAT-S-RNH202-TAP-HIS3	this study
2H	yNA1031	MATa his3Δ1 leu2Δ0 ura3Δ0 met15Δ0 LYS2 NAT-S-RNH202-TAP-HIS3 rtt101::KAN	this study
2H	yNA1032	MATalpha his3Δ1 leu2Δ0 ura3Δ0 met15Δ0 LYS2 NAT-S-RNH202-TAP-HIS3 rtt101::KAN	this study
2I	yNA1001	MATa his3Δ1 leu2Δ0 ura3Δ0 met15Δ0 LYS2	this study
2I	yNA999	MATa his3Δ1 leu2Δ0 ura3Δ0 met15Δ0 LYS2 rtt101::KAN	this study
2I	yVK477	MATalpha his3Δ1 leu2Δ0 ura3Δ0 met15Δ0 rnh201::HYG	this study
2I	yVK460	MATalpha his3Δ1 leu2Δ0 ura3Δ0 met15Δ0 rnh201::HYG	this study
2I	yVK470	MATa his3Δ1 leu2Δ0 ura3Δ0 met15Δ0 rtt101::NAT rnh201::HYG	this study
2I	yVK471	MATalpha his3Δ1 leu2Δ0 ura3Δ0 met15Δ0 rtt101::NAT rnh201::HYG	this study
2I	yVK464	MATa his3Δ1 leu2Δ0 ura3Δ0 met15Δ0 rtt101::NAT rnh201::HYG	this study
2I	yVK465	MATalpha his3Δ1 leu2Δ0 ura3Δ0 met15Δ0 rtt101::NAT rnh201::HYG	this study
2I	yNA1059	MATalpha his3Δ1 leu2Δ0 ura3Δ0 met15Δ0 LYS2 RNH202-TAP-HIS3	this study
2I	yNA1060	MATalpha his3Δ1 leu2Δ0 ura3Δ0 met15Δ0 LYS2 RNH202-TAP-HIS3	this study
2I	yNA1002	MATa his3Δ1 leu2Δ0 ura3Δ0 met15Δ0 LYS2 RNH202-TAP-HIS3 rtt101::KAN	this study
2I	yNA1003	MATa his3Δ1 leu2Δ0 ura3Δ0 met15Δ0 LYS2 RNH202-TAP-HIS3 rtt101::KAN	this study
2I	yNA1027	MATalpha his3Δ1 leu2Δ0 ura3Δ0 met15Δ0 LYS2 NAT-S-RNH202-TAP-HIS3	this study
2I	yNA1028	MATalpha his3Δ1 leu2Δ0 ura3Δ0 met15Δ0 LYS2 NAT-S-RNH202-TAP-HIS3	this study
2I	yNA1031	MATa his3Δ1 leu2Δ0 ura3Δ0 met15Δ0 LYS2 NAT-S-RNH202-TAP-HIS3 rtt101::KAN	this study
2I	yNA1032	MATalpha his3Δ1 leu2Δ0 ura3Δ0 met15Δ0 LYS2 NAT-S-RNH202-TAP-HIS3 rtt101::KAN	this study
2I	yNA1033	MATalpha his3Δ1 leu2Δ0 ura3Δ0 met15Δ0 LYS2 NAT-S-RNH202-TAP-HIS3 rtt101::KAN	this study
2I	yNA1034	MATalpha his3Δ1 leu2Δ0 ura3Δ0 met15Δ0 LYS2 NAT-S-RNH202-TAP-HIS3 rtt101::KAN	this study
3A	yVK775	MATa his3Δ1 leu2Δ0 ura3Δ0 + pBL189 (pRS426-pGPD-vc-2µ-URA3)	this study
3A	yVK776	MATa his3Δ1 leu2Δ0 ura3Δ0 rtt101Δ::NAT + pBL189 (pRS426 pGPD-vc-2µ-URA3)	this study
3A	yVK777	MATa his3Δ1 leu2Δ0 ura3Δ0 rtt101Δ::NAT rnh201Δ::HYG + pBL189 (pRS426-pGPD-vc-2µ-URA3)	this study
3A	yVK778	MATa his3Δ1 leu2Δ0 ura3Δ0 rtt101Δ::NAT rnh201Δ::HYG + pBB39 (pRS426-pGPD-RNH1-HA-2µ-URA3)	this study
3B	yVK589	MATa his3Δ1 leu2Δ0 ura3Δ0 rtt101Δ::NAT rnh201Δ::HYG + pBL97 (pRS316-vc-URA3)	this study
3B	yVK590	MATa his3Δ1 leu2Δ0 ura3Δ0 rtt101Δ::NAT rnh201Δ::HYG + pBL401 (pRS316-RNH201-URA3)	this study
3B	yVK591	MATa his3Δ1 leu2Δ0 ura3Δ0 rtt101Δ::NAT rnh201Δ::HYG + pBL399 (pRS316-rnh201-REDP45D,Y219A-URA3)	this study
3C	yVK1180	MATa his3Δ1 leu2Δ0 ura3Δ0 met15Δ0	this study
3C	yVK1182	MATa his3Δ1 leu2Δ0 ura3Δ0 met15Δ0 rtt101Δ::KAN	this study
3C	yVK1186	MATa his3Δ1 leu2Δ0::pGPD-AFB2-LEU2 ura3Δ0 met15Δ0 RNH201-AID*-9MYC-HIS3	this study
3C	yVK1190	MATa his3Δ1 leu2Δ0::pGPD-AFB2-LEU2 ura3Δ0 met15Δ0 RNH201-AID*-9MYC-HIS3 3rtt101Δ::KAN	this study
3C	yVK739	MATa his3Δ1 leu2Δ0 ura3Δ0 met15Δ0 POL2::pol2-M644G-NAT	Lockhart et al 2019; crossed for this study
3C	yVK1188	MATa his3Δ1 leu2Δ0 ura3Δ0 met15Δ0 POL2::pol2-M644G-NAT rtt101Δ::KAN	this study
3C	yVK1192	MATa his3Δ1 leu2Δ0::pGPD-AFB2-LEU2 ura3Δ0 met15Δ0 RNH201-AID*-9MYC-HIS3 POL2::pol2-M644G-NAT	this study
3C	yVK1194	MATa his3Δ1 leu2Δ0::pGPD-AFB2-LEU2 ura3Δ0 met15Δ0 RNH201-AID*-9MYC-HIS3 POL2::pol2-M644G-NAT rtt101Δ::KAN	this study
3D	yVK1236	MATa his3Δ1 leu2Δ0::pGPD-AFB2-LEU2 ura3Δ0 met15Δ0 RNH201-AID*-9MYC-HIS3 POL2::pol2-M644G-NAT rtt101Δ::KAN + pBL97 (pRS316-vc-URA3)	this study
3D	yVK1237	MATa his3Δ1 leu2Δ0::pGPD-AFB2-LEU2 ura3Δ0 met15Δ0 RNH201-AID*-9MYC-HIS3 POL2::pol2-M644G-NAT rtt101Δ::KAN + pBL401 (pRS316-RNH201-URA3)	this study
3D	yVK1238	MATa his3Δ1 leu2Δ0::pGPD-AFB2-LEU2 ura3Δ0 met15Δ0 RNH201-AID*-9MYC-HIS3 POL2::pol2-M644G-NAT rtt101Δ::KAN + pBL399 (pRS316-rnh201-REDP45D,Y219A-URA3)	this study
3E	yVK1518	MATa his3Δ1 leu2Δ0 ura3Δ0	this study
3E	yVK1520	MATalpha his3Δ1 leu2Δ0 ura3Δ0 top1Δ::HYG	this study
3E	yVK1522	MATa his3Δ1 leu2Δ0 ura3Δ0 rtt101Δ::KAN	this study
3E	yVK1524	MATa his3Δ1 leu2Δ0::pGPD-AFB2-LEU2 ura3Δ0 met15Δ0 RNH201-AID*-9MYC-HIS3 POL2::pol2-M644G-NAT rtt101Δ::KAN	this study
3E	yVK1525	MATa his3Δ1 leu2Δ0::pGPD-AFB2-LEU2 ura3Δ0 met15Δ0 RNH201-AID*-9MYC-HIS3 POL2::pol2-M644G-NAT rtt101Δ::KAN top1Δ::HYG	this study
3E	yVK1526	MATa his3Δ1 leu2Δ0::pGPD-AFB2-LEU2 ura3Δ0 met15Δ0 RNH201-AID*-9MYC-HIS3 POL2::pol2-M644G-NAT rtt101Δ::KAN top1Δ::HYG	this study
3E	yVK1527	MATalpha his3Δ1 leu2Δ0::pGPD-AFB2-LEU2 ura3Δ0 met15Δ0 RNH201-AID*-9MYC-HIS3 POL2::pol2-M644G-NAT rtt101Δ::KAN top1Δ::HYG	this study
3F,G,H, S3G, S3H	yMT185	MATa his3Δ1 leu2Δ0::PromGPD-AFB2-LEU2 ura3Δ0 LYS2 dpb2-TAP(=CBP-TEV-protA-protA)-HIS3 POL2::pol2-M644G-NAT RNH201-AID*-9MYC-HYG	this study
3F,G,H, S3G, S3H	yMT186	MATa his3Δ1 leu2Δ0::PromGPD-AFB2-LEU2 ura3Δ0 LYS2 dpb2-TAP(=CBP-TEV-protA-protA)-HIS3 POL2::pol2-M644G-NAT RNH201-AID*-9MYC-HYG rtt101::KAN	this study
3I	yNA982	MATalpha his3Δ1 leu2Δ0 ura3Δ0	this study
3I	yNA1640	MATa his3Δ1 leu2Δ0 met15Δ0 ura3Δ0 met15Δ0 wsc1::KAN	this study
3I	yNA982	MATalpha his3Δ1 leu2Δ0 ura3Δ0	this study
3I	yNA986	MATalpha his3Δ1 leu2Δ0 ura3Δ0 rtt101::KAN	this study
3I	yVK470	MATa his3Δ1 leu2Δ0 ura3Δ0 met15Δ0 rtt101::NAT rnh201::HYG	this study
3I	yVK849	MATalpha his3Δ1 leu2Δ0 ura3Δ0 met15Δ0 rtt101::KAN rnh201::HYG pol2-M644G-NAT	this study
4B	yMT608	MATa/alpha his3Δ1/his3Δ1 leu2Δ0/leu2Δ0 ura3Δ0/ura3Δ0 RNH202/NAT-S-RNH202-TAP-HIS3 RTT109/rtt109::KAN	this study
4B	yMT1143	MATa/alpha his3Δ1/his3Δ1 leu2Δ0/leu2Δ0 ura3Δ0/ura3Δ0 RNH202/NAT-S-RNH202-TAP-HIS3 ASF1/asf1::KAN	this study
4C	yMT1279	MATa/alpha his3Δ1/his3Δ1 leu2Δ0/leu2Δ0 ura3Δ0/ura3Δ0 RNH202/NAT-S-RNH202-TAP-HIS3 CAC1/cac1::KAN	this study
4C	yMT1280	MATa/alpha his3Δ1/his3Δ1 leu2Δ0/leu2Δ0 ura3Δ0/ura3Δ0 RNH202/NAT-S-RNH202-TAP-HIS3 CAC2/cac2::KAN	this study
4C	yMT1281	MATa/alpha his3Δ1/his3Δ1 leu2Δ0/leu2Δ0 ura3Δ0/ura3Δ0 RNH202/NAT-S-RNH202-TAP-HIS3 CAC3/cac3::KAN	this study
4C	yMT1282	MATa/alpha his3Δ1/his3Δ1 leu2Δ0/leu2Δ0 ura3Δ0/ura3Δ0 RNH202/NAT-S-RNH202-TAP-HIS3 RTT106/rtt106::KAN	this study
4D	yVK1697	MATa/alpha his3Δ1/his3Δ1 leu2Δ0/leu2Δ0::PromGPD-AFB2-LEU2 ura3Δ0/ura3Δ0 RNH201/RNH201-AID*-9MYC-HYG POL2/pol2-M644G-NAT RTT109/rtt109::KAN	this study
4E	yVK1696	MATa/alpha his3Δ1/his3Δ1 leu2Δ0/leu2Δ0::PromGPD-AFB2-LEU2 ura3Δ0/ura3Δ0 RNH201/RNH201-AID*-9MYC-HYG POL2/pol2-M644G-NAT ASF1/asf1::KAN	this study
4F	yVK1765	MATa his3Δ1 leu2Δ0 ura3Δ0 + pBL508 (pRS313-vc-HIS3)	this study
4F	yVK1766	MATa his3Δ1 leu2Δ0 ura3Δ0 hht1Δ::URA3 hht2Δ::KAN + pBL509 (pRS313-H3-H4-HIS3)	this study
4F	yVK1786	MATalpha his3Δ1 leu2Δ0 ura3Δ0 hht1Δ::URA3 hht2Δ::KAN + pBL510 (pRS313-H3-K56R-H4-HIS3)	this study
4F	yVK1787	MATalpha his3Δ1 leu2Δ0 ura3Δ0 hht1Δ::URA3 hht2Δ::KAN + pBL511 (pRS313-H3-K121,122,125R-HIS3)	this study
4F	yVK1767	MATalpha his3Δ1 leu2Δ0::pGPD-AFB2-LEU2 RNH201-AID*-9MYC-HYG ura3Δ0 hht1Δ::URA3 hht2Δ::KAN + pBL509 (pRS313-H3-H4-HIS3)	this study
4F	yVK1768	MATalpha his3Δ1 leu2Δ0::pGPD-AFB2-LEU2 RNH201-AID*-9MYC-HYG ura3Δ0 hht1Δ::URA3 hht2Δ::KAN + pBL510 (pRS313-H3-K56R-H4-HIS3)	this study
4F	yVK1769	MATalpha his3Δ1 leu2Δ0::pGPD-AFB2-LEU2 RNH201-AID*-9MYC-HYG ura3Δ0 hht1Δ::URA3 hht2Δ::KAN + pBL511 (pRS313-H3-K121,122,125R-HIS3)	this study
4F	yVK1770	MATalpha his3Δ1 leu2Δ0::pGPD-AFB2-LEU2 RNH201-AID*-9MYC-HYG POL2::pol2-M644G-NAT ura3Δ0 hht1Δ::URA3 hht2Δ::KAN + pBL509 (pRS313-H3-H4-HIS3)	this study
4F	yVK1771	MATalpha his3Δ1 leu2Δ0::pGPD-AFB2-LEU2 RNH201-AID*-9MYC-HYG POL2::pol2-M644G-NAT ura3Δ0 hht1Δ::URA3 hht2Δ::KAN + pBL510 (pRS313-H3-K56R-H4-HIS3)	this study
4F	yVK1772	MATalpha his3Δ1 leu2Δ0::pGPD-AFB2-LEU2 RNH201-AID*-9MYC-HYG POL2::pol2-M644G-NAT ura3Δ0 hht1Δ::URA3 hht2Δ::KAN + pBL511 (H3-K121,122,125R-HIS3)	this study
4G	yVK1765	MATa his3Δ1 leu2Δ0 ura3Δ0 + pBL508 (pRS313-vc-HIS3)	this study
4G	yVK1766	MATa his3Δ1 leu2Δ0 ura3Δ0 hht1Δ::URA3 hht2Δ::KAN + pBL509 (pRS313-H3-H4-HIS3)	this study
4G	yVK1774	MATalpha his3Δ1 leu2Δ0::pGPD-AFB2-LEU2 ura3Δ0 hht1::URA3 hht2::KAN RNH201-AID*-9MYC-HYG +pBL509 (pRS313-H3-H4-HIS3)	this study
4G	yVK1782	MATa his3Δ1 leu2Δ0::pGPD-AFB2-LEU2 ura3Δ0 hht1::URA3 hht2::KAN RNH201-AID*-9MYC-HYG +pBL511 (pRS313-H3K121,122,123R-H4-HIS3)	this study
4G	yNA275	MATalpha his3Δ1 leu2Δ0::pGPD-AFB2-LEU2 ura3Δ0 met15Δ0 RNH201-AID*-9MYC-HYG hht1::KAN hht2::URA3 rtt101::NAT + pBL509 (pRS313-H3-H4-HIS3)	this study
4G	yNA281	MATa his3Δ1 leu2Δ0::pGPD-AFB2-LEU2 ura3Δ0 met15Δ0 RNH201-AID*-9MYC-HYG hht1::KAN hht2::URA3 rtt101::NAT + pBL511( pRS313-H3-K121,122,125R-H4-HIS3)	this study
4G	yVK1770	MATalpha his3Δ1 leu2Δ0::pGPD-AFB2-LEU2 RNH201-AID*-9MYC-HYG POL2::pol2-M644G-NAT ura3Δ0 hht1Δ::URA3 hht2Δ::KAN + pBL509 (pRS313-H3-H4-HIS3)	this study
4G	yVK1771	MATalpha his3Δ1 leu2Δ0::pGPD-AFB2-LEU2 RNH201-AID*-9MYC-HYG POL2::pol2-M644G-NAT ura3Δ0 hht1Δ::URA3 hht2Δ::KAN + pBL510 (pRS313-H3-K56R-H4-HIS3)	this study
S1A	yBL7	MATa his3Δ1 leu2Δ0 ura3Δ0 met15Δ0	Euroscarf
S1A	yAL206	MATalpha his3Δ1 leu2Δ0 ura3Δ0 met15Δ0 rnh202::KAN	Lockhart et al 2019
S1A	yBL1055	MATa his3Δ1 leu2Δ0 ura3Δ0 met15Δ0 pol2-M644G-NAT	this study
S1A	yAL397	MATa his3Δ1 leu2Δ0 ura3Δ0 met15Δ0 rnh202::KAN pol2-M644G-NAT	this study
S1A	yNA1472	MATalpha his3Δ1 leu2Δ0 ura3Δ0 lys2Δ0 MET15 NAT-S-RNH202-TAP-HIS3 pol2-M644G-NAT	this study
S1A	yNA1487	MATalpha his3Δ1 leu2Δ0 ura3Δ0 MET15 LYS2 NAT-G2-RNH202-TAP-HIS3 pol2-M644G-NAT	this study
S1A	yAL351	MATa his3Δ1 leu2Δ0 ura3Δ0 met15Δ0 NAT-S-RNH202-TAP-HIS3	Lockhart et al 2019
S1A	yVK1648	MATa his3Δ1 leu2Δ0 ura3Δ0 met15Δ0 NAT-G2-RNH202-TAP-HIS3	Lockhart et al 2019
S1B	yAL406	MATa his3Δ1 leu2Δ0 ura3Δ0 met15Δ0	this study
S1B	yAL572	MATa his3Δ1 leu2Δ0 ura3Δ0 met15Δ0 pol2-M644G-NAT	Lockhart et al 2019
S1B	yAL206	MATalpha his3Δ1 leu2Δ0 ura3Δ0 rnh202::KAN	Lockhart et al 2019
S1B	yAL565	MATalpha his3Δ1 leu2Δ0 ura3Δ0 pol2-M644G-NAT rnh202::KAN	Lockhart et al 2019
S1B	yAL852	MATalpha his3Δ1 leu2Δ0 ura3Δ0 NAT-G1-RNH202-TAP-HIS3 pol2M644G-NAT	this study
S1B	yAL574	MATalpha his3Δ1 leu2Δ0 ura3Δ0 met15Δ0 NAT-S-RNH202-TAP-HIS3 pol2-M644G-NAT	Lockhart et al 2019
S1B	yAL575	MATalpha his3Δ1 leu2Δ0 ura3Δ0 met15Δ0 NAT-G2-RNH202-TAP-HIS3 pol2-M644G-NAT	Lockhart et al 2019
S1C	yAL406	MATa his3Δ1 leu2Δ0 ura3Δ0 met15Δ0	this study
S1C	yAM197	MATa his3Δ1 leu2Δ0 ura3Δ0 met15Δ0 rnh1::KAN rnh201::HYG	Lockhart et al 2019
S1C	yAL847	MATa his3Δ1 leu2Δ0 ura3Δ0 met15Δ0 NAT-G1-RNH202-TAP-HIS3 rnh1::KAN	this study
S1C	yAL435	MATa his3Δ1 leu2Δ0 ura3Δ0 met15Δ0 NAT-S-RNH202-TAP-HIS3 rnh1::KAN	Lockhart et al 2019
S1C	yAL437	MATa his3Δ1 leu2Δ0 ura3Δ0 met15Δ0 NAT-G2-RNH202-TAP-HIS3 rnh1::KAN	Lockhart et al 2019
S1C	yAL850	MATa his3Δ1 leu2Δ0 ura3Δ0 met15Δ0 NAT-G1-RNH202-TAP-HIS3	this study
S1C	yAL568	MATalpha his3Δ1 leu2Δ0 ura3Δ0 met15Δ0 NAT-S-RNH202-TAP-HIS3	this study
S1C	yAL569	MATalpha his3Δ1 leu2Δ0 ura3Δ0 met15Δ0 NAT-G2-RNH202-TAP-HIS3	Lockhart et al 2019
S1E	yMT555	MATalpha can1Δ::STE2pr-his5 lyp1Δ::STE3prLEU2 his3Δ1 ura3Δ0 met15Δ0 NAT-G1-RNH202-TAP-HIS3	this study
S1E	yMT553	MATalpha can1Δ::STE2pr-his5 lyp1Δ::STE3prLEU2 his3Δ1 ura3Δ0 met15Δ0 NAT-S-RNH202-TAP-HIS3	this study
S1E	yMT547	MATalpha can1Δ::STE2pr-his5 lyp1Δ::STE3prLEU2 his3Δ1 ura3Δ0 met15Δ0 NAT-G2-RNH202-TAP-HIS3	this study
S1I	yMT624	MATa/alpha CAN1/can1Δ::STE2pr-his5 LYP1/lyp1Δ::STE3prLEU2 his3Δ1/his3Δ1 leu2Δ0/leu2Δ0 ura3Δ0/ura3Δ0 RNH202/NAT-S-RNH202-TAP-HIS3 MRE11/mre11::KAN	this study
S1I	yMT610	MATa/alpha CAN1/can1Δ::STE2pr-his5 LYP1/lyp1Δ::STE3prLEU2 his3Δ1/his3Δ1 leu2Δ0/leu2Δ0 ura3Δ0/ura3Δ0 RNH202/NAT-S-RNH202-TAP-HIS3 RAD50/rad50::KAN	this study
S1I	yMT606	MATa/alpha CAN1/can1Δ::STE2pr-his5 LYP1/lyp1Δ::STE3prLEU2 his3Δ1/his3Δ1 leu2Δ0/leu2Δ0 ura3Δ0/ura3Δ0 RNH202/NAT-S-Rnh202-TAP-HIS3 XRS2/xrs2::KAN	this study
S3A	yNA1059	MATalpha his3Δ1 leu2Δ0 ura3Δ0 met15Δ0 LYS2 RNH202-TAP-HIS3	this study
S3A	yNA1011	MATalpha his3Δ1 leu2Δ0 ura3Δ0 NAT-G1-RNH202-TAP-HIS3	this study
S3A	yNA1027	MATalpha his3Δ1 leu2Δ0 ura3Δ0 met15Δ0 LYS2 NAT-S-RNH202-TAP-HIS3	this study
S3A	yNA1043	MATa his3Δ1 leu2Δ0 ura3Δ0 NAT-G2-RNH202-TAP-HIS3	this study
S3A	yNA1002	MATa his3Δ1 leu2Δ0 ura3Δ0 met15Δ0 LYS2 RNH202-TAP-HIS3 rtt101::KAN	this study
S3A	yNA1015	MATalpha his3Δ1 leu2Δ0 ura3Δ0 NAT-G1-RNH202-TAP-HIS3 rtt101::KAN	this study
S3A	yNA1031	MATa his3Δ1 leu2Δ0 ura3Δ0 met15Δ0 LYS2 NAT-S-RNH202-TAP-HIS3 rtt101::KAN	this study
S3A	yNA1047	MATalpha his3Δ1 leu2Δ0 ura3Δ0 NAT-G2-RNH202-TAP-HIS3 rtt101::KAN	this study
S3B	yNA1611	MATalpha his3Δ1 leu2Δ0 met15Δ0 ura3Δ0 met15Δ0 LYS2 RNH202-TAP-HIS3	this study
S3B	yNA1619	MATalpha his3Δ1 leu2Δ0 met15Δ0 ura3Δ0 MET15 LYS2 rtt101::KAN RNH202-TAP-HIS3	this study
S3B	yNA1621	MATalpha his3Δ1 leu2Δ0 met15Δ0 ura3Δ0 MET15 LYS2 rtt101::KAN top1::HYG RNH202-TAP-HIS3	this study
S3B	yNA1623	MATalpha his3Δ1 leu2Δ0 met15Δ0 ura3Δ0 MET15 LYS2 top1::HYG RNH202-TAP-HIS3	this study
S3B	yNA1633	MATalpha his3Δ1 leu2Δ0 met15Δ0 ura3Δ0 MET15 LYS2 NAT-S-RNH202-TAP-HIS3	this study
S3B	yNA1635	MATalpha his3Δ1 leu2Δ0 met15Δ0 ura3Δ0 MET15 LYS2 NAT-S-RNH202-TAP-HIS3 rtt101::KAN	this study
S3B	yNA1639	MATalpha his3Δ1 leu2Δ0 met15Δ0 ura3Δ0 MET15 LYS2 NAT-S-RNH202-TAP-HIS3 rtt101::KAN top1::HYG	this study
S3B	yNA1637	MATalpha his3Δ1 leu2Δ0 met15Δ0 ura3Δ0 met15Δ0 LYS2 NAT-S-RNH202-TAP-HIS3 top1::HYG	this study
S3C	yNA1412	MATa his3Δ1 leu2Δ0 ura3Δ0 + pBL211 (pRS425-pGal1-vc-LEU2)	this study
S3C	yNA1414	MATa his3Δ1 leu2Δ0 ura3Δ0 met15Δ0 LYS2 rtt101::KAN + pBL211 (pRS425-pGal1-vc-LEU2)	this study
S3C	yNA1416	MATa his3Δ1 leu2Δ0 ura3Δ0 met15Δ0 LYS2 NAT-S-RNH202-TAP-HIS3 rtt101::KAN + pBL211 (pRS425-pGal1-vc-LEU2)	this study
S3C	yNA1428	MATa his3Δ1 leu2Δ0 ura3Δ0 met15Δ0 LYS2 NAT-S-RNH202-TAP-HIS3 rtt101::KAN + pBL610 (pRS425-pGal1-RNH1-3xV5-LEU2)	this study
S3C	yNA1440	MATa his3Δ1 leu2Δ0 ura3Δ0 met15Δ0 LYS2 NAT-S-RNH202-TAP-HIS3 rtt101::KAN + pBL352 (pRS425-pGal1-RNH1-HA-LEU2)	this study
S3C	yNA1418	MATa his3Δ1 leu2Δ0 ura3Δ0 met15Δ0 LYS2 RNH202-TAP-HIS3 rtt101::KAN + pBL211 (pRS425-pGal1-vc-LEU2)	this study
S3C	yNA1430	MATa his3Δ1 leu2Δ0 ura3Δ0 met15Δ0 LYS2 RNH202-TAP-HIS3 rtt101::KAN + pBL610 (pRS425-pGal1-RNH1-3xV5-LEU2)	this study
S3C	yNA1442	MATa his3Δ1 leu2Δ0 ura3Δ0 met15Δ0 LYS2 RNH202-TAP-HIS3 rtt101::KAN + pBL352 + pBL352 (pRS425-pGal1-RNH1-HA-LEU2)	this study
S3D	yNA1823	MATalpha his3Δ1 leu2Δ0 ura3Δ0 met15Δ0 LYS2 trp1::KAN rnh201::HYG NAT-S-RNH202-TAP-HIS3 + pBL711 (pRS314-vc-TRP1)	this study
S3D	yNA1822	MATalpha his3Δ1 leu2Δ0 ura3Δ0 met15Δ0 LYS2 trp1::KAN rnh201::HYG NAT-S-RNH202-TAP-HIS3 + pBL705 (pRS314-RNH201-WT-TRP1)	this study
S3D	yNA1821	MATalpha his3Δ1 leu2Δ0 ura3Δ0 met15Δ0 LYS2 trp1::KAN rnh201::HYG NAT-S-RNH202-TAP-HIS3 + pBL706 (pRS314-rnh201-REDP45D,Y219A-TRP1)	this study
S3D	yNA1820	MATalpha his3Δ1 leu2Δ0 ura3Δ0 met15Δ0 LYS2 trp1::KAN rnh201::HYG NAT-S-RNH202-TAP-HIS3 rtt101::KAN + pBL711 (pRS314-vc-TRP1)	this study
S3D	yNA1819	MATalpha his3Δ1 leu2Δ0 ura3Δ0 met15Δ0 LYS2 trp1::KAN rnh201::HYG NAT-S-RNH202-TAP-HIS3 rtt101::KAN + pBL705 (pRS314-RNH201-WT-TRP1)	this study
S3D	yNA1818	MATalpha his3Δ1 leu2Δ0 ura3Δ0 met15Δ0 LYS2 trp1::KAN rnh201::HYG NAT-S-RNH202-TAP-HIS3 rtt101::KAN + pBL706 (pRS314-rnh201-REDP45D,Y219A-TRP1)	this study
S3E	yNA1817	MATalpha his3Δ1 leu2Δ0 ura3Δ0 met15Δ0 LYS2 trp1::KAN rnh201::HYG NAT-S-RNH202-TAP-HIS3+ pBL711 (pRS314-vc-TRP1)	this study
S3E	yNA1816	MATalpha his3Δ1 leu2Δ0 ura3Δ0 met15Δ0 LYS2 trp1::KAN rnh201::HYG NAT-S-RNH202-TAP-HIS3 + pBL705 (pRS314-RNH201-WT-TRP1)	this study
S3E	yNA1815	MATalpha his3Δ1 leu2Δ0 ura3Δ0 met15Δ0 LYS2 trp1::KAN rnh201::HYG NAT-S-RNH202-TAP-HIS3 + pBL706 (pRS314-rnh201-REDP45D,Y219A-TRP1)	this study
S3E	yNA1814	MATalpha his3Δ1 leu2Δ0 ura3Δ0 met15Δ0 LYS2 trp1::KAN rnh201::HYG NAT-S-RNH202-TAP-HIS3 rtt101::KAN + pBL711 (pRS314-vc-TRP1)	this study
S3E	yNA1813	MATalpha his3Δ1 leu2Δ0 ura3Δ0 met15Δ0 LYS2 trp1::KAN rnh201::HYG NAT-S-RNH202-TAP-HIS3 rtt101::KAN + pBL705 (pRS314-RNH201-WT-TRP1)	this study
S3E	yNA1812	MATalpha his3Δ1 leu2Δ0 ura3Δ0 met15Δ0 LYS2 trp1::KAN rnh201::HYG NAT-S-RNH202-TAP-HIS3 rtt101::KAN + pBL706 (pRS314-rnh201-REDP45D,Y219A-TRP1)	this study
S4E	yNA186	MATa his3Δ1 leu2Δ0 ura3Δ0 met15Δ0 + pBL97(pRS316-vc-URA3)	this study
S4E	yNA188	MATa his3Δ1 leu2Δ0 ura3Δ0 met15Δ0 + pBL399 (pRS416-RNH201-REDP45D-Y219A-URA3)	this study
S4E	yNA190	MATa his3Δ1 leu2Δ0 ura3Δ0 met15Δ0 + pBL401 (pRS316-RNH201-URA3)	this study
S4E	yNA2157	MATa his3Δ1 leu2Δ0 ura3Δ0 rad52::NAT rnh201::HYG + pBL97 (pRS316-vc-URA3)	this study
S4E	yNA2158	MATa his3Δ1 leu2Δ0 ura3Δ0 rad52::NAT rnh201::HYG + pBL399 (pRS316-RNH201-REDP45D-Y219A-URA3)	this study
S4E	yNA2159	MATa his3Δ1 leu2Δ0 ura3Δ0 rad52::NAT rnh201::HYG + pBL401 (pRS316-RNH201-URA3)	this study
S4F	yAL865	MATa/alpha his3Δ1/his3Δ1 leu2Δ0/leu2Δ0 ura3Δ0/ura3Δ0 met15Δ0/met15Δ0 RAD52/rad52::HYG POL2/pol2M644G::NAT RNH202/rnh202::KAN	this study
S1I	yMT601	MATa/alpha CAN1/can1Δ::STE2pr-his5 LYP1/lyp1Δ::STE3prLEU2 his3Δ1/his3Δ1 leu2Δ0/leu2Δ0 ura3Δ0/ura3Δ0 RNH202/NAT-S-RNH202-TAP-HIS3 RAD54/rad54::KAN	this study
S1I	yMT608	MATa/alpha CAN1/can1Δ::STE2pr-his5 LYP1/lyp1Δ::STE3prLEU2 his3Δ1/his3Δ1 leu2Δ0/leu2Δ0 ura3Δ0/ura3Δ0 RNH202/NAT-S-RNH202-TAP-HIS3 RTT109/rtt109::KAN	this study
S1I	yMT612	MATa/alpha CAN1/can1Δ::STE2pr-his5 LYP1/lyp1Δ::STE3prLEU2 his3Δ1/his3Δ1 leu2Δ0/leu2Δ0 ura3Δ0/ura3Δ0 RNH202/NAT-S-Rnh202-TAP-HIS3 MUS81/mus81::KAN	this study
S1I	yMT622	MATa/alpha CAN1/can1Δ::STE2pr-his5 LYP1/lyp1Δ::STE3prLEU2 his3Δ1/his3Δ1 leu2Δ0/leu2Δ0 ura3Δ0/ura3Δ0 RNH202/NAT-S-RNH202-TAP-HIS3 RAD55/rad55::KAN	this study
S1I	yMT630	MATa/alpha CAN1/can1Δ::STE2pr-his5 LYP1/lyp1Δ::STE3prLEU2 his3Δ1/his3Δ1 leu2Δ0/leu2Δ0 ura3Δ0/ura3Δ0 RNH202/NAT-S-RNH202-TAP-HIS3 MMS4/mms4::KAN	this study
S1I	yMT632	MATa/alpha CAN1/can1Δ::STE2pr-his5 LYP1/lyp1Δ::STE3prLEU2 his3Δ1/his3Δ1 leu2Δ0/leu2Δ0 ura3Δ0/ura3Δ0 RNH202/NAT-S-RNH202-TAP-HIS3 RNR1/rnr1::KAN	this study
S1I	yMT1080	MATa/alpha his3Δ1/his3Δ1 leu2Δ0/leu2Δ0 ura3Δ0/ura3Δ0 RNH202/NAT-S-RNH202-TAP-HIS3 RTT107/rtt107::KAN	this study
S1I	yMT1082	MATa/alpha his3Δ1/his3Δ1 leu2Δ0/leu2Δ0 ura3Δ0/ura3Δ0 RNH202/NAT-S-RNH202-TAP-HIS3 SGS1/sgs1::KAN	this study
S1J	yMT1140	MATa/alpha his3Δ1/his3Δ1 leu2Δ0/leu2Δ0 ura3Δ0/ura3Δ0 RNH202/NAT-S-RNH202-TAP-HIS3 AIM10/aim10::KAN	this study
S1J	yMT1143	MATa/alpha his3Δ1/his3Δ1 leu2Δ0/leu2Δ0 ura3Δ0/ura3Δ0 RNH202/NAT-S-RNH202-TAP-HIS3 ASF1/asf1::KAN	this study
S1J	yMT1146	MATa/alpha his3Δ1/his3Δ1 leu2Δ0/leu2Δ0 ura3Δ0/ura3Δ0 RNH202/NAT-S-RNH202-TAP-HIS3 EOS1/eos1::KAN	this study
S1J	yMT1150	MATa/alpha his3Δ1/his3Δ1 leu2Δ0/leu2Δ0 ura3Δ0/ura3Δ0 RNH202/NAT-S-RNH202-TAP-HIS3 GCN2/gcn2::KAN	this study
S1J	yMT1152	MATa/alpha his3Δ1/his3Δ1 leu2Δ0/leu2Δ0 ura3Δ0/ura3Δ0 RNH202/NAT-S-RNH202-TAP-HIS3 HOP2/hop2::KAN	this study
S1J	yMT1154	MATa/alpha his3Δ1/his3Δ1 leu2Δ0/leu2Δ0 ura3Δ0/ura3Δ0 RNH202/NAT-S-RNH202-TAP-HIS3 HRQ1/hrg1::KAN	this study
S1J	yMT1156	MATa/alpha his3Δ1/his3Δ1 leu2Δ0/leu2Δ0 ura3Δ0/ura3Δ0 RNH202/NAT-S-RNH202-TAP-HIS3 IMG2/img2::KAN	this study
S1J	yMT1158	MATa/alpha his3Δ1/his3Δ1 leu2Δ0/leu2Δ0 ura3Δ0/ura3Δ0 RNH202/NAT-S-RNH202-TAP-HIS3 INM2/inm2::KAN	this study
S1J	yMT1160	MATa/alpha his3Δ1/his3Δ1 leu2Δ0/leu2Δ0 ura3Δ0/ura3Δ0 RNH202/NAT-S-RNH202-TAP-HIS3 IST1/ist1::KAN	this study
S1J	yMT1162	MATa/alpha his3Δ1/his3Δ1 leu2Δ0/leu2Δ0 ura3Δ0/ura3Δ0 RNH202/NAT-S-RNH202-TAP-HIS3 MEF1/mef1::KAN	this study
S1J	yMT1166	MATa/alpha his3Δ1/his3Δ1 leu2Δ0/leu2Δ0 ura3Δ0/ura3Δ0 RNH202/NAT-S-RNH202-TAP-HIS3 MRPL23/mrpl23::KAN	this study
S1J	yMT1168	MATa/alpha his3Δ1/his3Δ1 leu2Δ0/leu2Δ0 ura3Δ0/ura3Δ0 RNH202/NAT-S-RNH202-TAP-HIS3 MSE1/mse1::KAN	this study
S1J	yMT1170	MATa/alpha his3Δ1/his3Δ1 leu2Δ0/leu2Δ0 ura3Δ0/ura3Δ0 RNH202/NAT-S-RNH202-TAP-HIS3 MTH1/mth1::KAN	this study
S1J	yMT1172	MATa/alpha his3Δ1/his3Δ1 leu2Δ0/leu2Δ0 ura3Δ0/ura3Δ0 RNH202/NAT-S-RNH202-TAP-HIS3 NAM2/nam2::KAN	this study
S1J	yMT1174	MATa/alpha his3Δ1/his3Δ1 leu2Δ0/leu2Δ0 ura3Δ0/ura3Δ0 RNH202/NAT-S-RNH202-TAP-HIS3 PFK1/pfk1::KAN	this study
S1J	yMT1176	MATa/alpha his3Δ1/his3Δ1 leu2Δ0/leu2Δ0 ura3Δ0/ura3Δ0 RNH202/NAT-S-RNH202-TAP-HIS3 PMP3/pmp3::KAN	this study
S1J	yMT1178	MATa/alpha his3Δ1/his3Δ1 leu2Δ0/leu2Δ0 ura3Δ0/ura3Δ0 RNH202/NAT-S-RNH202-TAP-HIS3 PPA2/ppa2::KAN	this study
S1J	yMT1180	MATa/alpha his3Δ1/his3Δ1 leu2Δ0/leu2Δ0 ura3Δ0/ura3Δ0 RNH202/NAT-S-RNH202-TAP-HIS3 RSM22/rsm22::KAN	this study
S1J	yMT1183	MATa/alpha his3Δ1/his3Δ1 leu2Δ0/leu2Δ0 ura3Δ0/ura3Δ0 RNH202/NAT-S-RNH202-TAP-HIS3 TOP3/top3::KAN	this study
S1J	yMT1184	MATa/alpha his3Δ1/his3Δ1 leu2Δ0/leu2Δ0 ura3Δ0/ura3Δ0 RNH202/NAT-S-RNH202-TAP-HIS3 YAP6/yap6::KAN	this study
S1J	yMT1186	MATa/alpha his3Δ1/his3Δ1 leu2Δ0/leu2Δ0 ura3Δ0/ura3Δ0 RNH202/NAT-S-RNH202-TAP-HIS3 YDR250C/ydr250c::KAN	this study
S1J	yMT1188	MATa/alpha his3Δ1/his3Δ1 leu2Δ0/leu2Δ0 ura3Δ0/ura3Δ0 RNH202/NAT-S-RNH202-TAP-HIS3 YDR278C/ydr278c::KAN	this study
S1J	yMT1192	MATa/alpha his3Δ1/his3Δ1 leu2Δ0/leu2Δ0 ura3Δ0/ura3Δ0 RNH202/NAT-S-RNH202-TAP-HIS3 ZIP1/zip1::KAN	this study
S1I	yMT1197	MATa/alpha his3Δ1/his3Δ1 leu2Δ0/leu2Δ0 ura3Δ0/ura3Δ0 RNH202/NAT-S-RNH202-TAP-HIS3 RMI1/rmi1::KAN	this study
S1I	yMT1198	MATa/alpha his3Δ1/his3Δ1 leu2Δ0/leu2Δ0 ura3Δ0/ura3Δ0 RNH202/NAT-S-RNH202-TAP-HIS3 RAD57/rad57::HIS3	this study
S1K	yMT635	MATa/alpha his3Δ1/his3Δ1 leu2Δ0/leu2Δ0 ura3Δ0/ura3Δ0 RNH202/NAT-S-RNH202-TAP-HIS3 REV3/rev3::KAN RAD30/rad30::NAT	this study
S2E	yNA2548	MATa/alpha his3Δ1/his3Δ1 leu2Δ0/leu2Δ0 ura3Δ0/ura3Δ0 RNH202/NAT-S-RNH202-TAP-HIS3 ESC2/esc2::KAN	this study
S3E	yNA2566	MATa/alpha his3Δ1/his3Δ1 leu2Δ0/leu2Δ0 ura3Δ0/ura3Δ0 RNH202/NAT-S-RNH202-TAP-HIS3 NSE4/nse4-ts2-KAN	this study
S3E	yNA2629	MATa/alpha his3Δ1/his3Δ1 leu2Δ0/leu2Δ0 ura3Δ0/ura3Δ0 RNH202/NAT-S-RNH202-TAP-HIS3 RFC5/rfc5-ts-KAN	this study
S2F	yVK1637	MATalpha his3Δ1 leu2Δ0 met15Δ0 ura3Δ0 + vc (pBL505)	this study
S2F	yVK1638	MATa his3Δ1 leu2Δ0 met15Δ0 ura3Δ0 rtt101::KAN +vc (pBL505)	this study
S2F	yVK1639	MATa his3Δ1 leu2Δ0 met15Δ0 ura3Δ0 rnh202::HIS3 +vc (pBL505)	this study
S2F	yVK1640	MATa his3Δ1 leu2Δ0 met15Δ0 ura3Δ0 rnh202::HIS3 +RNH202 (pBL506)	this study
S2F	yVK1641	MATa his3Δ1 leu2Δ0 met15Δ0 ura3Δ0 rnh202::HIS3 +RNH202-deltaPIP (pBL507)	this study
S2F	yVK1642	MATalpha his3Δ1 leu2Δ0 met15Δ0 ura3Δ0 rnh202::HIS3 rtt101::KAN +vc (pBL505)	this study
S2F	yVK1643	MATalpha his3Δ1 leu2Δ0 met15Δ0 ura3Δ0 rnh202::HIS3 rtt101::KAN +RNH202 (pBL506)	this study
S2F	yVK1644	MATalpha his3Δ1 leu2Δ0 met15Δ0 ura3Δ0 rnh202::HIS3 rtt101::KAN +RNH202-deltaPIP (pBL507)	this study
S2G	yNA2630	MATa his3Δ1 leu2Δ0 ura3Δ0 met15Δ0 LYS2 + pBL505 (LEU2-vc)	this study
S2G	yNA2632	MATa his3Δ1 leu2Δ0 ura3Δ0 met15Δ0 LYS2 + pBL506 (LEU2-RNH202-WT)	this study
S2G	yNA2634	MATa his3Δ1 leu2Δ0 ura3Δ0 met15Δ0 LYS2 + pBL507 (LEU2-rnh202-deltaPIP)	this study
S2G	yMT886	MATa his3Δ1 leu2Δ0 ura3Δ0 NAT-S-RNH203-TAP-HIS3 rnh202::KAN + pBL505 (LEU2-vc)	this study
S2G	yMT889	MATa his3Δ1 leu2Δ0 ura3Δ0 NAT-S-RNH203-TAP-HIS3 rnh202::KAN + pBL506 (LEU2-RNH202-WT)	this study
S2G	yMT892	MATa his3Δ1 leu2Δ0 ura3Δ0 NAT-S-RNH203-TAP-HIS3 rnh202::KAN + pBL507 (LEU2-rnh202-deltaPIP)	this study
S2G	yNA2642	MATa his3Δ1 leu2Δ0 ura3Δ0 met15Δ0 LYS2 NAT-S-RNH203-TAP-HIS3 rnh202::KAN rtt101::URA3 + pBL505 (LEU2-vc)	this study
S2G	yNA2644	MATa his3Δ1 leu2Δ0 ura3Δ0 met15Δ0 LYS2 NAT-S-RNH203-TAP-HIS3 rnh202::KAN rtt101::URA3 + pBL506 (LEU2-RNH202-WT)	this study
S2G	yNA2646	MATa his3Δ1 leu2Δ0 ura3Δ0 met15Δ0 LYS2 NAT-S-RNH203-TAP-HIS3 rnh202::KAN rtt101::URA3 + pBL507 (LEU2-rnh202-deltaPIP)	this study
S2G	yVK1642	MATalpha his3Δ1 leu2Δ0 met15Δ0 ura3Δ0 rnh202::HIS3 rtt101::KAN + vc (pBL505)	this study
S2G	yVK1643	MATalpha his3Δ1 leu2Δ0 met15Δ0 ura3Δ0 rnh202::HIS3 rtt101::KAN + RNH202 (pBL506)	this study
S2G	yVK1644	MATalpha his3Δ1 leu2Δ0 met15Δ0 ura3Δ0 rnh202::HIS3 rtt101::KAN + RNH202-deltaPIP (pBL507)	this study
S2G	yNA2630	MATa his3Δ1 leu2Δ0 ura3Δ0 met15Δ0 LYS2 + pBL505 (LEU2-vc)	this study
S2G	yNA2636	MATa his3Δ1 leu2Δ0 ura3Δ0 met15Δ0 LYS2 rtt101::KAN + pBL505 (LEU2-vc)	this study
S2G	yNA2638	MATa his3Δ1 leu2Δ0 ura3Δ0 met15Δ0 LYS2 rtt101::KAN + pBL506 (LEU2-RNH202-WT)	this study
S2G	yNA2640	MATa his3Δ1 leu2Δ0 ura3Δ0 met15Δ0 LYS2 rtt101::KAN + pBL507 (LEU2-rnh202-deltaPIP)	this study
S2G	yVK1639	MATa his3Δ1 leu2Δ0 met15Δ0 ura3Δ0 rnh202::HIS3 + vc (pBL505)	this study
S2G	yVK1640	MATa his3Δ1 leu2Δ0 met15Δ0 ura3Δ0 rnh202::HIS3 + RNH202 (pBL506)	this study
S2G	yVK1641	MATa his3Δ1 leu2Δ0 met15Δ0 ura3Δ0 rnh202::HIS3 + RNH202-deltaPIP (pBL507)	this study
S4I	yVK1216	MATa his3Δ1 leu2Δ0 ura3Δ0 met15Δ0 + pBL189 (empty vector)	this study
S4I	yVK1217	MATa his3Δ1 leu2Δ0 ura3Δ0 met15Δ0 + pBB39 (RNH1 OE)	this study
S4I	yVK1218	MATa his3Δ1 leu2Δ0 ura3Δ0 met15Δ0 rtt101::KAN + pBL189 (empty vector)	this study
S4I	yVK1219	MATa his3Δ1 leu2Δ0 ura3Δ0 met15Δ0 rtt101::KAN + pBB39 (RNH1 OE)	this study
S4I	yVK1220	MATa his3Δ1 leu2Δ0 ura3Δ0 met15Δ0 rnh1::KAN rnh201::HYG + pBL189 (empty vector)	this study
S4I	yVK1221	MATa his3Δ1 leu2Δ0 ura3Δ0 met15Δ0 rnh1::KAN rnh201::HYG + pBB39 (RNH1 OE)	this study
S4I	yAL315	MATa his3Δ1 leu2Δ0 ura3Δ0 met15Δ0 rnh201::KAN +pBL189 (emtpy vector)	this study
S4I	yAL316	MATa his3Δ1 leu2Δ0 ura3Δ0 met15Δ0 rnh201::KAN + pBB39 (RNH1 OE)	this study
S4J	yNA683	MATa his3Δ1 leu2Δ0 met15Δ0 ura3Δ0 + pBL97 (vc)	this study
S4J	yNA684	MATa his3Δ1 leu2Δ0 met15Δ0 ura3Δ0 + pBL401 (pRNH201-URA3)	this study
S4J	yNA685	MATa his3Δ1 leu2Δ0 met15Δ0 ura3Δ0 + pBL399 (pRNH201-P45D-Y219A-URA3)	this study
S4J	yNA1260	MATalpha his3Δ1 leu2Δ0 ura3Δ0 met15Δ0 rtt101::KAN + pBL97 (EV-URA)	this study
S4J	yNA1278	MATa his3Δ1 leu2Δ0 ura3Δ0 met15Δ0 rtt101::KAN + pBL401 (RNH201-URA)	this study
S4J	yNA1268	MATa his3Δ1 leu2Δ0 ura3Δ0 met15Δ0 rtt101::KAN + pBL399 (rnh201-RED-URA)	this study
S4J	yNA2151	MATa his3Δ1 leu2Δ0 ura3Δ0 rnh201::HYG + pBL97 pRS416-vc-URA3	this study
S4J	yNA2153	MATa his3Δ1 leu2Δ0 ura3Δ0 rnh201::HYG + pBL401 pRS416-RNH201-URA3	this study
S4J	yNA2152	MATa his3Δ1 leu2Δ0 ura3Δ0 rnh201::HYG + pBL399 pRS416-rnh201-RED-URA3	this study
S4J	yVK717	MATa his3Δ1 leu2Δ0 ura3Δ0 met15Δ0 rnh201::HYG rtt101::NAT + pBL97 (vc)	this study
S4J	yVK718	MATa his3Δ1 leu2Δ0 ura3Δ0 met15Δ0 rnh201::HYG rtt101::NAT + pBL401 (RNH201)	this study
S4J	yVK719	MATa his3Δ1 leu2Δ0 ura3Δ0 met15Δ0 rnh201::HYG rtt101::NAT + pBL399 (RNH201-P45D-Y219A)	this study
S4K	yNA982	MATalpha his3Δ1 leu2Δ0 ura3Δ0	this study
S4K	yNA986	MATalpha his3Δ1 leu2Δ0 ura3Δ0 rtt101::KAN	this study
S4K	yVK470	MATa his3Δ1 leu2Δ0 ura3Δ0 met15Δ0 rtt101::NAT rnh201::HYG	this study
S4K	yVK849	MATalpha his3Δ1 leu2Δ0 ura3Δ0 met15Δ0 rtt101::KAN rnh201::HYG pol2-M644G-NAT	this study
S4K	yVK847	MATa his3Δ1 leu2Δ0 ura3Δ0 met15Δ0 rtt101::KAN pol2-M644G-NAT	this study
S4K	yVK741	MATa his3Δ1 leu2Δ0 ura3Δ0 met15Δ0 pol2-M644G-NAT rnh201::HYG	this study
S4K	yVK460	MATalpha his3Δ1 leu2Δ0 ura3Δ0 met15Δ0 rnh201::HYG	this study
S4K	yVK839	MATa his3Δ1 leu2Δ0 ura3Δ0 met15Δ0 pol2-M644G-NAT	this study
S5A	yNA653	MATalpha his3Δ1 leu2Δ0 ura3Δ0 MET15 LYS2	this study
S5A	yNA623	MATalpha his3Δ1 leu2Δ0 ura3Δ0 MET15 LYS2 rtt101::KAN	this study
S5A	yNA124	MATalpha his3Δ1 leu2Δ0:pGPD-AFB2-LEU2 ura3Δ0 MET15 lys2Δ0 RNH201-AID*-9MYC-HYG	this study
S5A	yNA57	MATa his3Δ1 lys2Δ0 MET15 ura3Δ0 rtt101Δ::KAN RNH201-AID*-9MYC-HYG leu2::PromGPD-AFB2-LEU2	this study
S5A	yVK1185	MATalpha his3Δ1 leu2Δ0 met15Δ0 ura3Δ0 pol2-M644G-Nat	this study
S5A	yVK1189	MATalpha his3Δ1 leu2Δ0 met15Δ0 ura3Δ0 rtt101::KAN pol2-M644G-NAT	this study
S5A	yVK1193	MATalpha his3Δ1 leu2Δ0::pGPD-AFB2-LEU2 met15Δ0 ura3Δ0 pol2-M644G-NAT RNH201-AID*-9MYC-HIS3	this study
S5A	yVK1195	MATalpha his3Δ1 leu2Δ0::pGPD-AFB2-LEU2 met15Δ0 ura3Δ0 rtt101::KAN pol2-M644G-NAT RNH201-AID*-9MYC-HIS3	this study
S5A	yNA653	MATalpha his3Δ1 leu2Δ0 ura3Δ0 MET15 LYS2	this study
S5A	yNA623	MATalpha his3Δ1 leu2Δ0 ura3Δ0 MET15 LYS2 rtt101::KAN	this study
S5A	yNA124	MATalpha his3Δ1 leu2Δ0::pPD-AFB2-LEU2 ura3Δ0 MET15 lys2Δ0 RNH201-AID*-9MYC-HYG	this study
S5A	yNA57	MATa his3Δ1 lys2Δ0 MET15 ura3Δ0 rtt101Δ::KAN RNH201-AID*-9MYC-HYG leu2::PromGPD-AFB2-LEU2	this study
S5A	yNA753	MATa his3Δ1 leu2Δ0 ura3Δ0 met15Δ0 pol3-L612M-NAT	this study
S5A	yNA1177	MATa his3Δ1 leu2Δ0 ura3Δ0 LYS2 MET15 pol3-L612M-NAT rtt101::KAN	this study
S5A	yNA1192	MATalpha his3Δ1 leu2Δ0::PromGPD-AFB2-LEU2 ura3Δ0 LYS2 met15Δ0 RNH201-AID*-9Myc-HYG pol3-L612M-NAT	this study
S5A	yNA1196	MATa his3Δ1 leu2Δ0::PromGPD-AFB2-LEU2 ura3Δ0 LYS2 met15Δ0 RNH201-AID*-9Myc-HYG pol3-L612M-NAT rtt101::KAN	this study
S5B	yNA1220	MATa/alpha his3Δ1/his3Δ1 leu2Δ0/leu2Δ0 ura3Δ0/ura3Δ0 RNH202/rnh202-TAP-HIS3 POL3/pol3-L612M-NAT RTT101/rtt101::KAN	this study
S5B	yNA1222	MATa/alpha his3Δ1/his3Δ1 leu2Δ0/leu2Δ0 ura3Δ0/ura3Δ0 RNH202/NAT-G1-rnh202-TAP-HIS3 POL3/pol3-L612M-NAT RTT101/rtt101::KAN	this study
S5B	yNA1223	MATa/alpha his3Δ1/his3Δ1 leu2Δ0/leu2Δ0 ura3Δ0/ura3Δ0 RNH202/NAT-S-rnh202-TAP-HIS3 POL3/pol3-L612M-NAT RTT101/rtt101::KAN	this study
S5B	yNA1226	MATa/alpha his3Δ1/his3Δ1 leu2Δ0/leu2Δ0 ura3Δ0/ura3Δ0 RNH202/NAT-G2-rnh202-TAP-HIS3 POL3/pol3-L612M-NAT RTT101/rtt101::KAN	this study
S5C	yNA633	MATalpha his3Δ1 leu2Δ0 ura3Δ0 MET15 LYS2	this study
S5C	yNA624	MATa his3Δ1 leu2Δ0 ura3Δ0 MET15 LYS2 rtt101::KAN	this study
S5C	yNA752	MATalpha his3Δ1 leu2Δ0 ura3Δ0 met15Δ0 pol3-L612M-NAT	this study
S5C	yNA1493	MATa his3Δ1 leu2Δ0 ura3Δ0 met15Δ0 LYS2 rtt101::KAN pol3-L612M-NAT RNH202-TAP-HIS	this study
S5C	yNA1496	MATa his3Δ1 leu2Δ0 ura3Δ0 MET15 LYS2 pol3-612M-NAT NAT-G1-rnh202-TAP-HIS rtt101::KAN	this study
S5C	yNA1500	MATa his3Δ1 leu2Δ0 ura3Δ0 MET15 LYS2 pol3-612M-NAT NAT-S-rnh202-TAP-HIS rtt101::KAN	this study
S5C	yNA1509	MATa his3Δ1 leu2Δ0 ura3Δ0 MET15 LYS2 pol3-612M-NAT NAT-G2-rnh202-TAP-HIS rtt101::KAN	this study
S5C	yNA1492	MATalpha his3Δ1 leu2Δ0 ura3Δ0 met15Δ0 LYS2 pol3-612M-NAT rtt101::KAN	this study
S5D	yNA982	MATalpha his3Δ1 leu2Δ0 ura3Δ0	this study
S5D	yNA1640	MATa his3Δ1 leu2Δ0 met15Δ0 ura3Δ0 met15Δ0 wsc1::KAN	this study
S5D	yNA986	MATalpha his3Δ1 leu2Δ0 ura3Δ0 rtt101::KAN	this study
S5D	yNA630	MATalpha MATalpha his3Δ1 leu2Δ0 ura3Δ0 MET15 LYS2 rtt101::KAN pol2-M644G-NAT	this study
S5D	yNA625	MATalpha his3Δ1 leu2Δ0 ura3Δ0 MET15 LYS2 pol2-M644G-NAT	this study
S5D	yNA986	MATalpha his3Δ1 leu2Δ0 ura3Δ0 rtt101::KAN	this study
S5D	yNA1174	MATalpha his3Δ1 leu2Δ0 ura3Δ0 LYS2 MET15 pol3-L612M-NAT rtt101::KAN	this study
S5D	yNA1194	MATalpha his3Δ1 leu2Δ0 ura3Δ0 LYS2 met15Δ0 pol3-L612M-NAT	this study
