# Supplementary material for: Genetic requirements for repair of lesions caused by single genomic ribonucleotides in S phase
Source: Nat Commun. 2023 Mar 3;14:1227. doi: 10.1038/s41467-023-36866-6 (PMC9984532; doi:10.1038/s41467-023-36866-6)
Supplement: Supplementary file 5 — Supplementary Data 3 [file 41467_2023_36866_MOESM5_ESM.xlsx]

## Sheet: Tabelle1
Supplementary Data 3: Plasmids and oligonucleotides
Plasmids used in this study
Plasmid ID	Systematic name	Source/Reference
pBL189	pRS426-pGPD-vc-URA3	Balk et al. 2013
pBB33	pRS426-pGPD-RNH1-HA-URA3	Balk et al. 2013
pBL97	pRS316-vc-URA3	Matthias Peter
pBL401	pRS316-RNH201-URA3	Graf et al. 2017
pBL399	pRS316-rnh201-REDP45D,Y219A-URA3	Graf et al. 2017
pBL603	G1-tag (original name: pHHB1216)	Hans Hombauer, Johnson et al. 2016
pBL491	S-tag (original name: RDK5361)	Kolodner Lab, Hombauer et al. 2011
pBL492	G2-tag (original name: pGIK43)	Stefan Jentsch, Karras et al. 2010
pBL508	pRS313-vc-HIS3	Han et al. 2013
pBL509	pRS313-H3-H4-HIS3	Han et al. 2013
pBL510	pRS313-H3-K56R-H4-HIS3	Han et al. 2013
pBL511	pRS313-H3-K121,122,125R-H4-HIS3	Han et al. 2013
pBL211	pRS425-pGal1-vc-LEU2	Matthias Peter
pBL610	pRS425-pGal1-RNH1-3xV5-LEU2	Brian Luke
pBL352	pRS425-pGal1-RNH1-HA-LEU2	Brian Luke
pBL711	pRS314-vc-TRP1 (original name: pHU832)	Helle Ulrich
pBL705	pRS314-RNH201-WT-TRP1	Brian Luke
pBL706	pRS314-rnh201-REDP45D,Y219A-TRP1	Brian Luke
pBL488	pHIS-AID*-9 MYC	Helle Ulrich, Morawska et al 2013
pBL274	pAG32 hygromycin	Euroscarf
pBL505	pBL505 EV-LEU2-CEN	Crouch lab
pBL506	pBL506 RNH202-LEU2-CEN	Crouch lab
pBL507	pBL507 rnh202 deltaPIP-LEU2-CEN	Crouch lab
Oligonucleotides used in this study
Oligo ID	5'-3' Sequence	used for
oNA21	TATTCTGTCGCAATAGTTGACTTTCTTTTCTGGCCTCTCGAACAAAAAGCATGCGTACGCTGCAGGTCG	fw G1-allele for RNH202, template plasmid pBL603
oNA22	ACCGTTTCCAACATTGGGGGGGAAGAACGACTAATAATTTTACCAGACGATTATGAAACTCTCTTCCCTTACTGTTCCATTATCATGACTT	rev G1-allele for RNH202, template plasmid pBL603
oVK67	CTAAGCCTGTTAGAAGGAAGAGGCTGAGAACCCTAGATAATTGGTACCGGCGTACGCTGCAGGTCGAC	fw AID*-9MYC-HIS3 cassette for RNH201 from pBL488
oVK70	GACATATGTAGTATTACATGAAGATATATAGTATGTGCAAACTGGAGGTGAATCGATGAATTCGAGCTCG	rev AID*-9MYC-HIS3 cassette for RNH201 from pBL488
oBL486	ACATGGAGGCCCAGAATACCC	Markerswitch HIS3-->HYG (RNH201-AID*9MYC-HIS3 --> RNH201-AID*9MYC-HYG)
oBL487	CAGTATAGCGACCAGCATTCAC	Markerswitch HIS3-->HYG (RNH201-AID*9MYC-HIS3 --> RNH201-AID*9MYC-HYG)
oBL29	CTGCAGCGAGGAGCCGTAAT	pTEF rev (HIS3, NAT, KAN cassette rev oligo)
oNA117	TCGATCTGGTGTTCTCCTTTATATC	fw pol3-L612M-NAT cassette amplified from gDNA of yNA179 (yeast strain was a kind gift from H.Hombauer MATalpha ura3-52, leu2Δ1, trp1Δ63, hom3-10, his3Δ200, lys2-10A, pol3-L612M, natNT2 (50 bp after STOP))
oNA120	GTCCTAAATCCTGATGAAAGGTACA	rev pol3-L612M-NAT cassette amplified from gDNA of yNA179 (yeast strain was a kind gift from H.Hombauer MATalpha ura3-52, leu2Δ1, trp1Δ63, hom3-10, his3Δ200, lys2-10A, pol3-L612M, natNT2 (50 bp after STOP))
oNA17	CGAAAGTGCCTGGAGATTGATACT	fw for sequence confirmation of the pol3-L612 allele
oNA18	AATTGGTAATATACCACGCCTTCTTTTTGT	rev for sequence confirmation of the pol3-L612 allele
oligos were purchased from Sigma Aldrich/Merck, 100 µM in TE buffer in HPLC quality for cloning and desalt quality for PCR analyses.
