# Supplementary material for: Genetic requirements for repair of lesions caused by single genomic ribonucleotides in S phase
Source: Nat Commun. 2023 Mar 3;14:1227. doi: 10.1038/s41467-023-36866-6 (PMC9984532; doi:10.1038/s41467-023-36866-6)
Supplement: Supplementary file 6 — Supplementary Data 4 [file 41467_2023_36866_MOESM6_ESM.xlsx]

## Sheet: Tabelle1
Supplementary Data 4 Materials used in the study
Antibodies
Name (Dilution)	Source	Identifier
anti-Rad53 antibody (1:1000)	Abcam	Cat#ab166859
Rabbit Peroxidase Anti-Peroxidase soluble complex (1:2000)	Sigma-Aldrich	Cat#P1291
Mouse monoclonal anti-Phosphoglycerate Kinase 1 (22C5D8) (1:10,000)	Invitrogen	Cat#459250
Mouse anti-Myc-Tag (9811) (1:1000)	Cell Signaling	Cat#2276S
Goat Immun-Star anti-mouse (GAM)-HRP conjugate (1:3000)	Bio-Rad	Cat#170-5047
Goat Immun-Star anti-rabbit (GAR)-HRP conjugate (1:3000)	Bio-Rad	Cat#170-5046
Enzymes and chemicals
Name	Source	Identifier
RNase A 20 mg/ml	Thermo Scientific	Cat#10753721
Proteinase K 20 mg/ml	BioFroxx	Cat#1151ML010
alpha-factor mating pheromone	Zymo Research	Cat#Y1001
Methyl methanesulfonate	Sigma-Aldrich	Cat#129925-25G
Hydroxyurea	Sigma-Aldrich	Cat#H8627-25G
SYBR Gold	ThermoFisher	Cat#S11494
SYTOX Green nucleic acid stain	Thermo Scientific	Cat#1076273
SuperSignal West Pico PLUS Chemiluminescent Substrate	Thermo Scientific	Cat#34578
Canavanine	Sigma-Aldrich	Cat#C9758-1G
Thialysine	Sigma-Aldrich	Cat#2636
Indolacetic acid (IAA) - auxin	Sigma-Aldrich	Cat#I3750-5G-A
Qiagen Gentra Puregene Yeast/Bact Kit	Qiagen	Cat#158567)
Qubit dsDNA broad-range kit	Invitrogen	Cat#Q32854
Lyticase	Sigma-Aldrich	Cat#L4020
