# Supplementary material for: Genetic requirements for repair of lesions caused by single genomic ribonucleotides in S phase
Source: Nat Commun. 2023 Mar 3;14:1227. doi: 10.1038/s41467-023-36866-6 (PMC9984532; doi:10.1038/s41467-023-36866-6)
Supplement: Supplementary file 7 — Supplementary Data 5 [file 41467_2023_36866_MOESM7_ESM.xlsx]

## Sheet: description
		Supplementary Data 7
		Colony size of RNH202 cell cycle-linked mutants in a genome-wide library of yeast gene knockouts
			Systematic Name	Systematic name of the knockout gene
			Standard Name	Standard name of the knockout gene
			Mutant (Mut)	Mean colony size of cell cycle linked mutant crossed with the knockout gene
			Wild type (WT)	Mean colony size of wild type crossed with the knockout gene
			Mut/WT	Colony size ratio of mutant against wild type
			Adj. pvalue	p-value adjusted for multiple testing using Benjamini-Hochberg correction

## Sheet: G1-RNH202
Systematic Name	Standard Name	Mutant (Mut)	Wild type (WT)	Mut/WT	Adj. pvalue
UNKNOWN1		1.065	0.978	1.089	0.192
UNKNOWN2		1.018	1.082	0.941	0.328
UNKNOWN3		1.05	1.007	1.043	0.204
UNKNOWN4		0.98	0.973	1.007	0.677
UNKNOWN5		0	0	NA	NA
UNKNOWN6		0.887	0.873	1.017	0.785
YAL002W	VPS8	1.074	0.952	1.129	0.15
YAL004W		1.061	1.004	1.057	0.063
YAL005C	SSA1	1.11	1.124	0.988	0.772
YAL007C	ERP2	0.937	0.998	0.939	0.174
YAL008W	FUN14	1.047	1.046	1.001	0.978
YAL009W	SPO7	1.004	1.022	0.983	0.524
YAL010C	MDM10	0.818	0.808	1.013	0.898
YAL011W	SWC3	1.005	1.168	0.86	0.079
YAL012W	CYS3	0.774	0.815	0.95	0.636
YAL013W	DEP1	0.447	0.44	1.016	0.642
YAL014C	SYN8	1.02	0.929	1.098	0.292
YAL015C	NTG1	0.982	1.026	0.957	0.421
YAL016W	TPD3	0.769	0.807	0.953	0.607
YAL017W	PSK1	1.058	1.058	1.001	0.993
YAL018C	LDS1	1.079	1.086	0.993	0.866
YAL019W	FUN30	1.039	0.978	1.061	0.332
YAL020C	ATS1	0.922	0.896	1.028	0.655
YAL021C	CCR4	0.646	0.603	1.072	0.443
YAL022C	FUN26	1.035	1.068	0.969	0.678
YAL023C	PMT2	1.091	1.03	1.06	0.242
YAL024C	LTE1	0.984	0.978	1.006	0.89
YAL026C	DRS2	1.002	1.023	0.98	0.562
YAL027W	SAW1	0.967	1.032	0.937	0.307
YAL028W	FRT2	1.026	1.055	0.973	0.638
YAL029C	MYO4	0.95	1.049	0.906	0.149
YAL030W	SNC1	1.001	1.049	0.954	0.493
YAL031C	GIP4	1.04	1.039	1.001	0.987
YAL034C	FUN19	0.979	0.949	1.032	0.699
YAL035W	FUN12	0.045	0.105	0.434	0.274
YAL036C	RBG1	0.92	0.946	0.972	0.832
YAL037W		1.137	0.947	1.201	0.124
YAL039C	CYC3	0.911	0.983	0.927	0.184
YAL040C	CLN3	0.969	0.956	1.014	0.905
YAL042W	ERV46	1.036	1.043	0.993	0.893
YAL043C-a		1.011	0.968	1.044	0.197
YAL044C	GCV3	0.315	0.295	1.07	0.738
YAL045C		0.93	0.988	0.941	0.319
YAL046C	BOL3	0.98	1.017	0.964	0.358
YAL047C	SPC72	0	0	NA	NA
YAL048C	GEM1	0.998	0.931	1.072	0.209
YAL049C	AIM2	1.016	1.007	1.009	0.816
YAL051W	OAF1	1.088	1.098	0.99	0.666
YAL053W	FLC2	1.01	0.994	1.016	0.594
YAL054C	ACS1	1.069	1.003	1.065	0.262
YAL055W	PEX22	0.896	0.914	0.981	0.584
YAL056W	GPB2	1.055	1.037	1.017	0.684
YAL058C-A		0.987	0.942	1.048	0.234
YAL058W	CNE1	0.965	0.989	0.975	0.497
YAL059W	ECM1	1.047	1.072	0.976	0.613
YAL060W	BDH1	1.001	0.979	1.022	0.68
YAL061W	BDH2	1.075	1.015	1.059	0.093
YAL062W	GDH3	1.012	1.016	0.996	0.91
YAL064C-A	TDA8	1.039	1.043	0.996	0.967
YAL065C		0.938	0.92	1.019	0.849
YAL066W		0.973	0.978	0.995	0.95
YAL067C	SEO1	1.062	1.02	1.041	0.664
YAL068C	PAU8	1.039	1.08	0.962	0.357
YAR002C-A	ERP1	0.927	1.083	0.856	0.128
YAR002W	NUP60	1.016	1.078	0.942	0.256
YAR003W	SWD1	0.847	0.91	0.93	0.097
YAR014C	BUD14	0.981	1.004	0.977	0.71
YAR015W	ADE1	0.967	0.939	1.029	0.68
YAR018C	KIN3	1.029	1.043	0.986	0.767
YAR020C	PAU7	1.01	0.972	1.038	0.471
YAR023C		1.021	0.997	1.023	0.715
YAR027W	UIP3	1.078	1.053	1.024	0.828
YAR028W		0.951	0.982	0.968	0.576
YAR029W		1.011	1.019	0.992	0.891
YAR030C		0.995	0.988	1.008	0.919
YAR031W	PRM9	1.013	1.003	1.01	0.868
YAR035W	YAT1	0.976	0.974	1.002	0.978
YAR037W		0.953	0.994	0.958	0.547
YAR040C		1.054	0.986	1.068	0.379
YAR042W	SWH1	1.289	1.169	1.103	0.388
YAR043C		0.93	0.928	1.003	0.98
YAR044W		1.025	1.023	1.002	0.979
YAR047C		1.138	1.066	1.067	0.404
YAR050W	FLO1	0.966	1.013	0.953	0.377
YBL001C	ECM15	1.046	1.092	0.958	0.596
YBL002W	HTB2	1.024	1.074	0.954	0.471
YBL003C	HTA2	0.977	1.007	0.97	0.457
YBL005W	PDR3	0.956	1.023	0.934	0.059
YBL006C	LDB7	0.682	0.031	21.796	0.271
YBL007C	SLA1	0.954	1.072	0.89	0.027
YBL008W	HIR1	1.017	1.027	0.991	0.886
YBL009W	ALK2	1.003	1.058	0.948	0.21
YBL010C	LAA2	0.948	1.025	0.924	0.144
YBL011W	SCT1	0.945	1.057	0.894	0.209
YBL012C		0.972	0.949	1.024	0.404
YBL013W	FMT1	0.997	1.023	0.974	0.185
YBL015W	ACH1	0.964	1.013	0.952	0.525
YBL016W	FUS3	0	0.118	0	0.661
YBL017C	PEP1	0.927	0.978	0.948	0.154
YBL019W	APN2	1.017	1.037	0.981	0.792
YBL021C	HAP3	0.984	1.055	0.933	0.481
YBL022C	PIM1	0.891	0.892	0.999	0.994
YBL024W	NCL1	1	0.985	1.015	0.67
YBL025W	RRN10	0.19	0.274	0.692	0.25
YBL027W	RPL19B	0.877	0.791	1.109	0.272
YBL028C		1.001	1.021	0.98	0.673
YBL029W		1.063	1.059	1.004	0.974
YBL031W	SHE1	0.989	0.967	1.023	0.76
YBL032W	HEK2	0.969	0.989	0.98	0.613
YBL033C	RIB1	0	0	NA	NA
YBL036C		1.026	1.011	1.015	0.735
YBL037W	APL3	0.974	0.967	1.007	0.92
YBL038W	MRPL16	0.815	0.894	0.912	0.137
YBL039C	URA7	0.988	0.861	1.148	0.285
YBL042C	FUI1	1.023	0.984	1.04	0.38
YBL043W	ECM13	1.023	1.011	1.012	0.361
YBL044W		0.983	0.926	1.061	0.159
YBL045C	COR1	1.005	1.035	0.971	0.18
YBL046W	PSY4	1.012	1.028	0.984	0.866
YBL047C	EDE1	1.044	0.964	1.083	0.304
YBL048W	RRT1	1.09	1.083	1.006	0.521
YBL049W	MOH1	1.084	1.112	0.975	0.772
YBL051C	PIN4	1.014	0.836	1.213	0.12
YBL052C	SAS3	1.012	1.036	0.977	0.563
YBL053W		1.04	1.032	1.008	0.904
YBL054W	TOD6	1.016	1.041	0.977	0.184
YBL055C		0.966	0.956	1.011	0.757
YBL056W	PTC3	1.025	1.066	0.961	0.038
YBL057C	PTH2	0.999	1.011	0.987	0.824
YBL058W	SHP1	0	0	NA	NA
YBL059W	IAI11	0.994	0.948	1.049	0.357
YBL060W	YEL1	0.927	0.95	0.975	0.143
YBL061C	SKT5	1.035	1.016	1.019	0.775
YBL062W		0.973	1.134	0.858	0.038
YBL063W	KIP1	0.99	1.022	0.969	0.439
YBL064C	PRX1	1.002	1.006	0.995	0.949
YBL065W		1.033	1.027	1.005	0.899
YBL066C	SEF1	0.976	0.967	1.009	0.899
YBL067C	UBP13	1.061	0.99	1.072	0.154
YBL068W	PRS4	0.945	0.99	0.955	0.422
YBL069W	AST1	1.064	1	1.064	0.146
YBL070C		1.037	0.963	1.077	0.315
YBL071C		0.979	1.003	0.977	0.082
YBL072C	RPS8A	0.688	0.675	1.02	0.962
YBL075C	SSA3	0.992	1.076	0.922	0.197
YBL078C	ATG8	0.968	0.95	1.019	0.613
YBL079W	NUP170	0.925	1.009	0.917	0.189
YBL080C	PET112	0.656	0.73	0.899	0.453
YBL081W		0.997	1.098	0.908	0.1
YBL082C	ALG3	0.968	1.035	0.935	0.476
YBL083C		1.074	1.024	1.05	0.306
YBL085W	BOI1	1.024	1.069	0.958	0.389
YBL086C		0.999	1.094	0.913	0.068
YBL087C	RPL23A	1.019	0.997	1.023	0.623
YBL088C	TEL1	0.977	0.989	0.987	0.947
YBL089W	AVT5	0.944	0.942	1.002	0.976
YBL090W	MRP21	0.919	0.967	0.951	0.641
YBL091C	MAP2	0.997	1.024	0.974	0.772
YBL091C-A	SCS22	1.094	1.162	0.941	0.636
YBL093C	ROX3	0	0	NA	NA
YBL094C		1.023	1.027	0.996	0.937
YBL095W	MRX3	0.965	0.912	1.059	0.106
YBL096C		1.062	0.942	1.128	0.171
YBL098W	BNA4	1.1	0.978	1.125	0.131
YBL099W	ATP1	0.928	0.866	1.071	0.374
YBL100C		0.978	0.773	1.266	0.465
YBL101C	ECM21	0.95	0.892	1.066	0.518
YBL102W	SFT2	1.019	1.033	0.987	0.897
YBL103C	RTG3	1.031	1.006	1.024	0.649
YBL104C	SEA4	1.019	1.025	0.994	0.946
YBL106C	SRO77	1.008	0.924	1.091	0.18
YBL107C	MIX23	0.986	1.087	0.907	0.112
YBR001C	NTH2	1.052	1.009	1.043	0.613
YBR003W	COQ1	0.939	0.928	1.012	0.909
YBR005W	RCR1	1.004	1.006	0.998	0.976
YBR006W	UGA2	1.057	0.951	1.112	0.185
YBR007C	DSF2	1.052	1.073	0.98	0.79
YBR008C	FLR1	1.001	0.99	1.011	0.909
YBR009C	HHF1	1.012	1.009	1.003	0.978
YBR010W	HHT1	1.003	1.012	0.992	0.849
YBR012C		1.071	1.071	1	0.987
YBR013C		1.084	1.031	1.052	0.296
YBR014C	GRX7	0.985	0.995	0.989	0.8
YBR015C	MNN2	1.007	0.989	1.019	0.664
YBR016W		1.019	1.044	0.976	0.548
YBR018C	GAL7	0.913	0.929	0.983	0.636
YBR019C	GAL10	1.012	1.019	0.993	0.759
YBR020W	GAL1	1.033	1.106	0.933	0.433
YBR021W	FUR4	0.809	0.758	1.067	0.608
YBR022W	POA1	1.025	1.021	1.004	0.944
YBR023C	CHS3	1.067	1.041	1.025	0.5
YBR024W	SCO2	0.987	0.964	1.024	0.882
YBR025C	OLA1	0.857	0.804	1.067	0.38
YBR026C	ETR1	0.47	0.312	1.504	0.038
YBR027C		1.009	1.008	1	0.989
YBR028C	YPK3	1.02	1.026	0.994	0.764
YBR030W	RKM3	1.015	0.989	1.026	0.76
YBR031W	RPL4A	0.983	0.984	0.999	0.988
YBR032W		1.005	1.035	0.971	0.594
YBR033W	EDS1	0.993	0.952	1.044	0.42
YBR034C	HMT1	1.045	1.01	1.035	0.391
YBR035C	PDX3	0.672	0.625	1.075	0.57
YBR036C	CSG2	0.904	0.927	0.975	0.808
YBR037C	SCO1	0.863	0.941	0.917	0.504
YBR040W	FIG1	0.997	1.008	0.99	0.909
YBR041W	FAT1	1.079	1.057	1.021	0.84
YBR042C	CST26	0.975	0.946	1.03	0.543
YBR043C	QDR3	1.086	1.07	1.014	0.872
YBR044C	TCM62	1.022	1.042	0.981	0.668
YBR045C	GIP1	1.005	0.975	1.031	0.357
YBR046C	ZTA1	1.031	0.998	1.033	0.697
YBR047W	FMP23	1.003	0.983	1.021	0.701
YBR048W	RPS11B	0.929	0.94	0.988	0.899
YBR050C	REG2	1.025	1	1.025	0.789
YBR051W		0.943	0.946	0.997	0.953
YBR052C	RFS1	1.104	1.025	1.077	0.587
YBR053C		1.015	0.992	1.023	0.464
YBR054W	YRO2	0.966	0.92	1.051	0.412
YBR056W		1.021	1.059	0.965	0.23
YBR057C	MUM2	1.046	1.048	0.998	0.978
YBR058C	UBP14	1.057	0.975	1.085	0.048
YBR059C	AKL1	1.086	1.091	0.995	0.914
YBR061C	TRM7	1.027	0.991	1.036	0.444
YBR062C		0.976	0.996	0.98	0.59
YBR063C		1.017	1.016	1.001	0.987
YBR064W		1.013	0.907	1.117	0.12
YBR065C	ECM2	1.075	1.032	1.041	0.625
YBR066C	NRG2	1.053	0.978	1.076	0.426
YBR067C	TIP1	0.962	0.991	0.97	0.118
YBR068C	BAP2	1.026	1.08	0.95	0.419
YBR069C	TAT1	1.039	1.048	0.991	0.793
YBR071W		1.004	1.034	0.971	0.77
YBR072W	HSP26	1.023	1.031	0.993	0.87
YBR073W	RDH54	1.015	1.039	0.977	0.458
YBR074W	PFF1	0.992	0.923	1.074	0.398
YBR075W		0.999	0.946	1.056	0.206
YBR076W	ECM8	0.96	0.993	0.967	0.497
YBR077C	SLM4	0.927	0.987	0.939	0.163
YBR078W	ECM33	1.058	1.045	1.012	0.772
YBR081C	SPT7	0	0.16	0	0.449
YBR082C	UBC4	1.011	0.979	1.033	0.793
YBR083W	TEC1	1.035	1.069	0.968	0.357
YBR084C-A	RPL19A	0.854	0.836	1.022	0.515
YBR084W	MIS1	1.009	0.994	1.015	0.671
YBR085W	AAC3	0	0	NA	NA
YBR090C		1.063	1.105	0.962	0.481
YBR090C-A		1.049	0.934	1.123	0.121
YBR092C	PHO3	1.084	1.018	1.065	0.137
YBR093C	PHO5	0.942	1.07	0.88	0.057
YBR094W	PBY1	0.945	1.08	0.875	0.148
YBR095C	RXT2	0.946	0.96	0.985	0.38
YBR097W	VPS15	0	0	NA	NA
YBR098W	MMS4	0.965	1.093	0.884	0.044
YBR099C		0.911	0.99	0.921	0.047
YBR100W		1.009	1.069	0.944	0.284
YBR101C	FES1	0	0	NA	NA
YBR103W	SIF2	1.024	1.096	0.934	0.185
YBR104W	YMC2	1.086	1.075	1.011	0.714
YBR105C	VID24	1.043	1	1.043	0.445
YBR106W	SND3	0.942	0.933	1.009	0.897
YBR107C	IML3	1.023	1.01	1.013	0.832
YBR108W	AIM3	1.178	1.124	1.048	0.583
YBR111C	YSA1	1.143	1.069	1.069	0.601
YBR112C	CYC8	0	0	NA	NA
YBR113W		0.971	1.043	0.932	0.226
YBR114W	RAD16	1.005	1.016	0.99	0.793
YBR115C	LYS2	0.529	0.731	0.725	0.825
YBR116C		1.034	1.038	0.997	0.954
YBR119W	MUD1	1.001	1.043	0.96	0.568
YBR120C	CBP6	0.962	0.983	0.979	0.647
YBR121C	GRS1	0.935	0.932	1.004	0.668
YBR122C	MRPL36	0.652	1.149	0.568	0.549
YBR125C	PTC4	1.033	1.048	0.986	0.89
YBR126C	TPS1	1.019	0.97	1.051	0.44
YBR127C	VMA2	1.026	0.943	1.088	0.106
YBR128C	ATG14	1.009	0.974	1.035	0.622
YBR129C	OPY1	1.048	1.048	1	0.997
YBR130C	SHE3	1.029	0.98	1.05	0.245
YBR131W	CCZ1	0.902	0.95	0.95	0.668
YBR132C	AGP2	0.99	1.029	0.961	0.532
YBR133C	HSL7	0	0	NA	NA
YBR134W		0.994	1.004	0.99	0.838
YBR137W		0.952	0.932	1.022	0.608
YBR138C		1.027	1.026	1.001	0.983
YBR139W	ATG42	1.024	1.054	0.972	0.52
YBR141C	BMT2	1.093	1.096	0.998	0.953
YBR144C		1.024	0.901	1.135	0.183
YBR145W	ADH5	1.041	1.067	0.976	0.693
YBR146W	MRPS9	0.855	0.918	0.932	0.377
YBR147W	RTC2	0.941	0.957	0.983	0.847
YBR148W	YSW1	1.031	1.022	1.009	0.874
YBR149W	ARA1	1.026	1.005	1.02	0.585
YBR150C	TBS1	1.007	0.925	1.089	0.317
YBR151W	APD1	1.015	1.013	1.003	0.962
YBR156C	SLI15	0.979	1.007	0.973	0.429
YBR157C	ICS2	1.026	1.029	0.997	0.959
YBR158W	AMN1	1.002	1.012	0.99	0.849
YBR159W	IFA38	0.969	0.994	0.975	0.852
YBR161W	CSH1	1.048	0.962	1.089	0.156
YBR162C	TOS1	0.993	1.019	0.975	0.713
YBR162W-A	YSY6	0.959	1.025	0.936	0.254
YBR163W	EXO5	0.813	0.943	0.863	0.061
YBR164C	ARL1	1.018	1.037	0.982	0.177
YBR165W	UBS1	0.993	1.052	0.944	0.33
YBR166C	TYR1	0.968	0.947	1.022	0.798
YBR168W	PEX32	0.924	0.935	0.989	0.668
YBR169C	SSE2	0.984	0.992	0.992	0.962
YBR170C	NPL4	0.996	1.02	0.976	0.735
YBR171W	SEC66	0.963	0.932	1.033	0.657
YBR172C	SMY2	1.09	1.026	1.062	0.514
YBR173C	UMP1	0.897	0.902	0.995	0.916
YBR174C		0.939	0.933	1.006	0.926
YBR175W	SWD3	1.032	0.965	1.069	0.292
YBR176W	ECM31	0.986	0.977	1.009	0.664
YBR177C	EHT1	1.001	1.012	0.989	0.684
YBR178W		1.048	1.008	1.04	0.594
YBR179C	FZO1	0.785	0.995	0.788	0.149
YBR180W	DTR1	1.025	1.107	0.926	0.309
YBR181C	RPS6B	0.914	0.852	1.072	0.568
YBR182C	SMP1	1.11	1.063	1.043	0.369
YBR183W	YPC1	0.991	0.962	1.03	0.449
YBR184W		0.568	0.399	1.424	0.806
YBR185C	MBA1	1.032	1.031	1.002	0.977
YBR186W	PCH2	1.084	1.062	1.021	0.676
YBR187W	GDT1	0.992	1.071	0.927	0.053
YBR188C	NTC20	1.025	1.011	1.014	0.602
YBR189W	RPS9B	0.931	0.911	1.022	0.676
YBR191W	RPL21A	1.023	0.921	1.112	0.203
YBR194W	AIM4	0.801	0.555	1.443	0.1
YBR195C	MSI1	1.051	1.026	1.024	0.483
YBR197C		1.033	1.059	0.975	0.759
YBR199W	KTR4	1.025	1.056	0.971	0.587
YBR200W	BEM1	0.69	0.683	1.011	0.896
YBR201W	DER1	0.958	0.928	1.032	0.455
YBR203W	COS111	1.005	0.978	1.027	0.536
YBR204C	LDH1	0.964	0.983	0.981	0.677
YBR205W	KTR3	0.983	1.075	0.914	0.212
YBR206W		0.939	0.906	1.037	0.199
YBR207W	FTH1	0.994	1.011	0.983	0.6
YBR208C	DUR1,2	1.023	0.986	1.038	0.523
YBR209W		1.025	1.022	1.003	0.962
YBR210W	ERV15	0.927	0.931	0.995	0.936
YBR212W	NGR1	0.996	1.025	0.972	0.555
YBR213W	MET8	0.993	1.054	0.942	0.324
YBR214W	SDS24	0.995	1.021	0.974	0.518
YBR215W	HPC2	1.062	1.006	1.056	0.091
YBR216C	YBP1	0.986	1.02	0.966	0.562
YBR217W	ATG12	1.037	0.97	1.07	0.26
YBR218C	PYC2	1.017	1.035	0.983	0.604
YBR219C		1.015	1.007	1.008	0.71
YBR220C		0.938	0.896	1.047	0.505
YBR221C	PDB1	0.708	0.71	0.997	0.972
YBR222C	PCS60	0.991	0.993	0.998	0.97
YBR223C	TDP1	1.053	1.029	1.023	0.74
YBR224W		1.049	0.984	1.065	0.369
YBR225W		1.007	1.023	0.984	0.694
YBR226C		1.024	1.019	1.006	0.951
YBR227C	MCX1	1.02	0.995	1.026	0.646
YBR228W	SLX1	1.03	1.021	1.008	0.914
YBR229C	ROT2	1.045	0.98	1.066	0.133
YBR230C	OM14	0.96	0.959	1.001	0.985
YBR231C	SWC5	1.097	1.092	1.004	0.95
YBR232C		1.046	1.006	1.04	0.322
YBR233W	PBP2	0.976	1.001	0.976	0.532
YBR235W	VHC1	1.052	1.047	1.005	0.874
YBR238C		0.969	1.008	0.961	0.666
YBR239C	ERT1	0.994	0.998	0.996	0.905
YBR240C	THI2	1.006	0.988	1.018	0.89
YBR241C		0.969	1.005	0.964	0.649
YBR242W		0.927	0.971	0.955	0.42
YBR244W	GPX2	1.007	1.02	0.987	0.827
YBR245C	ISW1	0.918	0.946	0.971	0.542
YBR246W	RRT2	0.992	1.009	0.983	0.35
YBR248C	HIS7	1.04	0.957	1.087	0.52
YBR249C	ARO4	1.032	0.997	1.034	0.595
YBR250W	SPO23	0.914	0.943	0.968	0.668
YBR251W	MRPS5	0.983	1.089	0.902	0.185
YBR255W	MTC4	0.994	1.032	0.963	0.763
YBR258C	SHG1	0.911	0.972	0.937	0.483
YBR259W		1.005	1.019	0.987	0.657
YBR260C	RGD1	0.87	0.943	0.922	0.38
YBR261C	TAE1	1.043	1.064	0.981	0.827
YBR262C	MIC12	1.067	1.054	1.012	0.632
YBR263W	SHM1	1.011	0.976	1.035	0.25
YBR264C	YPT10	1.037	1.057	0.98	0.712
YBR266C	SLM6	0.81	0.759	1.067	0.536
YBR267W	REI1	0.711	0.698	1.019	0.678
YBR268W	MRPL37	0.911	1.032	0.883	0.271
YBR269C	SDH8	0.973	0.979	0.994	0.888
YBR270C	BIT2	0.962	1.054	0.912	0.098
YBR271W	EFM2	1.048	1.012	1.036	0.489
YBR272C	HSM3	1.005	0.972	1.035	0.758
YBR273C	UBX7	1.094	1.063	1.029	0.718
YBR274W	CHK1	0.963	1	0.964	0.199
YBR275C	RIF1	0.966	0.964	1.002	0.951
YBR276C	PPS1	0.96	0.994	0.966	0.623
YBR277C		0.947	0.919	1.031	0.237
YBR278W	DPB3	1.012	0.946	1.069	0.261
YBR279W	PAF1	0	0	NA	NA
YBR280C	SAF1	0.978	0.962	1.017	0.782
YBR281C	DUG2	0.98	0.979	1.001	0.978
YBR282W	MRPL27	0.722	0.846	0.854	0.32
YBR283C	SSH1	0.998	1.001	0.998	0.978
YBR284W		1.045	0.962	1.086	0.199
YBR285W		1.055	1.16	0.909	0.263
YBR286W	APE3	1.005	0.911	1.103	0.091
YBR287W		1.024	0.992	1.032	0.641
YBR288C	APM3	1.098	0.66	1.664	0.034
YBR289W	SNF5	0.747	0.6	1.245	0.097
YBR290W	BSD2	0.952	0.962	0.99	0.849
YBR291C	CTP1	0.909	0.896	1.015	0.882
YBR292C		0.976	1	0.977	0.668
YBR293W	VBA2	1.149	1.113	1.032	0.532
YBR294W	SUL1	0.978	1.001	0.977	0.758
YBR295W	PCA1	0.921	0.991	0.93	0.389
YBR296C	PHO89	1.075	1.016	1.058	0.209
YBR297W	MAL33	1.185	1.049	1.129	0.308
YBR298C	MAL31	1.003	0.977	1.027	0.295
YBR299W	MAL32	1.016	1.006	1.01	0.882
YBR300C		0.969	1.054	0.92	0.1
YBR301W	PAU24	0.984	0.966	1.019	0.648
YCL001W	RER1	0.971	1.066	0.911	0.386
YCL001W-A		0.99	0.94	1.053	0.443
YCL002C		1.098	1.007	1.091	0.184
YCL005W	LDB16	0	0.31	0	0.442
YCL006C		1.003	0.998	1.005	0.901
YCL007C		0.555	0.494	1.123	0.772
YCL008C	STP22	0.842	0.892	0.944	0.648
YCL009C	ILV6	0.944	1.021	0.925	0.169
YCL010C	SGF29	1.013	1.042	0.971	0.682
YCL011C	GBP2	1.017	1.001	1.016	0.726
YCL012W		1.046	1.006	1.039	0.334
YCL013W		1.038	0.97	1.071	0.445
YCL014W	BUD3	1.025	1.026	0.999	0.983
YCL016C	DCC1	1.011	0.997	1.014	0.695
YCL022C		1.074	1.019	1.054	0.172
YCL023C		1.047	0.962	1.088	0.053
YCL024W	KCC4	1.025	0.99	1.036	0.645
YCL025C	AGP1	0.995	1.018	0.977	0.54
YCL026C		0.995	0.925	1.076	0.462
YCL026C-A	FRM2	1.034	1	1.034	0.657
YCL027W	FUS1	1.091	1.031	1.058	0.1
YCL028W	RNQ1	1.006	0.986	1.021	0.39
YCL029C	BIK1	1.015	0.988	1.027	0.268
YCL030C	HIS4	0.986	0.961	1.026	0.4
YCL032W	STE50	0.789	0.816	0.968	0.725
YCL033C	MXR2	1.033	1.027	1.005	0.866
YCL034W	LSB5	1.032	1.03	1.002	0.954
YCL035C	GRX1	1.031	1.04	0.992	0.894
YCL036W	GFD2	1.053	1.02	1.033	0.391
YCL037C	SRO9	0.995	0.848	1.173	0.067
YCL038C	ATG22	1.058	1.063	0.995	0.917
YCL039W	GID7	0.992	0.978	1.015	0.887
YCL040W	GLK1	0.962	1.017	0.945	0.522
YCL042W		0.997	0.965	1.033	0.274
YCL044C	MGR1	0.825	1.041	0.793	0.092
YCL045C	EMC1	0.988	0.954	1.035	0.431
YCL046W		1.078	1.081	0.997	0.959
YCL047C	POF1	1.032	0.907	1.138	0.041
YCL048W	SPS22	1.03	0.997	1.033	0.265
YCL049C		1.015	0.979	1.037	0.587
YCL050C	APA1	0.997	1.002	0.995	0.955
YCL051W	LRE1	0.981	1.037	0.946	0.166
YCL055W	KAR4	0.93	0.941	0.988	0.813
YCL056C	PEX34	1.019	1.095	0.931	0.106
YCL057W	PRD1	1.028	1.038	0.991	0.832
YCL058C	FYV5	0.971	0.759	1.278	0.562
YCL060C		0.979	0.983	0.996	0.968
YCL061C	MRC1	1.005	0.942	1.066	0.232
YCL062W		0.958	0.921	1.04	0.511
YCL063W	VAC17	0.991	1.024	0.968	0.625
YCL064C	CHA1	1.066	1.056	1.009	0.918
YCL069W	VBA3	1.086	1.067	1.017	0.637
YCL074W		1.063	0.988	1.076	0.084
YCL075W		1.015	0.968	1.048	0.356
YCL076W		0.991	0.931	1.064	0.56
YCR001W		0.93	0.938	0.992	0.928
YCR002C	CDC10	0.005	0	NA	0.661
YCR003W	MRPL32	0.84	0.887	0.947	0.148
YCR004C	YCP4	1.022	1.067	0.957	0.497
YCR005C	CIT2	1.056	1.08	0.978	0.708
YCR006C		1.028	1.049	0.98	0.625
YCR007C		1.004	1.004	1	0.998
YCR008W	SAT4	0.952	1.001	0.951	0.205
YCR009C	RVS161	1.052	1.081	0.973	0.453
YCR010C	ADY2	0.989	1.019	0.97	0.519
YCR011C	ADP1	1.037	1.044	0.993	0.94
YCR014C	POL4	1.016	1.035	0.981	0.684
YCR015C	CTO1	0.991	1	0.991	0.259
YCR016W		0.965	1.026	0.94	0.065
YCR017C	CWH43	1.001	0.979	1.022	0.356
YCR019W	MAK32	0.998	1.042	0.958	0.484
YCR020C	PET18	0.997	0.987	1.009	0.839
YCR020C-A	MAK31	0.999	1.037	0.963	0.333
YCR020W-B	HTL1	0.029	0.027	1.046	0.981
YCR021C	HSP30	0.96	0.986	0.973	0.625
YCR022C		0.968	0.938	1.032	0.637
YCR023C		0.961	0.997	0.964	0.546
YCR024C	SLM5	0.376	0.556	0.676	0.1
YCR024C-A	PMP1	1.031	0.991	1.04	0.309
YCR025C		1.013	1.029	0.984	0.621
YCR026C	NPP1	1.006	0.982	1.024	0.448
YCR027C	RHB1	1.017	0.886	1.147	0.002
YCR028C	FEN2	0.966	0.615	1.571	0.022
YCR028C-A	RIM1	1.029	0.952	1.081	0.307
YCR030C	SYP1	1.01	1.062	0.951	0.391
YCR031C	RPS14A	0.899	0.884	1.017	0.891
YCR032W	BPH1	1.012	1.001	1.011	0.87
YCR033W	SNT1	1.01	0.959	1.053	0.703
YCR034W	ELO2	1.048	0.962	1.09	0.133
YCR036W	RBK1	0.904	0.83	1.089	0.186
YCR037C	PHO87	1.171	1.122	1.043	0.477
YCR043C		1.075	1.078	0.997	0.964
YCR044C	PER1	1.169	1.168	1.001	0.995
YCR045C	RRT12	1.022	1.073	0.953	0.625
YCR046C	IMG1	0.718	0.831	0.864	0.357
YCR047C	BUD23	0.301	0.408	0.738	0.185
YCR048W	ARE1	1.038	1.079	0.962	0.534
YCR049C		1.032	1.031	1.001	0.895
YCR050C		0.991	0.996	0.996	0.949
YCR051W		1.025	1.038	0.988	0.426
YCR053W	THR4	1.077	0.875	1.232	0.028
YCR059C	YIH1	1.033	1.035	0.998	0.981
YCR060W	TAH1	0.979	1.05	0.933	0.364
YCR061W		1.075	1.155	0.93	0.307
YCR062W		0.977	0.965	1.012	0.35
YCR063W	BUD31	0.865	0.836	1.034	0.145
YCR065W	HCM1	1.037	1.03	1.007	0.857
YCR066W	RAD18	1.025	0.982	1.044	0.396
YCR067C	SED4	1.035	1.053	0.983	0.862
YCR068W	ATG15	0.98	0.981	0.999	0.987
YCR069W	CPR4	1.161	1.199	0.969	0.487
YCR071C	IMG2	0.563	0.768	0.733	0.028
YCR073C	SSK22	1.086	0.988	1.099	0.368
YCR073W-A	SOL2	1.062	1.041	1.021	0.382
YCR075C	ERS1	1.032	0.873	1.182	0.039
YCR076C	FUB1	1.058	1.114	0.95	0.232
YCR077C	PAT1	0.995	0.982	1.014	0.791
YCR079W	PTC6	0.99	0.992	0.998	0.95
YCR081W	SRB8	0.638	0.661	0.966	0.705
YCR082W	AHC2	1.065	1.058	1.007	0.727
YCR083W	TRX3	0.98	1.002	0.978	0.171
YCR084C	TUP1	0	0	NA	NA
YCR085W		1.006	1.004	1.002	0.96
YCR086W	CSM1	0.922	0.958	0.962	0.399
YCR087C-A		1.006	1.001	1.005	0.927
YCR087W		0.904	0.94	0.961	0.365
YCR088W	ABP1	1.185	1.166	1.016	0.682
YCR089W	FIG2	0.996	0.964	1.033	0.185
YCR090C		1.01	0.987	1.023	0.111
YCR091W	KIN82	1.014	1.029	0.985	0.723
YCR092C	MSH3	1.069	1.017	1.052	0.245
YCR094W	CDC50	0.94	0.902	1.042	0.361
YCR095C	OCA4	1.024	1.022	1.002	0.952
YCR098C	GIT1	1.058	0.99	1.069	0.272
YCR099C		0.983	1.007	0.976	0.618
YCR100C	EMA35	1.05	1.048	1.002	0.975
YCR101C		1.063	1.041	1.021	0.86
YCR102C		1.032	0.984	1.049	0.421
YCR102W-A		0.986	1.005	0.982	0.793
YCR105W	ADH7	1.002	1.007	0.995	0.877
YCR106W	RDS1	1.042	0.984	1.058	0.623
YCR107W	AAD3	1.077	1.066	1.01	0.895
YDL001W	RMD1	1.031	0.981	1.051	0.304
YDL002C	NHP10	0.944	0.823	1.147	0.08
YDL006W	PTC1	0.983	0.961	1.022	0.611
YDL009C		1.019	1.017	1.002	0.978
YDL010W	GRX6	1.059	1.065	0.994	0.942
YDL011C		1.043	0.93	1.121	0.261
YDL012C		1.03	1.047	0.984	0.685
YDL013W	SLX5	0.801	0.786	1.02	0.801
YDL018C	ERP3	1.077	1.028	1.048	0.301
YDL019C	OSH2	1.039	1.065	0.975	0.594
YDL020C	RPN4	0.972	0.977	0.995	0.946
YDL021W	GPM2	0.386	0	NA	0.281
YDL022W	GPD1	1.003	0.99	1.013	0.766
YDL023C		0.984	0.912	1.08	0.238
YDL024C	DIA3	1.037	1.031	1.006	0.909
YDL025C	RTK1	1.016	0.997	1.019	0.67
YDL026W		0.997	1.005	0.992	0.864
YDL027C	MRX9	1.038	1.064	0.976	0.693
YDL032W		0.812	0.908	0.894	0.162
YDL033C	SLM3	0.839	0.876	0.958	0.27
YDL034W		0.999	1.081	0.924	0.406
YDL035C	GPR1	1.055	1.082	0.975	0.498
YDL036C	PUS9	1.053	1.071	0.983	0.719
YDL037C	BSC1	1.025	0.927	1.106	0.166
YDL038C		0.985	0.998	0.988	0.884
YDL039C	PRM7	1.043	1.004	1.039	0.445
YDL040C	NAT1	1.035	0.998	1.037	0.449
YDL041W		0	0	NA	NA
YDL042C	SIR2	0	0	NA	NA
YDL044C	MTF2	0.816	0.856	0.954	0.442
YDL045W-A	MRP10	0.874	0.821	1.064	0.702
YDL046W	NPC2	1.026	1.009	1.017	0.623
YDL047W	SIT4	0.49	0.418	1.171	0.216
YDL048C	STP4	1.026	1.05	0.978	0.131
YDL049C	KNH1	0.981	1.031	0.951	0.673
YDL050C		0.992	1.031	0.962	0.464
YDL051W	LHP1	1.017	1.078	0.944	0.473
YDL052C	SLC1	1.013	1.035	0.979	0.328
YDL053C	PBP4	0.972	1.003	0.969	0.319
YDL054C	MCH1	1.007	0.993	1.014	0.665
YDL056W	MBP1	1.087	1.045	1.04	0.624
YDL057W		0.988	1.005	0.983	0.821
YDL059C	RAD59	0.962	1.05	0.916	0.245
YDL061C	RPS29B	0.918	0.878	1.046	0.679
YDL062W		0.93	0.917	1.014	0.849
YDL063C	SYO1	0.983	0.951	1.033	0.608
YDL065C	PEX19	0.99	1	0.99	0.851
YDL066W	IDP1	1.072	1.115	0.961	0.271
YDL067C	COX9	0.958	0.994	0.964	0.075
YDL068W		0.856	0.915	0.935	0.31
YDL069C	CBS1	0.965	1.018	0.948	0.258
YDL070W	BDF2	1.151	1.06	1.086	0.334
YDL071C		1.064	1.083	0.983	0.887
YDL072C	YET3	0.69	0.724	0.953	0.833
YDL073W	AHK1	0	0.067	0	0.661
YDL074C	BRE1	0.77	0.769	1.001	0.978
YDL075W	RPL31A	0.464	0.475	0.975	0.898
YDL076C	RXT3	0.95	0.998	0.952	0.054
YDL077C	VAM6	1.048	1.021	1.026	0.431
YDL078C	MDH3	1.028	1.018	1.01	0.905
YDL079C	MRK1	1.082	1.071	1.01	0.895
YDL080C	THI3	1.026	1.062	0.967	0.808
YDL081C	RPP1A	0.81	0.845	0.959	0.726
YDL082W	RPL13A	0.986	0.988	0.998	0.974
YDL083C	RPS16B	0.844	0.829	1.018	0.905
YDL085W	NDE2	1.038	1.036	1.002	0.977
YDL086W		1.051	1.058	0.993	0.928
YDL088C	ASM4	0.988	0.999	0.989	0.912
YDL089W	NUR1	0.925	1.004	0.922	0.346
YDL090C	RAM1	0	0	NA	NA
YDL091C	UBX3	1.059	0.986	1.074	0.239
YDL093W	PMT5	1.09	1.099	0.992	0.882
YDL094C		0.988	1.028	0.961	0.533
YDL095W	PMT1	1.012	1.062	0.953	0.307
YDL096C	OPI6	1.005	0.97	1.036	0.455
YDL099W	BUG1	0.985	1.018	0.968	0.527
YDL100C	GET3	1.001	1.011	0.99	0.914
YDL101C	DUN1	1	0.986	1.014	0.849
YDL104C	QRI7	1.012	1.032	0.98	0.406
YDL106C	PHO2	1.036	1.051	0.986	0.651
YDL107W	MSS2	0.939	1.01	0.93	0.12
YDL109C		1.05	1.04	1.01	0.851
YDL110C	TMA17	1.042	1.087	0.958	0.317
YDL112W	TRM3	1.039	0.971	1.07	0.443
YDL113C	ATG20	1.132	1.043	1.085	0.203
YDL114W		1.092	1.061	1.029	0.587
YDL115C	IWR1	0.764	0.894	0.855	0.113
YDL116W	NUP84	0.833	0.844	0.987	0.91
YDL117W	CYK3	0.961	0.935	1.027	0.498
YDL118W		1.009	0.941	1.072	0.59
YDL119C	HEM25	0.903	0.919	0.983	0.741
YDL121C	EXP1	0.976	0.996	0.979	0.788
YDL122W	UBP1	0.985	0.991	0.994	0.898
YDL123W	SNA4	0.98	0.993	0.987	0.759
YDL124W		1.001	1.015	0.987	0.436
YDL125C	HNT1	0.975	1.055	0.924	0.082
YDL127W	PCL2	0.996	1.029	0.968	0.475
YDL128W	VCX1	1.067	1.066	1.001	0.965
YDL129W		1.006	1.044	0.963	0.318
YDL130W	RPP1B	1.033	1.02	1.013	0.806
YDL130W-A	STF1	1.06	0.989	1.072	0.12
YDL131W	LYS21	0.952	0.962	0.991	0.579
YDL133C-A	RPL41B	0.977	1.032	0.946	0.209
YDL133W	SRF1	1.131	1.09	1.037	0.498
YDL134C	PPH21	1.051	1.036	1.015	0.585
YDL134C-A		0.988	0.984	1.004	0.952
YDL135C	RDI1	1.035	0.657	1.575	0.019
YDL136W	RPL35B	0.955	0.953	1.002	0.969
YDL137W	ARF2	1.07	1.034	1.035	0.406
YDL138W	RGT2	1.019	1.025	0.994	0.917
YDL142C	CRD1	0.961	0.918	1.047	0.524
YDL144C		0.984	0.945	1.042	0.274
YDL146W	LDB17	1	0.942	1.061	0.24
YDL149W	ATG9	0.984	0.931	1.058	0.199
YDL151C	BUD30	0.709	0.659	1.077	0.039
YDL154W	MSH5	0.995	0.963	1.034	0.548
YDL155W	CLB3	1.009	0.994	1.015	0.839
YDL156W	CMR1	1.001	1.03	0.972	0.468
YDL157C		0.981	0.974	1.008	0.779
YDL159W	STE7	0	0	NA	NA
YDL160C	DHH1	0	0	NA	NA
YDL161W	ENT1	1.046	1.047	0.999	0.987
YDL162C		0.94	0.948	0.991	0.84
YDL167C	NRP1	0.915	0.96	0.953	0.526
YDL168W	SFA1	0.943	1.009	0.934	0.496
YDL169C	UGX2	0.998	1.007	0.991	0.749
YDL170W	UGA3	1.023	1.024	0.998	0.978
YDL171C	GLT1	1.037	0.988	1.05	0.254
YDL172C		1.09	1.002	1.088	0.158
YDL173W	PAR32	1.054	0.995	1.059	0.146
YDL174C	DLD1	1.006	1.027	0.979	0.604
YDL175C	AIR2	0.971	0.98	0.99	0.857
YDL176W	IPF1	1.012	0.95	1.066	0.287
YDL177C		1.019	1.031	0.988	0.603
YDL178W	DLD2	1.094	1.121	0.975	0.076
YDL179W	PCL9	0.996	1.007	0.99	0.898
YDL180W		0.984	1.002	0.981	0.818
YDL181W	INH1	0	0	NA	NA
YDL182W	LYS20	0.899	0.958	0.939	0.199
YDL183C		1.062	0.998	1.064	0.315
YDL184C	RPL41A	0.94	1.041	0.903	0.068
YDL185W	VMA1	0.59	0.526	1.122	0.315
YDL186W		1.031	1.03	1.001	0.95
YDL187C		1.053	1.02	1.032	0.453
YDL188C	PPH22	1.068	1.022	1.045	0.592
YDL189W	RBS1	1.065	1.052	1.013	0.882
YDL190C	UFD2	0.901	0.984	0.916	0.346
YDL191W	RPL35A	0.895	0.929	0.964	0.447
YDL192W	ARF1	0.918	0.906	1.013	0.889
YDL194W	SNF3	1.042	1.062	0.981	0.901
YDL197C	ASF2	0.987	1.068	0.924	0.198
YDL198C	GGC1	0.226	0	NA	0.508
YDL199C		1.006	1.02	0.986	0.664
YDL200C	MGT1	1.006	1.02	0.986	0.882
YDL201W	TRM8	0.986	1.015	0.972	0.587
YDL202W	MRPL11	0.783	0.801	0.978	0.873
YDL203C	ACK1	1.034	1.014	1.02	0.586
YDL204W	RTN2	0.967	0.989	0.977	0.038
YDL206W		1.069	0.989	1.081	0.144
YDL210W	UGA4	1.037	1.064	0.974	0.641
YDL211C		1	1.024	0.976	0.544
YDL213C	NOP6	1.034	0.994	1.039	0.411
YDL214C	PRR2	1.037	1.025	1.012	0.584
YDL215C	GDH2	1.039	1.015	1.024	0.382
YDL216C	RRI1	1.022	1.005	1.018	0.636
YDL218W		0.992	0.996	0.996	0.959
YDL219W	DTD1	1.017	1.028	0.989	0.757
YDL222C	FMP45	1.042	1.088	0.957	0.523
YDL223C	HBT1	1.035	0.98	1.056	0.155
YDL224C	WHI4	1.034	1.016	1.018	0.772
YDL225W	SHS1	1.01	0.982	1.028	0.451
YDL226C	GCS1	0.956	0.937	1.02	0.716
YDL227C	HO	0.978	1.005	0.973	0.454
YDL229W	SSB1	0.994	0.995	1	0.987
YDL230W	PTP1	1.037	1.036	1.001	0.982
YDL231C	BRE4	1.017	0.98	1.038	0.384
YDL232W	OST4	0.981	0.976	1.005	0.796
YDL233W	MFG1	1.044	1.083	0.964	0.532
YDL234C	GYP7	1.006	1.064	0.946	0.197
YDL236W	PHO13	0.978	1.031	0.949	0.471
YDL237W	AIM6	1.033	1.094	0.945	0.391
YDL238C	GUD1	1.005	0.943	1.066	0.266
YDL239C	ADY3	0.989	1.017	0.973	0.154
YDL240W	LRG1	1.014	1.06	0.957	0.365
YDL241W		1.011	1.039	0.973	0.6
YDL242W		1.031	1.041	0.991	0.874
YDL243C	AAD4	0.959	0.954	1.006	0.808
YDR001C	NTH1	1.016	1.02	0.996	0.953
YDR003W	RCR2	1.011	1.005	1.007	0.868
YDR004W	RAD57	0.787	0.917	0.858	0.037
YDR005C	MAF1	0.851	0.862	0.988	0.868
YDR006C	SOK1	1.009	1.038	0.972	0.579
YDR007W	TRP1	0.971	1.103	0.881	0.196
YDR008C		0.98	0.969	1.011	0.868
YDR009W	GAL3	0.87	0.878	0.991	0.895
YDR010C		0.985	0.958	1.028	0.524
YDR011W	SNQ2	0.994	0.917	1.083	0.049
YDR014W	RAD61	1.049	1.036	1.013	0.67
YDR015C		1.006	0.923	1.089	0.037
YDR017C	KCS1	1.035	0.973	1.064	0.198
YDR018C		1.013	1.021	0.992	0.929
YDR019C	GCV1	1.021	0.954	1.069	0.031
YDR020C	DAS2	1.042	1.003	1.039	0.488
YDR022C	ATG31	1.014	1.037	0.978	0.667
YDR024W	FYV1	1.036	0.851	1.218	0.028
YDR025W	RPS11A	0.973	0.937	1.038	0.566
YDR026C	NSI1	0.943	0.949	0.994	0.866
YDR027C	VPS54	0.828	0.739	1.12	0.143
YDR028C	REG1	0.938	1.038	0.904	0.104
YDR029W		0.992	1.029	0.964	0.335
YDR030C	RAD28	0.978	0.971	1.007	0.926
YDR031W	MIX14	1.022	1.042	0.981	0.658
YDR032C	PST2	1.021	1.04	0.981	0.613
YDR033W	MRH1	1.04	1.041	0.999	0.989
YDR034C	LYS14	0.428	1.13	0.378	0.045
YDR035W	ARO3	1.019	0.997	1.021	0.453
YDR036C	EHD3	0.989	1.033	0.958	0.167
YDR042C		0.959	0.978	0.98	0.622
YDR043C	NRG1	1.037	1.036	1.001	0.983
YDR046C	BAP3	0.951	0.97	0.98	0.79
YDR048C		0.952	0.988	0.963	0.633
YDR049W	VMS1	1.012	0.928	1.091	0.184
YDR050C	TPI1	1.021	1	1.021	0.849
YDR051C	DET1	1.024	0.935	1.095	0.021
YDR055W	PST1	1.036	1.089	0.951	0.334
YDR056C	EMC10	1.002	0.98	1.022	0.683
YDR057W	YOS9	1.028	1.005	1.023	0.388
YDR058C	TGL2	1.024	1.002	1.022	0.384
YDR059C	UBC5	1.035	0.948	1.092	0.068
YDR061W		0.962	0.941	1.023	0.653
YDR063W	AIM7	1.039	0.972	1.069	0.114
YDR065W	RRG1	0.609	0.642	0.948	0.323
YDR066C	RTR2	1.016	1.033	0.983	0.81
YDR067C	OCA6	1.03	1.003	1.028	0.197
YDR068W	DOS2	0.971	0.976	0.995	0.903
YDR069C	DOA4	1.036	0.987	1.049	0.505
YDR070C	FMP16	1.015	0.997	1.019	0.772
YDR071C	PAA1	1.032	1.03	1.002	0.963
YDR072C	IPT1	1.017	0.985	1.032	0.498
YDR073W	SNF11	1.056	1.019	1.036	0.641
YDR074W	TPS2	0.943	0.859	1.097	0.617
YDR075W	PPH3	1.01	1.013	0.997	0.974
YDR076W	RAD55	0.854	1.016	0.841	0.037
YDR077W	SED1	1.03	0.948	1.086	0.028
YDR078C	SHU2	1.069	1.097	0.975	0.704
YDR079W	PET100	0.983	0.991	0.992	0.898
YDR080W	VPS41	1.022	0.903	1.132	0.047
YDR083W	RRP8	0.928	0.896	1.036	0.703
YDR084C	TVP23	1.006	1.013	0.993	0.899
YDR085C	AFR1	1.039	1.047	0.992	0.901
YDR089W	VTC5	1.03	0.977	1.055	0.522
YDR090C	ILT1	0.971	0.992	0.979	0.785
YDR092W	UBC13	0.933	0.968	0.964	0.671
YDR093W	DNF2	1.03	1.055	0.976	0.614
YDR094W		1.072	1.012	1.059	0.303
YDR095C		1.047	1.057	0.991	0.91
YDR096W	GIS1	1.039	1.027	1.012	0.814
YDR097C	MSH6	1.04	1.039	1.001	0.975
YDR098C	GRX3	0.995	0.942	1.057	0.393
YDR099W	BMH2	0.996	0.951	1.047	0.207
YDR100W	TVP15	1.045	0.991	1.054	0.143
YDR101C	ARX1	0.936	0.938	0.998	0.901
YDR102C		0.993	0.946	1.05	0.625
YDR103W	STE5	0	0	NA	NA
YDR104C	SPO71	1.022	0.981	1.042	0.449
YDR105C	TMS1	1.068	1.094	0.976	0.568
YDR107C	TMN2	1.04	1.11	0.937	0.674
YDR108W	TRS85	1.035	0.974	1.062	0.478
YDR109C		0.99	1.016	0.975	0.625
YDR110W	FOB1	1.006	1.025	0.981	0.866
YDR111C	ALT2	1.044	1.015	1.029	0.626
YDR112W	IRC2	0.956	0.916	1.043	0.133
YDR114C		0.636	0.825	0.772	0.124
YDR115W	MRX14	0.563	0.523	1.076	0.851
YDR116C	MRPL1	0.936	0.93	1.007	0.851
YDR117C	TMA64	1.148	1.181	0.972	0.699
YDR119W	VBA4	1.041	1.008	1.032	0.777
YDR120C	TRM1	0.999	0.95	1.052	0.07
YDR121W	DPB4	1.045	1.025	1.019	0.792
YDR122W	KIN1	1.086	1.116	0.973	0.823
YDR123C	INO2	0.847	0.777	1.089	0.418
YDR124W		1.03	1.026	1.004	0.951
YDR125C	ECM18	1.068	1.011	1.057	0.42
YDR126W	SWF1	0.995	0.985	1.01	0.668
YDR127W	ARO1	1.132	1.152	0.983	0.622
YDR128W	MTC5	0.944	0.984	0.959	0.521
YDR129C	SAC6	0.914	0.938	0.975	0.826
YDR130C	FIN1	1.082	1.009	1.073	0.279
YDR131C		0.99	0.946	1.047	0.649
YDR132C	MRX16	1.066	1.03	1.035	0.318
YDR133C		1.059	1.009	1.049	0.174
YDR134C	CCW22	1.048	1.017	1.03	0.401
YDR135C	YCF1	1.002	0.955	1.05	0.585
YDR136C	VPS61	0.558	0.65	0.858	0.158
YDR137W	RGP1	1.011	1.019	0.991	0.655
YDR138W	HPR1	0	0.547	0	0.433
YDR139C	RUB1	1.006	0.977	1.029	0.532
YDR140W	MTQ2	0.971	1.009	0.963	0.754
YDR142C	PEX7	0.994	0.984	1.01	0.904
YDR143C	SAN1	1.034	1.034	1	0.999
YDR144C	MKC7	1.044	1.073	0.973	0.335
YDR146C	SWI5	0.987	1.005	0.982	0.735
YDR147W	EKI1	1.005	0.954	1.054	0.344
YDR148C	KGD2	0.982	1.012	0.97	0.137
YDR149C		0.946	0.93	1.017	0.866
YDR150W	NUM1	1.02	1.039	0.982	0.789
YDR151C	CTH1	1	0.894	1.118	0.277
YDR152W	GIR2	1.003	0.973	1.031	0.29
YDR153C	ENT5	1.107	1.077	1.028	0.603
YDR154C		1.017	1.001	1.016	0.772
YDR155C	CPR1	1.073	1.01	1.062	0.513
YDR156W	RPA14	0.884	0.818	1.08	0.317
YDR157W		1.012	0.971	1.042	0.431
YDR158W	HOM2	1.026	0.996	1.031	0.633
YDR159W	SAC3	1.043	1.048	0.995	0.963
YDR161W	ACL4	0.978	0.976	1.002	0.981
YDR162C	NBP2	0.979	0.977	1.002	0.955
YDR163W	CWC15	1.015	1.033	0.983	0.835
YDR165W	TRM82	1.064	1.036	1.027	0.52
YDR169C	STB3	1.014	1.011	1.003	0.978
YDR171W	HSP42	1.045	1.043	1.002	0.951
YDR173C	ARG82	1.204	1.202	1.002	0.985
YDR174W	HMO1	0.861	0.81	1.063	0.26
YDR175C	RSM24	0.857	0.921	0.931	0.095
YDR176W	NGG1	0.424	0.413	1.028	0.439
YDR178W	SDH4	0.968	0.993	0.974	0.17
YDR179C	CSN9	1.039	1.095	0.949	0.526
YDR179W-A	NVJ3	1.04	1.059	0.982	0.617
YDR181C	SAS4	0.974	1.046	0.931	0.316
YDR183W	PLP1	0.96	0.952	1.008	0.904
YDR184C	ATC1	1.038	1.004	1.034	0.703
YDR185C	UPS3	1.03	1.009	1.021	0.571
YDR186C	SND1	1.058	1.071	0.988	0.851
YDR191W	HST4	0.945	0.98	0.964	0.781
YDR192C	NUP42	1.028	1.035	0.993	0.872
YDR193W		1.039	1.019	1.02	0.641
YDR194C	MSS116	0.764	0.918	0.832	0.034
YDR195W	REF2	0	0	NA	NA
YDR197W	CBS2	1.002	1.061	0.944	0.141
YDR198C	RKM2	0.929	1.017	0.914	0.081
YDR199W		0.969	1.027	0.943	0.068
YDR200C	VPS64	0.959	0.917	1.046	0.577
YDR202C	RAV2	0.94	0.936	1.005	0.954
YDR203W		1.133	0.892	1.27	0.009
YDR204W	COQ4	0.913	0.909	1.004	0.96
YDR205W	MSC2	1.001	1.057	0.947	0.201
YDR206W	EBS1	1.017	0.98	1.038	0.328
YDR207C	UME6	1.055	1.07	0.985	0.792
YDR209C		1.023	0.999	1.024	0.769
YDR210W		0.994	1.069	0.93	0.148
YDR213W	UPC2	0.952	0.972	0.979	0.8
YDR214W	AHA1	1.06	1.091	0.971	0.681
YDR215C		1.033	1.029	1.003	0.955
YDR216W	ADR1	1.043	1.069	0.976	0.669
YDR217C	RAD9	0.995	1.003	0.992	0.962
YDR218C	SPR28	0.539	0.634	0.851	0.916
YDR219C	MFB1	0.994	1.001	0.993	0.834
YDR220C		0.898	0.955	0.94	0.477
YDR221W	GTB1	1.011	1.002	1.01	0.891
YDR222W		1.022	1.052	0.971	0.703
YDR223W	CRF1	0.999	1.005	0.994	0.969
YDR225W	HTA1	0.928	0.976	0.951	0.55
YDR226W	ADK1	0.514	0.504	1.021	0.834
YDR227W	SIR4	0	0	NA	NA
YDR229W	IVY1	0.97	0.979	0.99	0.898
YDR230W		0.885	1.029	0.859	0.207
YDR231C	COX20	0.879	1.036	0.849	0.037
YDR233C	RTN1	0.964	1.004	0.961	0.508
YDR234W	LYS4	0.42	0.497	0.845	0.918
YDR237W	MRPL7	0.831	0.749	1.109	0.694
YDR239C		0.912	1.043	0.875	0.147
YDR241W	BUD26	0.994	1.085	0.916	0.445
YDR242W	AMD2	1.032	1.093	0.944	0.281
YDR244W	PEX5	0.803	1.012	0.793	0.034
YDR245W	MNN10	1.017	1.03	0.987	0.682
YDR247W	VHS1	0.915	1.105	0.828	0.123
YDR248C		1.093	1.111	0.984	0.77
YDR249C		1.056	1.077	0.981	0.901
YDR250C		0.847	1.132	0.748	0.144
YDR251W	PAM1	1.041	1.019	1.021	0.665
YDR252W	BTT1	0.906	1.101	0.823	0.199
YDR253C	MET32	0.91	1.005	0.906	0.322
YDR254W	CHL4	0.934	1.013	0.922	0.465
YDR255C	RMD5	0.856	1.018	0.841	0.2
YDR256C	CTA1	1.061	1.168	0.909	0.379
YDR257C	RKM4	0.963	1.019	0.945	0.662
YDR258C	HSP78	0.874	1.092	0.801	0.08
YDR259C	YAP6	0.919	1.077	0.853	0.065
YDR260C	SWM1	0.928	1.091	0.851	0.037
YDR261C	EXG2	1.007	0.992	1.016	0.942
YDR262W		0.879	1.093	0.805	0.357
YDR263C	DIN7	1.623	1.726	0.941	0.815
YDR264C	AKR1	0.926	1.167	0.793	0.042
YDR265W	PEX10	0.874	1.062	0.823	0.094
YDR266C	HEL2	0.863	0.984	0.877	0.128
YDR268W	MSW1	0.775	1.009	0.768	0.092
YDR269C		0.457	0.957	0.477	0.183
YDR270W	CCC2	0.733	1.096	0.668	0.146
YDR271C		0.801	1.015	0.79	0.051
YDR272W	GLO2	0.965	1.158	0.833	0.048
YDR273W	DON1	0.79	0.783	1.009	0.972
YDR274C		0.548	0.893	0.614	0.086
YDR275W	BSC2	0.804	1.126	0.714	0.111
YDR276C	PMP3	0.476	1.263	0.377	0.254
YDR277C	MTH1	0.412	1.238	0.332	0.082
YDR278C		0.237	0.997	0.238	0.012
YDR279W	RNH202	0.087	1.315	0.066	0.002
YDR281C	PHM6	0	1.082	0	0.003
YDR282C	MRX10	0.811	1.082	0.749	0.147
YDR283C	GCN2	0.666	1.141	0.584	0.012
YDR284C	DPP1	0.968	1.124	0.861	0.064
YDR285W	ZIP1	0.743	1.098	0.677	0.028
YDR286C	MGP12	0.906	1.149	0.788	0.091
YDR287W	INM2	0.815	1.184	0.688	0.047
YDR289C	RTT103	0.971	0.908	1.07	0.197
YDR290W		0.868	0.938	0.925	0.501
YDR291W	HRQ1	0.892	1.209	0.738	0.098
YDR293C	SSD1	0.671	0.666	1.008	0.936
YDR294C	DPL1	1.043	1.049	0.995	0.899
YDR295C	HDA2	0.86	0.983	0.874	0.202
YDR296W	MHR1	0.6	0.874	0.687	0.045
YDR297W	SUR2	1.001	1.107	0.904	0.292
YDR298C	ATP5	1.012	1.032	0.981	0.245
YDR300C	PRO1	0.028	0	NA	0.661
YDR304C	CPR5	1.069	1.106	0.967	0.465
YDR305C	HNT2	1.033	1.053	0.981	0.506
YDR306C	PFU1	1.02	1.138	0.896	0.147
YDR307W	PMT7	1.019	1.024	0.996	0.955
YDR309C	GIC2	1.032	1.066	0.969	0.684
YDR310C	SUM1	1.017	1.074	0.948	0.411
YDR312W	SSF2	1.057	1.038	1.017	0.71
YDR313C	PIB1	0.891	0.998	0.893	0.117
YDR314C	RAD34	1.004	0.975	1.029	0.695
YDR315C	IPK1	0.887	0.955	0.929	0.203
YDR316W	OMS1	1.017	1.098	0.926	0.222
YDR317W	HIM1	1.012	1.004	1.007	0.948
YDR318W	MCM21	0.939	0.987	0.951	0.209
YDR319C	YFT2	0.929	1.018	0.912	0.222
YDR320C	SWA2	0.933	0.939	0.993	0.942
YDR321W	ASP1	1.025	0.988	1.037	0.718
YDR322W	MRPL35	0.835	0.918	0.91	0.178
YDR323C	PEP7	0.936	0.959	0.976	0.486
YDR326C	YSP2	1.012	1.093	0.926	0.558
YDR329C	PEX3	0.978	1.028	0.952	0.226
YDR330W	UBX5	1.063	1.117	0.951	0.399
YDR332W	IRC3	1.021	1.03	0.991	0.882
YDR333C	RQC1	0.994	1.073	0.926	0.141
YDR334W	SWR1	0.762	0.835	0.912	0.163
YDR335W	MSN5	0.879	0.924	0.951	0.497
YDR336W	MRX8	1.107	1.103	1.004	0.961
YDR337W	MRPS28	0.996	0.961	1.037	0.668
YDR338C		1.043	1.022	1.021	0.583
YDR340W		1.01	0.999	1.011	0.876
YDR344C		0.995	1.043	0.953	0.158
YDR345C	HXT3	1.063	1.011	1.051	0.159
YDR346C	SVF1	1.031	1.094	0.943	0.396
YDR347W	MRP1	0.609	0.792	0.769	0.057
YDR348C	PAL1	1.078	0.933	1.156	0.051
YDR349C	YPS7	0.979	0.948	1.033	0.305
YDR350C	ATP22	0.824	0.849	0.971	0.499
YDR351W	SBE2	0.901	0.955	0.943	0.171
YDR352W	YPQ2	0.978	1.029	0.95	0.39
YDR354W	TRP4	0.961	0.993	0.967	0.54
YDR357C	CNL1	0.958	1.014	0.945	0.08
YDR358W	GGA1	1.002	1.018	0.985	0.614
YDR359C	EAF1	0.949	0.953	0.997	0.974
YDR360W	OPI7	0.92	0.997	0.923	0.124
YDR363W	ESC2	0.954	0.863	1.106	0.284
YDR363W-A	SEM1	0.953	0.904	1.054	0.318
YDR364C	CDC40	0.536	0.532	1.007	0.912
YDR368W	YPR1	0.946	1.006	0.941	0.254
YDR369C	XRS2	0.679	0.909	0.747	0.064
YDR370C	DXO1	0.985	0.927	1.062	0.174
YDR371W	CTS2	1.014	1.027	0.987	0.848
YDR372C	VPS74	1.014	1.015	1	0.987
YDR374C	PHO92	1.037	1.017	1.019	0.895
YDR375C	BCS1	0.94	0.984	0.955	0.335
YDR377W	ATP17	0.789	0.828	0.953	0.842
YDR378C	LSM6	0.963	0.952	1.012	0.904
YDR379W	RGA2	1.033	1.09	0.948	0.396
YDR380W	ARO10	1.003	0.975	1.029	0.811
YDR382W	RPP2B	0.844	0.853	0.989	0.839
YDR383C	NKP1	1.063	1.025	1.037	0.519
YDR384C	ATO3	1.013	1.066	0.95	0.272
YDR385W	EFT2	1.06	1.051	1.009	0.942
YDR386W	MUS81	0.998	1.038	0.962	0.505
YDR387C	CIN10	0.988	0.991	0.997	0.978
YDR388W	RVS167	1.136	1.111	1.022	0.788
YDR389W	SAC7	1.004	1.017	0.987	0.802
YDR391C		1.004	1.08	0.93	0.37
YDR392W	SPT3	0	0	NA	NA
YDR393W	SHE9	0.971	0.988	0.983	0.868
YDR395W	SXM1	1.056	1.126	0.938	0.497
YDR399W	HPT1	0.968	0.97	0.998	0.96
YDR400W	URH1	1.113	1.092	1.019	0.816
YDR401W		0.96	1.006	0.954	0.471
YDR402C	DIT2	1.13	1.056	1.071	0.526
YDR403W	DIT1	1.038	1.058	0.981	0.904
YDR405W	MRP20	0.776	0.762	1.018	0.905
YDR406W	PDR15	0.913	0.938	0.973	0.621
YDR408C	ADE8	0.917	0.917	1	0.999
YDR409W	SIZ1	1.01	0.972	1.039	0.517
YDR410C	STE14	0	0	NA	NA
YDR411C	DFM1	1.021	0.999	1.022	0.84
YDR414C	ERD1	0.996	1.011	0.985	0.746
YDR415C		0.943	0.904	1.044	0.208
YDR417C		1.065	0.996	1.069	0.185
YDR418W	RPL12B	0.848	0.931	0.911	0.482
YDR419W	RAD30	0.945	1.028	0.919	0.146
YDR420W	HKR1	1.044	1.02	1.023	0.834
YDR421W	ARO80	0.943	0.962	0.98	0.755
YDR422C	SIP1	1.079	1.026	1.051	0.457
YDR423C	CAD1	1.091	1.037	1.052	0.328
YDR424C	DYN2	1.033	1.016	1.017	0.658
YDR425W	SNX41	0.967	0.888	1.089	0.301
YDR426C		1.011	0.983	1.028	0.781
YDR428C	BNA7	1.023	1	1.023	0.392
YDR430C	CYM1	0.904	0.968	0.935	0.139
YDR431W		0.976	0.998	0.978	0.855
YDR432W	NPL3	0.666	0.712	0.935	0.59
YDR433W		0.948	0.847	1.119	0.551
YDR435C	PPM1	1.108	1.103	1.004	0.959
YDR436W	PPZ2	0.99	0.988	1.002	0.98
YDR438W	THI74	0.988	0.962	1.027	0.695
YDR439W	LRS4	0.977	0.993	0.984	0.625
YDR440W	DOT1	0.997	1.017	0.98	0.834
YDR441C	APT2	1.161	1.112	1.045	0.518
YDR442W		0.488	0.488	0.998	0.994
YDR443C	SSN2	0.75	0.633	1.185	0.072
YDR444W		0.988	1.018	0.971	0.58
YDR445C		0.96	0.964	0.996	0.942
YDR446W	ECM11	1.054	1.063	0.992	0.92
YDR447C	RPS17B	0.992	0.961	1.033	0.534
YDR448W	ADA2	0.642	0.683	0.941	0.419
YDR450W	RPS18A	0.861	0.829	1.04	0.55
YDR451C	YHP1	0.978	1.035	0.944	0.462
YDR452W	PPN1	1.001	1.003	0.998	0.965
YDR453C	TSA2	0.991	1.032	0.96	0.18
YDR455C		0.934	0.935	0.999	0.987
YDR456W	NHX1	0.995	0.943	1.055	0.449
YDR457W	TOM1	0.835	0.98	0.852	0.498
YDR458C	HEH2	1.05	1.084	0.969	0.593
YDR459C	PFA5	1.035	1.01	1.025	0.276
YDR461W	MFA1	0	0	NA	NA
YDR462W	MRPL28	0	0	NA	NA
YDR463W	STP1	0.779	0.801	0.972	0.738
YDR465C	RMT2	1.016	1.076	0.944	0.381
YDR466W	PKH3	0.99	1.022	0.968	0.6
YDR467C		0.965	1.031	0.936	0.107
YDR469W	SDC1	0.881	0.93	0.947	0.326
YDR470C	UGO1	0.319	0.389	0.821	0.184
YDR471W	RPL27B	0.964	1	0.963	0.558
YDR474C		0.953	1.067	0.893	0.04
YDR475C	JIP4	0.974	0.966	1.009	0.84
YDR476C		1.008	0.977	1.032	0.532
YDR477W	SNF1	0.989	0.998	0.992	0.891
YDR479C	PEX29	0.971	1.037	0.936	0.096
YDR480W	DIG2	0.999	1.026	0.973	0.483
YDR481C	PHO8	1.007	1.035	0.973	0.579
YDR482C	CWC21	1.002	1.01	0.993	0.875
YDR483W	KRE2	1.031	1.008	1.022	0.264
YDR484W	VPS52	0.804	0.803	1.001	0.989
YDR485C	VPS72	0.953	1.035	0.921	0.274
YDR486C	VPS60	1.066	1.077	0.989	0.852
YDR488C	PAC11	0.969	0.952	1.017	0.369
YDR490C	PKH1	1.047	1.02	1.027	0.353
YDR491C		0.99	0.995	0.995	0.962
YDR492W	IZH1	1.025	1.019	1.006	0.872
YDR493W	MZM1	0.991	0.985	1.006	0.737
YDR494W	RSM28	1.04	1.021	1.019	0.706
YDR495C	VPS3	1.026	0.936	1.097	0.137
YDR496C	PUF6	0.991	0.934	1.061	0.446
YDR497C	ITR1	1.027	0.943	1.089	0.159
YDR500C	RPL37B	0	0	NA	NA
YDR501W	PLM2	1.029	0.96	1.072	0.154
YDR502C	SAM2	1.008	1.009	0.999	0.981
YDR503C	LPP1	0.965	0.994	0.971	0.118
YDR504C	SPG3	1.083	1.16	0.934	0.269
YDR505C	PSP1	1.014	1.013	1.001	0.983
YDR506C	GMC1	1.001	1.045	0.958	0.221
YDR507C	GIN4	0.963	0.942	1.023	0.587
YDR508C	GNP1	1.01	1.02	0.991	0.81
YDR509W		0.91	0.904	1.007	0.661
YDR511W	SDH7	1	1.046	0.956	0.365
YDR512C	EMI1	1.01	0.94	1.075	0.335
YDR513W	GRX2	0.945	0.985	0.96	0.522
YDR514C		1.082	1.048	1.032	0.491
YDR515W	SLF1	0.994	1.029	0.967	0.687
YDR516C	EMI2	1.007	1.037	0.971	0.729
YDR517W	GRH1	0.989	0.783	1.264	0.057
YDR518W	EUG1	0.988	0.963	1.026	0.585
YDR519W	FPR2	0.99	0.964	1.027	0.736
YDR520C	URC2	0.948	1.016	0.933	0.177
YDR521W		1.085	0.944	1.15	0.209
YDR522C	SPS2	0.988	1.034	0.956	0.271
YDR523C	SPS1	0.972	0.967	1.005	0.681
YDR524C	AGE1	1.006	1.021	0.985	0.765
YDR525W	API2	1.038	1.119	0.928	0.254
YDR525W-A	SNA2	1.034	0.903	1.145	0.124
YDR528W	HLR1	1.05	1.083	0.969	0.558
YDR529C	QCR7	0.953	0.963	0.99	0.85
YDR530C	APA2	0.978	1.04	0.94	0.274
YDR532C	KRE28	0.466	0.449	1.039	0.607
YDR533C	HSP31	1.045	1.028	1.016	0.626
YDR534C	FIT1	1.038	1.095	0.949	0.182
YDR535C		1.064	0.955	1.114	0.095
YDR536W	STL1	1.028	0.983	1.046	0.117
YDR537C		0.975	1.038	0.939	0.342
YDR538W	PAD1	0.994	0.956	1.039	0.462
YDR539W	FDC1	0.975	0.982	0.992	0.847
YDR540C	IRC4	1.042	1.001	1.041	0.604
YDR541C		0.963	0.973	0.99	0.749
YEL001C	IRC22	1.129	0.996	1.133	0.137
YEL003W	GIM4	1.063	0.879	1.209	0.133
YEL004W	YEA4	0	0	NA	NA
YEL005C	VAB2	1.048	0.909	1.153	0.199
YEL006W	YEA6	1.072	0.851	1.26	0.048
YEL007W	MIT1	0.982	0.904	1.085	0.187
YEL008W		1.116	1.012	1.103	0.068
YEL009C	GCN4	0.048	0.749	0.064	0.35
YEL010W		1.072	0.968	1.108	0.057
YEL011W	GLC3	1.052	0.92	1.144	0.211
YEL012W	UBC8	1.051	0.926	1.135	0.178
YEL013W	VAC8	0.996	0.916	1.087	0.274
YEL014C		1.07	0.929	1.152	0.204
YEL015W	EDC3	1.04	0.821	1.267	0.111
YEL016C	NPP2	1.216	0.871	1.397	0.072
YEL017C-A	PMP2	1.087	0.775	1.403	0.082
YEL017W	GTT3	1.007	0.938	1.074	0.271
YEL020C	PXP1	1.074	0.773	1.389	0.091
YEL023C		1.03	0.28	3.682	0.012
YEL024W	RIP1	0.925	0.665	1.391	0.128
YEL025C		1.056	0.694	1.52	0.03
YEL027W	VMA3	0.517	0.321	1.61	0.119
YEL028W		1.023	0.977	1.047	0.633
YEL029C	BUD16	0	0	NA	NA
YEL030W	ECM10	1.058	0.952	1.112	0.123
YEL031W	SPF1	1.134	0.993	1.142	0.038
YEL033W	MTC7	1.059	0.953	1.11	0.193
YEL036C	ANP1	1.068	0.808	1.322	0.037
YEL037C	RAD23	1.016	0.829	1.226	0.266
YEL038W	UTR4	1	0.851	1.175	0.066
YEL039C	CYC7	1.076	0.884	1.217	0.053
YEL040W	UTR2	1.147	0.844	1.36	0.074
YEL041W	YEF1	1.09	0.913	1.194	0.038
YEL042W	GDA1	1.012	0.855	1.184	0.037
YEL043W	GTA1	1.056	1.002	1.054	0.171
YEL044W	IES6	0	0	NA	NA
YEL045C		0.307	0.312	0.986	0.955
YEL046C	GLY1	0.163	0.158	1.032	0.882
YEL047C	FRD1	1.059	0.959	1.104	0.171
YEL048C	TCA17	1.195	0.991	1.206	0.036
YEL049W	PAU2	1.048	1.031	1.017	0.648
YEL050C	RML2	0.385	0.494	0.778	0.077
YEL051W	VMA8	0.469	0.372	1.262	0.193
YEL052W	AFG1	1.112	0.958	1.161	0.026
YEL053C	MAK10	0.98	0.953	1.029	0.788
YEL054C	RPL12A	0.798	0.727	1.098	0.511
YEL056W	HAT2	0.996	0.897	1.11	0.376
YEL057C	SDD1	1.041	0.974	1.069	0.458
YEL059W	HHY1	0.976	0.984	0.992	0.875
YEL060C	PRB1	1.055	1.033	1.021	0.897
YEL061C	CIN8	0.907	0	NA	0.07
YEL062W	NPR2	0.999	0.819	1.22	0.384
YEL063C	CAN1	1.089	1.078	1.011	0.721
YEL064C	AVT2	1.342	1.092	1.229	0.045
YEL065W	SIT1	0.961	1.002	0.959	0.584
YEL066W	HPA3	1.032	0.988	1.045	0.218
YEL067C		1.123	1.129	0.995	0.929
YEL068C		0.985	1.001	0.984	0.731
YEL071W	DLD3	1.044	0.976	1.069	0.38
YEL072W	RMD6	0	0	NA	NA
YER001W	MNN1	0.955	0.674	1.417	0.029
YER002W	NOP16	0.906	0.829	1.093	0.254
YER004W	FMP52	1.029	0.909	1.132	0.063
YER005W	YND1	1.058	0.949	1.114	0.333
YER007C-A	TMA20	1.037	0.859	1.207	0.047
YER007W	PAC2	1.005	0.777	1.293	0.009
YER010C		1.009	0.882	1.144	0.028
YER011W	TIR1	1.02	0.86	1.185	0.084
YER014C-A	BUD25	1.128	1.552	0.727	0.625
YER014W	HEM14	0	0	NA	NA
YER016W	BIM1	0.972	0.929	1.046	0.422
YER017C	AFG3	0.868	0.82	1.058	0.79
YER019C-A	SBH2	1.011	0.946	1.068	0.358
YER019W	ISC1	1.065	0.915	1.163	0.08
YER020W	GPA2	1.082	1.007	1.075	0.201
YER024W	YAT2	0.989	1.004	0.985	0.835
YER027C	GAL83	1.166	0.965	1.209	0.005
YER028C	MIG3	1.047	0.994	1.053	0.226
YER030W	CHZ1	0.893	0.889	1.005	0.952
YER031C	YPT31	1	0.965	1.036	0.342
YER032W	FIR1	1.007	0.962	1.047	0.382
YER033C	ZRG8	0.963	0.998	0.965	0.407
YER034W		1.019	0.938	1.086	0.252
YER035W	EDC2	1.035	0.998	1.037	0.246
YER037W	PHM8	1.057	0.919	1.151	0.15
YER038W-A	FMP49	0.955	0.879	1.087	0.294
YER039C	HVG1	1.024	0.975	1.05	0.471
YER039C-A		0.997	0.964	1.034	0.471
YER040W	GLN3	0.613	0.645	0.95	0.217
YER041W	YEN1	1.007	1.002	1.005	0.89
YER042W	MXR1	0.934	0.881	1.06	0.332
YER044C	ERG28	1.031	1.013	1.018	0.701
YER044C-A	MEI4	0.994	1.004	0.99	0.788
YER045C	ACA1	1.008	0.975	1.034	0.544
YER046W	SPO73	1.003	0.943	1.064	0.139
YER046W-A		1.057	0.973	1.086	0.429
YER047C	SAP1	0.995	0.986	1.009	0.873
YER048C	CAJ1	1.014	0.957	1.06	0.245
YER049W	TPA1	1.044	1.081	0.966	0.493
YER050C	RSM18	0.888	0.97	0.915	0.36
YER051W	JHD1	1.025	0.971	1.056	0.021
YER052C	HOM3	1.065	1.074	0.992	0.924
YER053C	PIC2	1.04	1.01	1.03	0.254
YER054C	GIP2	1.034	0.932	1.108	0.055
YER055C	HIS1	0.985	0.86	1.145	0.138
YER056C	FCY2	0.976	0.94	1.038	0.636
YER056C-A	RPL34A	1.025	1.062	0.965	0.617
YER057C	HMF1	1.05	1.079	0.973	0.083
YER058W	PET117	1.039	1.061	0.979	0.527
YER059W	PCL6	0.987	0.988	1	0.994
YER060W	FCY21	1.057	1.014	1.043	0.457
YER060W-A	FCY22	1.068	1.057	1.01	0.897
YER061C	CEM1	0.528	0.405	1.303	0.23
YER062C	GPP2	0.932	0.955	0.976	0.382
YER063W	THO1	1.016	1.02	0.996	0.949
YER064C	VHR2	1.042	1.018	1.023	0.665
YER065C	ICL1	1.132	1.088	1.041	0.477
YER066C-A		1.083	0.999	1.084	0.425
YER066W	RRT13	1.017	1.004	1.013	0.769
YER067C-A		1.008	0.943	1.069	0.234
YER067W	RGI1	1.092	1.089	1.003	0.985
YER068C-A		0	0.039	0	0.526
YER068W	MOT2	0.456	0.82	0.556	0.398
YER069W	ARG5,6	0.09	0.086	1.047	0.881
YER070W	RNR1	0.841	0.873	0.963	0.649
YER071C	TDA2	1.007	1.139	0.884	0.369
YER072W	VTC1	1.039	1.057	0.982	0.826
YER073W	ALD5	0.944	0.989	0.955	0.337
YER074W	RPS24A	0.961	0.949	1.012	0.887
YER075C	PTP3	0.983	0.953	1.032	0.755
YER077C	MRX1	0.98	0.984	0.996	0.901
YER078C	ICP55	1.022	1.002	1.02	0.813
YER079W		0.998	0.985	1.013	0.772
YER080W	AIM9	1.033	1.068	0.968	0.661
YER081W	SER3	0.994	0.976	1.019	0.852
YER083C	GET2	0.98	0.966	1.015	0.875
YER084W		1.049	0.977	1.074	0.281
YER085C		1.062	1.067	0.996	0.969
YER086W	ILV1	0.998	0.963	1.036	0.558
YER087C-A		1.062	1.091	0.973	0.149
YER087W	AIM10	0.414	0.555	0.746	0.317
YER088C	DOT6	1.005	1.015	0.991	0.679
YER089C	PTC2	1.022	0.962	1.062	0.059
YER090W	TRP2	0.797	0.833	0.956	0.115
YER091C	MET6	0.951	1.158	0.821	0.163
YER091C-A		1.054	0.937	1.126	0.054
YER092W	IES5	0.973	0.845	1.151	0.144
YER093C-A	AIM11	1.029	0.965	1.066	0.321
YER095W	RAD51	0.868	0.873	0.994	0.914
YER096W	SHC1	0.997	0.953	1.046	0.566
YER097W		1.067	1.05	1.016	0.788
YER098W	UBP9	0.995	0.972	1.023	0.457
YER101C	AST2	0.955	0.949	1.007	0.848
YER103W	SSA4	1.041	0.983	1.059	0.391
YER106W	MAM1	0.98	1.019	0.962	0.566
YER108C		1.019	0.953	1.069	0.201
YER109C	FLO8	1.004	0.938	1.07	0.391
YER110C	KAP123	0.384	0.577	0.666	0.562
YER111C	SWI4	0.99	0.943	1.049	0.309
YER113C	TMN3	1.013	1.033	0.981	0.676
YER114C	BOI2	1.013	1.021	0.992	0.882
YER115C	SPR6	1.006	0.989	1.017	0.585
YER116C	SLX8	1.034	0.988	1.047	0.145
YER117W	RPL23B	1.016	1.09	0.932	0.201
YER118C	SHO1	1.007	0.939	1.073	0.335
YER119C	AVT6	1.077	1.114	0.967	0.455
YER119C-A		1.044	0.963	1.084	0.31
YER120W	SCS2	0.999	1.085	0.921	0.171
YER121W		1.049	1.074	0.977	0.52
YER122C	GLO3	0.944	0.952	0.992	0.912
YER123W	YCK3	1.039	0.908	1.145	0.089
YER124C	DSE1	1.039	1.012	1.026	0.658
YER128W	VFA1	1.018	1.001	1.018	0.507
YER129W	SAK1	1.162	1.086	1.07	0.463
YER130C	COM2	1.021	1.046	0.976	0.758
YER131W	RPS26B	0.976	0.979	0.997	0.967
YER132C	PMD1	1.038	1.077	0.964	0.171
YER134C		0.977	1.013	0.964	0.471
YER135C		1.01	0.915	1.103	0.307
YER137C		0.998	0.983	1.015	0.779
YER139C	RTR1	1.002	0.965	1.039	0.545
YER140W	EMP65	1.025	1	1.026	0.517
YER141W	COX15	0.95	0.987	0.963	0.613
YER142C	MAG1	1.018	1.023	0.995	0.854
YER143W	DDI1	1.007	1.024	0.983	0.789
YER144C	UBP5	1.003	1.035	0.97	0.613
YER145C	FTR1	1.015	1	1.015	0.887
YER149C	PEA2	1.128	1.1	1.025	0.636
YER150W	SPI1	1.008	1.038	0.971	0.799
YER151C	UBP3	0.971	0.93	1.044	0.406
YER152C		1.07	0.996	1.074	0.057
YER153C	PET122	0.921	0.97	0.95	0.317
YER154W	OXA1	0.784	0.814	0.962	0.547
YER155C	BEM2	1.069	1.089	0.982	0.85
YER156C	MYG1	1.032	1.059	0.974	0.545
YER158C		1.004	1.005	0.999	0.985
YER161C	SPT2	0.964	0.981	0.982	0.661
YER162C	RAD4	0.919	0.845	1.088	0.451
YER163C	GCG1	0.984	1.036	0.95	0.275
YER164W	CHD1	1.011	1.008	1.003	0.868
YER166W	DNF1	0.937	0.873	1.073	0.35
YER167W	BCK2	1.037	1.044	0.993	0.847
YER169W	RPH1	1.01	1.048	0.963	0.401
YER170W	ADK2	1.086	1.052	1.032	0.632
YER173W	RAD24	0.96	1.023	0.938	0.114
YER174C	GRX4	1.099	1.065	1.032	0.836
YER175C	TMT1	1.035	1.01	1.025	0.419
YER176W	ECM32	0.992	1.006	0.986	0.684
YER177W	BMH1	1.059	1.056	1.003	0.952
YER178W	PDA1	0.732	0.845	0.866	0.125
YER179W	DMC1	1.008	1.04	0.969	0.52
YER180C	ISC10	1.001	0.994	1.007	0.852
YER181C		0.989	0.965	1.025	0.87
YER182W	FMP10	0.938	1.005	0.933	0.209
YER183C	FAU1	1.043	1.005	1.038	0.346
YER184C	TOG1	1.047	1.088	0.962	0.138
YER185W	PUG1	0.95	1.033	0.92	0.38
YER186C		1.021	0.998	1.023	0.576
YER187W		0.973	0.943	1.032	0.713
YER188W		1.03	1.022	1.008	0.893
YFL001W	DEG1	0.866	0.809	1.07	0.016
YFL003C	MSH4	0.974	0.972	1.002	0.977
YFL004W	VTC2	1.007	0.976	1.032	0.614
YFL006W		1.068	0.984	1.085	0.209
YFL007W	BLM10	1.005	0.919	1.093	0.289
YFL010C	WWM1	0.98	0.949	1.033	0.532
YFL010W-A	AUA1	1.048	1.057	0.992	0.888
YFL011W	HXT10	1.058	1.047	1.01	0.682
YFL012W		1.066	1.042	1.023	0.637
YFL013C	IES1	1.042	0.91	1.145	0.057
YFL013W-A		0.953	0.849	1.122	0.234
YFL014W	HSP12	0.991	0.981	1.01	0.804
YFL015C		1.011	0.987	1.024	0.618
YFL016C	MDJ1	0.28	0.345	0.812	0.193
YFL018C	LPD1	0.453	0.571	0.794	0.661
YFL019C		0.978	0.933	1.049	0.518
YFL020C	PAU5	0.977	0.951	1.028	0.587
YFL021W	GAT1	1.067	0.998	1.069	0.119
YFL023W	BUD27	0.947	0.944	1.003	0.977
YFL025C	BST1	1.001	1.013	0.989	0.788
YFL026W	STE2	0	0	NA	NA
YFL027C	GYP8	1.095	1.027	1.067	0.187
YFL028C	CAF16	0.986	1.008	0.978	0.462
YFL030W	AGX1	1.09	0.995	1.096	0.35
YFL031W	HAC1	0.946	0.992	0.953	0.475
YFL032W		1.057	1.057	0.999	0.994
YFL033C	RIM15	1.07	1.016	1.054	0.391
YFL034C-A	RPL22B	0.93	0.98	0.949	0.144
YFL034W	MIL1	0.982	0.937	1.047	0.462
YFL035C-B		1.029	1.021	1.008	0.91
YFL036W	RPO41	0.884	0.964	0.917	0.215
YFL040W		1.039	1.081	0.962	0.258
YFL041W	FET5	0.952	1.053	0.904	0.376
YFL042C	LAM5	1.033	0.95	1.088	0.18
YFL043C		1.1	1.15	0.956	0.381
YFL044C	OTU1	0.956	0.951	1.006	0.676
YFL046W	FMP32	0.988	0.935	1.057	0.523
YFL047W	RGD2	1.077	0.995	1.083	0.245
YFL048C	EMP47	0.995	1.029	0.967	0.7
YFL049W	SWP82	0.986	1.006	0.98	0.613
YFL050C	ALR2	0.941	1.023	0.92	0.079
YFL051C		0.974	0.967	1.007	0.849
YFL052W	ZNF1	1.006	1.018	0.988	0.839
YFL053W	DAK2	1.052	1.027	1.024	0.596
YFL054C	AQY3	1.067	1.067	1.001	0.995
YFL055W	AGP3	1.095	1.07	1.024	0.449
YFL056C	AAD6	1.025	1.037	0.989	0.788
YFL063W		1.107	1.045	1.06	0.318
YFR001W	LOC1	0.504	0.503	1.001	0.993
YFR006W		0.974	1.067	0.912	0.074
YFR007W	YFH7	1.024	1.021	1.003	0.946
YFR008W	FAR7	0.985	0.988	0.997	0.981
YFR009W	GCN20	0.952	1.058	0.9	0.03
YFR010W	UBP6	0.852	0.846	1.007	0.89
YFR011C	MIC19	0.971	1.007	0.964	0.398
YFR012W	DCV1	0.826	0.762	1.084	0.635
YFR013W	IOC3	1.023	1.114	0.918	0.128
YFR014C	CMK1	1.008	0.983	1.025	0.59
YFR015C	GSY1	0.982	0.998	0.985	0.684
YFR016C	AIP5	0.993	1.058	0.939	0.089
YFR017C	IGD1	0.954	1	0.955	0.499
YFR018C		0.951	0.951	0.999	0.989
YFR019W	FAB1	0.982	0.974	1.008	0.895
YFR020W	CSS2	1.048	1.065	0.983	0.899
YFR021W	ATG18	1.052	1.021	1.031	0.613
YFR022W	ROG3	1.006	1.008	0.997	0.952
YFR023W	PES4	1.058	1.034	1.023	0.882
YFR024C		1.008	1.019	0.989	0.856
YFR024C-A	LSB3	1.021	1.011	1.01	0.882
YFR025C	HIS2	1.01	1.034	0.977	0.705
YFR026C	ULI1	1.049	1.051	0.998	0.974
YFR030W	MET10	1.005	1.006	1	0.983
YFR031C-A	RPL2A	0.948	0.97	0.978	0.558
YFR032C	RRT5	0.994	0.96	1.035	0.561
YFR032C-A	RPL29	1.088	1.054	1.033	0.504
YFR033C	QCR6	1.084	1.073	1.01	0.908
YFR034C	PHO4	1.095	1.058	1.035	0.652
YFR035C		0.985	1.002	0.983	0.882
YFR036W	CDC26	1.024	1.017	1.007	0.95
YFR038W	IRC5	1.062	1.121	0.948	0.579
YFR039C	OSW7	0.939	1.016	0.924	0.13
YFR040W	SAP155	0.97	0.951	1.02	0.356
YFR041C	ERJ5	1.071	1.089	0.983	0.623
YFR043C	IRC6	1.056	1.022	1.033	0.488
YFR044C	DUG1	1.036	0.971	1.067	0.099
YFR045W		0.996	0.994	1.002	0.94
YFR046C	CNN1	1.028	1.02	1.008	0.887
YFR047C	BNA6	1.013	0.93	1.09	0.208
YFR048W	RMD8	1.013	0.998	1.016	0.816
YFR049W	YMR31	1.027	1.025	1.002	0.897
YFR053C	HXK1	0.962	0.927	1.038	0.28
YFR054C		1.005	0.992	1.012	0.607
YFR055W	IRC7	0.961	0.955	1.006	0.909
YFR056C		1.035	1.055	0.981	0.625
YFR057W		1.065	1.009	1.056	0.235
YGL002W	ERP6	1.032	1.051	0.982	0.596
YGL003C	CDH1	0.964	0.865	1.115	0.13
YGL004C	RPN14	1.024	1.041	0.984	0.707
YGL005C	COG7	1.049	0.966	1.086	0.429
YGL006W	PMC1	1.009	1.002	1.007	0.947
YGL007W	BRP1	0.997	0.939	1.061	0.537
YGL010W	MPO1	0.966	0.968	0.998	0.966
YGL012W	ERG4	0	0	NA	NA
YGL013C	PDR1	0.994	1.001	0.993	0.895
YGL014W	PUF4	0.976	0.982	0.994	0.852
YGL015C		1.033	0.956	1.08	0.173
YGL016W	KAP122	0.952	0.959	0.993	0.762
YGL017W	ATE1	0.998	0.98	1.019	0.208
YGL019W	CKB1	1.016	1.016	1	0.995
YGL020C	GET1	1.014	0.98	1.035	0.88
YGL021W	ALK1	1.052	1.11	0.948	0.448
YGL023C	PIB2	1.068	1.029	1.037	0.566
YGL024W		0.973	0.816	1.193	0.286
YGL025C	PGD1	1.012	1.079	0.937	0.52
YGL026C	TRP5	1.036	1.044	0.992	0.898
YGL027C	CWH41	1.031	1.042	0.989	0.755
YGL028C	SCW11	1.016	1.02	0.996	0.94
YGL029W	CGR1	1.039	1.002	1.037	0.624
YGL031C	RPL24A	0.904	0.894	1.011	0.899
YGL032C	AGA2	0.985	0.965	1.02	0.08
YGL033W	HOP2	0.557	1.013	0.55	0.305
YGL034C		1.032	1.123	0.919	0.534
YGL035C	MIG1	0.994	0.93	1.069	0.133
YGL036W		0.901	0.921	0.979	0.539
YGL037C	PNC1	1.007	0.977	1.031	0.481
YGL038C	OCH1	0	0	NA	NA
YGL039W		1.001	0.944	1.06	0.576
YGL041C		1.037	1.018	1.019	0.895
YGL042C		0.941	0.915	1.029	0.479
YGL043W	DST1	0.981	0.962	1.02	0.777
YGL045W	RIM8	0.79	0.869	0.909	0.146
YGL046W		0.926	0.962	0.962	0.277
YGL049C	TIF4632	0.994	1.005	0.989	0.863
YGL050W	TYW3	1.073	1.054	1.018	0.633
YGL051W	MST27	1.02	1.009	1.011	0.819
YGL053W	PRM8	1.068	1.04	1.027	0.399
YGL054C	ERV14	1.006	0.945	1.065	0.319
YGL056C	SDS23	1.038	0.983	1.055	0.328
YGL057C	GEP7	1.035	0.994	1.041	0.526
YGL058W	RAD6	0.652	0.612	1.066	0.385
YGL059W	PKP2	1.011	0.998	1.013	0.816
YGL060W	YBP2	0.94	0.928	1.014	0.895
YGL062W	PYC1	1.019	1.004	1.015	0.804
YGL063W	PUS2	1.071	1.018	1.052	0.229
YGL064C	MRH4	0.84	0.98	0.858	0.049
YGL066W	SGF73	0.922	0.908	1.015	0.852
YGL067W	NPY1	1.016	1.043	0.974	0.617
YGL070C	RPB9	0.704	0.808	0.872	0.064
YGL071W	AFT1	1.029	1.025	1.004	0.938
YGL072C		0.003	0.801	0.004	0.192
YGL076C	RPL7A	0.935	0.991	0.944	0.146
YGL077C	HNM1	1.066	1.034	1.031	0.568
YGL078C	DBP3	0.943	0.947	0.996	0.952
YGL079W	KXD1	1.009	0.98	1.03	0.47
YGL080W	MPC1	0.406	0.424	0.958	0.898
YGL081W		1.004	1.041	0.964	0.338
YGL082W		1.092	1.076	1.015	0.749
YGL083W	SCY1	0.96	0.962	0.997	0.963
YGL084C	GUP1	0.967	0.959	1.008	0.907
YGL085W	LCL3	1.005	1.014	0.991	0.874
YGL086W	MAD1	0.949	0.944	1.006	0.838
YGL087C	MMS2	1.063	1.063	1	0.998
YGL088W		0.911	0.926	0.985	0.77
YGL089C	MF(ALPHA)2	1.137	1.089	1.044	0.396
YGL090W	LIF1	1.098	1.049	1.046	0.462
YGL094C	PAN2	1.082	1.1	0.984	0.874
YGL095C	VPS45	0.858	0.886	0.968	0.363
YGL096W	TOS8	1.036	1.066	0.972	0.365
YGL101W	YGK1	0.955	0.903	1.058	0.154
YGL104C	VPS73	1.017	0.987	1.03	0.25
YGL105W	ARC1	0.799	0.731	1.093	0.131
YGL107C	RMD9	0.724	0.794	0.911	0.097
YGL108C		1.022	1.044	0.98	0.534
YGL109W		1.005	0.949	1.059	0.153
YGL110C	CUE3	0.962	0.964	0.998	0.964
YGL114W		0.973	0.939	1.037	0.572
YGL115W	SNF4	0.934	0.996	0.938	0.119
YGL117W		0.98	0.976	1.004	0.948
YGL118C		1.118	1.061	1.054	0.583
YGL121C	GPG1	0.997	0.978	1.02	0.527
YGL124C	MON1	0.904	0.798	1.132	0.129
YGL125W	MET13	1.001	0.995	1.007	0.891
YGL126W	SCS3	1.022	1	1.022	0.54
YGL127C	SOH1	0.75	0.761	0.985	0.959
YGL129C	RSM23	0.973	0.915	1.063	0.469
YGL131C	SNT2	1.007	1.001	1.006	0.917
YGL132W		0.993	1.05	0.946	0.266
YGL133W	ITC1	1.087	1.085	1.002	0.974
YGL135W	RPL1B	0	0	NA	NA
YGL136C	MRM2	0	0	NA	NA
YGL138C		1.019	0.917	1.111	0.163
YGL139W	FLC3	1.086	1.035	1.049	0.15
YGL140C		1.075	1.037	1.037	0.661
YGL141W	HUL5	1.032	1.081	0.955	0.563
YGL143C	MRF1	0.856	0.937	0.913	0.155
YGL144C	ROG1	1.026	1.083	0.948	0.543
YGL146C	RRT6	1.026	1.05	0.978	0.753
YGL147C	RPL9A	1.021	1.015	1.006	0.73
YGL148W	ARO2	0.941	0.915	1.028	0.29
YGL149W		0.927	1.02	0.908	0.358
YGL151W	NUT1	0.935	0.882	1.059	0.185
YGL152C		0.994	0.973	1.021	0.744
YGL153W	PEX14	0.966	0.961	1.005	0.929
YGL154C	LYS5	0.702	0.343	2.045	0.431
YGL156W	AMS1	1.121	1.075	1.043	0.314
YGL157W	ARI1	1.05	1.038	1.011	0.857
YGL158W	RCK1	1.025	1.008	1.017	0.882
YGL159W		1.134	1.109	1.023	0.571
YGL160W	AIM14	0.967	1.018	0.95	0.405
YGL161C	YIP5	1.017	1.047	0.971	0.731
YGL162W	SUT1	0.993	0.991	1.002	0.969
YGL163C	RAD54	0.724	0.841	0.861	0.099
YGL164C	YRB30	1.073	1.013	1.058	0.222
YGL165C		1.01	1.021	0.989	0.865
YGL166W	CUP2	1.131	1.074	1.054	0.398
YGL167C	PMR1	0.888	0.877	1.012	0.868
YGL168W	HUR1	0.989	0.917	1.078	0.477
YGL170C	SPO74	1.044	1.027	1.017	0.674
YGL173C	XRN1	0.675	0.674	1.002	0.985
YGL174W	BUD13	1.001	0.931	1.076	0.245
YGL175C	SAE2	0.978	0.975	1.003	0.965
YGL176C		0.961	1.003	0.958	0.533
YGL177W		0.955	0.975	0.98	0.584
YGL179C	TOS3	0.943	0.967	0.976	0.613
YGL180W	ATG1	1.083	1.02	1.062	0.137
YGL181W	GTS1	1.033	1.001	1.031	0.271
YGL194C	HOS2	0.994	1.012	0.982	0.702
YGL195W	GCN1	1.047	0.956	1.095	0.395
YGL196W	DSD1	1.076	1.038	1.037	0.613
YGL197W	MDS3	1.083	1.1	0.985	0.862
YGL198W	YIP4	1.038	1.006	1.032	0.497
YGL199C		0.968	1.003	0.965	0.585
YGL200C	EMP24	0	0	NA	NA
YGL202W	ARO8	0.979	1.015	0.964	0.648
YGL203C	KEX1	1.012	0.991	1.021	0.849
YGL205W	POX1	1.005	1.008	0.996	0.954
YGL206C	CHC1	0	0	NA	NA
YGL208W	SIP2	1.09	1.163	0.938	0.102
YGL209W	MIG2	1.015	1.016	0.999	0.982
YGL210W	YPT32	1.027	0.917	1.121	0.272
YGL211W	NCS6	0.947	0.94	1.007	0.957
YGL212W	VAM7	0.988	0.913	1.082	0.185
YGL213C	SKI8	0.977	0.994	0.983	0.588
YGL214W		0.935	0.936	0.999	0.99
YGL215W	CLG1	1.04	1.055	0.986	0.907
YGL216W	KIP3	1.001	1.082	0.926	0.431
YGL217C		0.961	1.01	0.952	0.115
YGL218W		1.028	1.071	0.959	0.636
YGL219C	MDM34	0.833	0.81	1.028	0.788
YGL220W	BOL2	0.968	0.926	1.045	0.587
YGL221C	NIF3	0.989	0.995	0.994	0.943
YGL222C	EDC1	0.986	1.057	0.933	0.258
YGL223C	COG1	0.605	0.61	0.993	0.976
YGL224C	SDT1	1.058	1.012	1.046	0.391
YGL226C-A	OST5	1.107	1.082	1.023	0.684
YGL226W	MTC3	0.994	0.959	1.037	0.35
YGL227W	VID30	1.023	1.049	0.976	0.642
YGL228W	SHE10	1	1.062	0.942	0.458
YGL229C	SAP4	1.14	0.969	1.176	0.111
YGL230C		1.05	1.081	0.972	0.481
YGL231C	EMC4	1.014	1.052	0.963	0.228
YGL232W	TAN1	0.997	1.038	0.961	0.188
YGL234W	ADE5,7	0.948	0.993	0.955	0.158
YGL235W		1.076	0.987	1.091	0.095
YGL236C	MTO1	0.95	0.962	0.988	0.946
YGL237C	HAP2	0.937	0.949	0.987	0.89
YGL240W	DOC1	0.999	1.012	0.988	0.793
YGL241W	KAP114	0.97	1.051	0.923	0.059
YGL242C		1.082	1.131	0.957	0.334
YGL243W	TAD1	0.971	1.043	0.931	0.053
YGL244W	RTF1	0.877	0.794	1.104	0.114
YGL246C	RAI1	0.907	0.941	0.964	0.564
YGL248W	PDE1	1.033	0.973	1.062	0.357
YGL249W	ZIP2	0.994	1.014	0.98	0.52
YGL250W	RMR1	0.998	0.961	1.038	0.524
YGL251C	HFM1	1.025	1.058	0.969	0.569
YGL252C	RTG2	0.999	1.005	0.994	0.932
YGL253W	HXK2	1.001	1.015	0.986	0.793
YGL254W	FZF1	1.062	1.016	1.045	0.473
YGL255W	ZRT1	0.94	1.052	0.894	0.368
YGL256W	ADH4	0.993	1.008	0.984	0.89
YGL257C	MNT2	0.943	0.938	1.006	0.914
YGL258W	VEL1	1.057	1.034	1.022	0.854
YGL259W	YPS5	1.016	0.995	1.021	0.503
YGL260W		1.156	1.056	1.094	0.248
YGL261C	PAU11	1.016	1.047	0.97	0.623
YGL262W		1.053	1.055	0.998	0.981
YGL263W	COS12	1.02	1.046	0.975	0.279
YGR001C	EFM5	0.966	0.982	0.984	0.473
YGR003W	CUL3	1.04	0.994	1.047	0.532
YGR004W	PEX31	1.017	1.019	0.998	0.975
YGR006W	PRP18	0	0	NA	NA
YGR007W	ECT1	1.058	0.979	1.081	0.064
YGR008C	STF2	0.999	0.981	1.018	0.617
YGR010W	NMA2	1.036	1.005	1.03	0.655
YGR011W		0.992	1.03	0.963	0.423
YGR012W	MCY1	1.069	1.165	0.918	0.335
YGR014W	MSB2	1.012	0.991	1.021	0.594
YGR015C	EAT1	1.044	1.016	1.027	0.625
YGR016W		1.027	1.074	0.956	0.52
YGR017W		0.946	0.892	1.06	0.377
YGR018C		1.01	0.99	1.021	0.619
YGR019W	UGA1	1.075	1.075	1	0.997
YGR020C	VMA7	0.493	0.543	0.908	0.633
YGR021W	DPC29	0.975	1.032	0.944	0.079
YGR022C		1.005	1.014	0.991	0.874
YGR023W	MTL1	1.004	1.025	0.979	0.151
YGR025W		1.042	1.029	1.012	0.866
YGR026W		1.038	0.999	1.039	0.254
YGR027C	RPS25A	0.941	0.925	1.016	0.607
YGR028W	MSP1	0.95	0.974	0.975	0.067
YGR031W	IMO32	1.057	1.064	0.994	0.838
YGR032W	GSC2	1.024	1.036	0.988	0.625
YGR033C	TIM21	1	1.019	0.981	0.637
YGR034W	RPL26B	0.987	1.009	0.978	0.462
YGR035C		1.018	1.037	0.982	0.808
YGR036C	CAX4	0.789	0.656	1.202	0.38
YGR037C	ACB1	1.025	1.015	1.01	0.907
YGR038W	ORM1	0.885	0.921	0.961	0.583
YGR039W		0.99	1.225	0.808	0.014
YGR040W	KSS1	0.993	0.995	0.998	0.993
YGR041W	BUD9	0.982	1.021	0.961	0.473
YGR042W	MTE1	1.002	1.068	0.938	0.476
YGR043C	NQM1	1	1.066	0.939	0.309
YGR044C	RME1	0.976	1.019	0.957	0.473
YGR045C		1.022	1.111	0.92	0.157
YGR049W	SCM4	0.963	0.999	0.963	0.596
YGR050C		0.978	1.039	0.942	0.226
YGR051C		1.046	1.048	0.999	0.981
YGR052W	FMP48	0.98	0.978	1.002	0.961
YGR053C	MCO32	1.02	0.986	1.034	0.77
YGR054W		1.084	1.046	1.036	0.558
YGR055W	MUP1	1.056	1.053	1.003	0.976
YGR056W	RSC1	0.71	0.495	1.434	0.799
YGR057C	LST7	0.983	0.971	1.012	0.674
YGR058W	PEF1	1.093	1.119	0.976	0.914
YGR059W	SPR3	1.045	1.081	0.967	0.625
YGR061C	ADE6	0.978	0.905	1.081	0.2
YGR062C	COX18	0.966	1.035	0.933	0.149
YGR063C	SPT4	0.924	0.96	0.963	0.783
YGR064W		0	0	NA	NA
YGR066C	GID10	1.039	1.082	0.96	0.442
YGR067C		0.973	0.987	0.987	0.653
YGR068C	ART5	1.013	1.047	0.968	0.516
YGR069W		1.008	1.026	0.982	0.788
YGR070W	ROM1	0.979	1.023	0.958	0.509
YGR071C	ENV11	0.968	0.925	1.046	0.214
YGR072W	UPF3	1.125	1.141	0.986	0.682
YGR076C	MRPL25	0.582	0.614	0.947	0.603
YGR077C	PEX8	0.956	0.968	0.988	0.664
YGR078C	PAC10	1.001	1.084	0.924	0.203
YGR079W		0.999	1.03	0.969	0.65
YGR080W	TWF1	1.037	1.092	0.949	0.416
YGR081C	SLX9	0.935	0.986	0.948	0.08
YGR084C	MRP13	0.888	0.881	1.008	0.912
YGR085C	RPL11B	0.856	0.817	1.047	0.642
YGR086C	PIL1	1.027	0.997	1.03	0.584
YGR087C	PDC6	1.019	0.984	1.036	0.178
YGR088W	CTT1	0.968	0.999	0.969	0.532
YGR089W	NNF2	0.927	1.03	0.901	0.153
YGR092W	DBF2	0.986	0.968	1.019	0.659
YGR093W	DRN1	1.074	1.019	1.054	0.201
YGR096W	TPC1	1.123	1.13	0.993	0.905
YGR097W	ASK10	1.026	1.02	1.007	0.899
YGR100W	MDR1	0.984	0.971	1.013	0.712
YGR101W	PCP1	0.875	0.842	1.039	0.682
YGR102C	GTF1	1.052	1.037	1.015	0.889
YGR104C	SRB5	0.491	0.601	0.817	0.269
YGR105W	VMA21	0.562	0.519	1.082	0.604
YGR106C	VOA1	1.149	1.183	0.971	0.599
YGR107W		1.029	1.032	0.997	0.987
YGR108W	CLB1	1.067	1.024	1.042	0.679
YGR109C	CLB6	0.965	0.949	1.017	0.682
YGR110W	CLD1	1.005	1.077	0.934	0.329
YGR111W		0.993	0.983	1.011	0.894
YGR112W	SHY1	0.941	1.06	0.888	0.106
YGR117C		1.129	1.093	1.033	0.689
YGR118W	RPS23A	1.092	1.111	0.982	0.749
YGR121C	MEP1	0.993	0.964	1.03	0.165
YGR122C-A		0.994	1.012	0.982	0.788
YGR122W		0.838	0.934	0.898	0.028
YGR123C	PPT1	1.038	1.093	0.95	0.416
YGR124W	ASN2	1.029	0.997	1.032	0.292
YGR125W		0.966	0.935	1.033	0.714
YGR126W		1	1.018	0.983	0.58
YGR127W		1.046	1.012	1.034	0.471
YGR129W	SYF2	1.031	1.065	0.968	0.063
YGR130C		1.112	1.082	1.028	0.703
YGR131W	FHN1	1.045	1.032	1.012	0.851
YGR132C	PHB1	0.891	0.951	0.937	0.209
YGR133W	PEX4	0.977	0.986	0.991	0.897
YGR134W	CAF130	1.129	1.071	1.054	0.375
YGR135W	PRE9	0.869	0.887	0.979	0.712
YGR136W	LSB1	0.996	0.968	1.029	0.583
YGR137W		0.982	0.991	0.991	0.793
YGR138C	TPO2	1.036	1.049	0.987	0.79
YGR139W		1.029	1.029	1	0.999
YGR141W	VPS62	1.002	0.972	1.031	0.596
YGR142W	BTN2	1.015	0.98	1.036	0.565
YGR143W	SKN1	0.981	1.003	0.978	0.723
YGR144W	THI4	1.047	0.97	1.08	0.171
YGR146C	ECL1	1.061	0.991	1.071	0.292
YGR148C	RPL24B	0.891	0.904	0.986	0.85
YGR149W	GPC1	1.06	1.032	1.027	0.717
YGR150C	CCM1	0.861	0.896	0.961	0.442
YGR151C		1.077	1.041	1.034	0.473
YGR152C	RSR1	0.991	1.016	0.975	0.55
YGR153W		1.098	1.018	1.078	0.45
YGR154C	GTO1	0.986	1.011	0.975	0.636
YGR155W	CYS4	0.944	0.725	1.301	0.139
YGR157W	CHO2	0.736	0.757	0.973	0.653
YGR159C	NSR1	0.572	0.52	1.1	0.814
YGR160W		0.576	0.624	0.922	0.547
YGR161C	RTS3	1.03	0.988	1.042	0.561
YGR162W	TIF4631	1.055	1.066	0.99	0.936
YGR163W	GTR2	0.994	1.023	0.972	0.696
YGR164W		1.051	1.003	1.048	0.211
YGR165W	MRPS35	0.971	0.942	1.031	0.526
YGR166W	TRS65	0.961	0.997	0.964	0.45
YGR167W	CLC1	0	0.038	0	0.511
YGR168C	PEX35	0.948	0.938	1.011	0.756
YGR169C	PUS6	1.098	1.006	1.091	0.2
YGR170W	PSD2	1.038	0.98	1.059	0.045
YGR171C	MSM1	0.709	0.833	0.851	0.084
YGR173W	RBG2	1.055	1.004	1.051	0.518
YGR174C	CBP4	1.014	0.984	1.03	0.45
YGR176W		1.037	0.996	1.042	0.203
YGR177C	ATF2	1.137	1.073	1.06	0.339
YGR178C	PBP1	1.071	1.057	1.014	0.85
YGR180C	RNR4	0.67	0.723	0.927	0.222
YGR181W	TIM13	1.018	0.942	1.081	0.374
YGR182C		1.002	0.99	1.012	0.905
YGR183C	QCR9	1.073	1.035	1.036	0.587
YGR184C	UBR1	0.987	1.006	0.981	0.524
YGR187C	HGH1	1.047	0.989	1.059	0.471
YGR188C	BUB1	0.942	0.835	1.128	0.135
YGR189C	CRH1	0.999	1.017	0.982	0.622
YGR192C	TDH3	0.943	0.967	0.976	0.517
YGR193C	PDX1	0.641	0.643	0.997	0.987
YGR194C	XKS1	1.015	0.991	1.024	0.625
YGR196C	FYV8	1.024	1.038	0.986	0.751
YGR197C	SNG1	1.062	1.063	0.999	0.99
YGR199W	PMT6	0.997	0.996	1.001	0.977
YGR200C	ELP2	0.896	0.872	1.028	0.749
YGR201C		1.046	1.062	0.985	0.426
YGR202C	PCT1	0.981	1.013	0.968	0.676
YGR203W	YCH1	1.008	1.015	0.993	0.927
YGR204W	ADE3	0.949	0.888	1.07	0.388
YGR205W	TDA10	1.011	1.005	1.007	0.788
YGR206W	MVB12	1.03	1.028	1.003	0.979
YGR207C	CIR1	1.001	0.987	1.014	0.682
YGR208W	SER2	1.04	0.902	1.153	0.037
YGR209C	TRX2	1.045	1.049	0.996	0.882
YGR210C		1.058	1.018	1.039	0.514
YGR212W	SLI1	1.049	1.034	1.015	0.508
YGR213C	RTA1	1	1.006	0.994	0.904
YGR214W	RPS0A	0.902	0.922	0.978	0.835
YGR215W	RSM27	0.683	0.768	0.89	0.115
YGR217W	CCH1	0.968	1.026	0.943	0.154
YGR219W		0.722	0.84	0.859	0.139
YGR220C	MRPL9	0.808	0.842	0.959	0.657
YGR221C	TOS2	1	1.036	0.965	0.539
YGR222W	PET54	0.934	0.982	0.951	0.158
YGR223C	HSV2	0.965	0.945	1.02	0.783
YGR224W	AZR1	1.015	0.964	1.053	0.482
YGR225W	AMA1	1.037	0.995	1.042	0.503
YGR226C		1.044	1.066	0.979	0.435
YGR227W	DIE2	1.073	0.987	1.087	0.082
YGR228W		0.997	0.95	1.049	0.133
YGR229C	SMI1	0.993	0.97	1.023	0.772
YGR230W	BNS1	0.941	1.022	0.921	0.335
YGR231C	PHB2	0.882	1.017	0.867	0.165
YGR232W	NAS6	1.01	1.008	1.001	0.974
YGR233C	PHO81	1.01	1.003	1.007	0.925
YGR234W	YHB1	1.052	1.002	1.05	0.211
YGR235C	MIC26	0.978	0.98	0.998	0.951
YGR236C	SPG1	0.971	0.961	1.011	0.713
YGR237C		0.977	1	0.977	0.772
YGR238C	KEL2	0.994	1.084	0.917	0.166
YGR239C	PEX21	0.928	0.967	0.96	0.571
YGR240C	PFK1	0.442	0.656	0.673	0.009
YGR241C	YAP1802	1.061	1	1.061	0.292
YGR242W		1.046	1.013	1.032	0.358
YGR243W	MPC3	0.996	1.001	0.995	0.917
YGR244C	LSC2	0.962	0.923	1.041	0.291
YGR247W	CPD1	1.037	1.058	0.98	0.866
YGR248W	SOL4	1.093	1.135	0.963	0.36
YGR249W	MGA1	1.037	0.946	1.096	0.186
YGR250C	RIE1	0.986	1.019	0.967	0.698
YGR252W	GCN5	0.52	0.482	1.079	0.392
YGR254W	ENO1	1.017	1.021	0.997	0.983
YGR255C	COQ6	0.974	1.03	0.946	0.154
YGR256W	GND2	0.979	0.989	0.989	0.866
YGR257C	MTM1	0.918	0.872	1.053	0.449
YGR258C	RAD2	0.979	0.976	1.003	0.931
YGR259C		0.893	0.884	1.011	0.953
YGR260W	TNA1	1.038	1.036	1.002	0.981
YGR261C	APL6	0.993	0.576	1.725	0.031
YGR262C	BUD32	0	0	NA	NA
YGR263C	SAY1	1.021	1.031	0.99	0.815
YGR266W		1.041	1.047	0.995	0.961
YGR268C	HUA1	1.041	1.083	0.961	0.638
YGR269W		1.012	1.037	0.976	0.602
YGR270W	YTA7	0.92	0.992	0.927	0.124
YGR271W	SLH1	0.972	0.975	0.996	0.942
YGR272C		1.256	0.846	1.484	0.449
YGR273C		1.097	1.061	1.034	0.463
YGR275W	RTT102	0.969	0.97	0.998	0.977
YGR276C	RNH70	0.996	1.031	0.966	0.652
YGR279C	SCW4	1.035	1.078	0.959	0.452
YGR281W	YOR1	1.005	0.993	1.012	0.716
YGR282C	BGL2	1.008	0.972	1.037	0.473
YGR283C		0.979	0.962	1.017	0.604
YGR284C	ERV29	0.981	0.959	1.023	0.484
YGR285C	ZUO1	0.439	0.482	0.912	0.473
YGR286C	BIO2	0.995	1.057	0.942	0.215
YGR287C	IMA1	1.058	1.021	1.036	0.462
YGR288W	MAL13	0.971	1.039	0.935	0.134
YGR289C	MAL11	1.029	1.004	1.025	0.593
YGR290W		0.998	1.005	0.993	0.84
YGR291C		1.011	1.052	0.961	0.584
YGR292W	MAL12	1.07	0.983	1.089	0.382
YGR295C	COS6	1.05	0.988	1.063	0.312
YHL002W	HSE1	1.01	0.976	1.035	0.487
YHL003C	LAG1	0.977	1.164	0.839	0.046
YHL005C		0.975	0.953	1.023	0.825
YHL006C	SHU1	0.988	1.014	0.975	0.77
YHL007C	STE20	0.747	0.808	0.924	0.473
YHL008C		1.011	1	1.011	0.58
YHL009C	YAP3	1.051	1.012	1.038	0.503
YHL010C	ETP1	1.06	1.083	0.98	0.735
YHL011C	PRS3	0.986	0.934	1.056	0.786
YHL012W		1.017	1.064	0.956	0.382
YHL013C	OTU2	0.928	0.986	0.941	0.099
YHL014C	YLF2	1.028	0.99	1.039	0.365
YHL016C	DUR3	1.002	1.03	0.973	0.566
YHL017W		0.989	1.007	0.983	0.897
YHL019C	APM2	0.995	1.069	0.931	0.335
YHL020C	OPI1	0.927	1.001	0.926	0.526
YHL021C	AIM17	0.968	0.984	0.984	0.596
YHL022C	SPO11	0.995	1.045	0.952	0.442
YHL023C	NPR3	0.959	0.828	1.159	0.245
YHL024W	RIM4	0.979	1.02	0.96	0.19
YHL025W	SNF6	0.967	0.856	1.13	0.295
YHL026C		1.062	1.069	0.994	0.948
YHL027W	RIM101	0.799	0.885	0.903	0.209
YHL028W	WSC4	1.019	1.027	0.992	0.951
YHL029C	OCA5	0.988	0.967	1.022	0.838
YHL030W	ECM29	1.002	1.027	0.976	0.79
YHL031C	GOS1	0.977	0.982	0.995	0.863
YHL032C	GUT1	0.96	1.018	0.943	0.255
YHL033C	RPL8A	0.995	0.942	1.056	0.56
YHL034C	SBP1	0.964	0.933	1.033	0.218
YHL035C	VMR1	0.978	1.037	0.943	0.242
YHL036W	MUP3	0.962	0.93	1.034	0.823
YHL037C		1.067	1.007	1.06	0.607
YHL038C	CBP2	0.923	0.988	0.935	0.096
YHL039W	EFM1	1.089	1.111	0.98	0.891
YHL040C	ARN1	1.006	1.003	1.003	0.916
YHL041W		0.922	0.989	0.932	0.073
YHL042W		0.963	0.999	0.964	0.706
YHL043W	ECM34	0.978	1.011	0.967	0.614
YHL044W		0.954	1.052	0.907	0.115
YHL045W		1.056	0.987	1.07	0.422
YHL046C	PAU13	1.06	1.107	0.957	0.558
YHL047C	ARN2	0.968	0.939	1.031	0.457
YHR001W-A	QCR10	1.036	1.091	0.95	0.593
YHR003C	TCD1	1.025	0.966	1.061	0.108
YHR004C	NEM1	1.08	1.057	1.022	0.637
YHR005C	GPA1	0	0	NA	NA
YHR006W	STP2	1.043	1.034	1.008	0.896
YHR008C	SOD2	0.999	1.109	0.901	0.19
YHR009C	TDA3	0.981	1.024	0.958	0.462
YHR010W	RPL27A	0.972	0.884	1.099	0.468
YHR011W	DIA4	0.778	0.867	0.898	0.139
YHR012W	VPS29	0.849	0.922	0.921	0.075
YHR013C	ARD1	0.55	0.732	0.752	0.181
YHR014W	SPO13	1.168	1.152	1.014	0.881
YHR015W	MIP6	0.948	1.087	0.872	0.068
YHR016C	YSC84	0.966	0.99	0.976	0.511
YHR017W	YSC83	0.951	0.971	0.979	0.772
YHR018C	ARG4	1.014	0.008	134.029	0.072
YHR021C	RPS27B	0.959	0.96	0.999	0.994
YHR021W-A	ECM12	0.992	0.986	1.006	0.897
YHR022C		0.987	1.06	0.931	0.077
YHR025W	THR1	1.041	0.944	1.103	0.181
YHR026W	VMA16	0.359	0.295	1.217	0.523
YHR028C	DAP2	0.999	1.047	0.954	0.606
YHR029C	YHI9	1.014	1.019	0.995	0.697
YHR030C	SLT2	1.051	1.006	1.045	0.335
YHR031C	RRM3	0.949	1.001	0.948	0.217
YHR032W	ERC1	1.046	1.031	1.014	0.625
YHR033W		0.979	1.029	0.951	0.068
YHR034C	PIH1	0.897	0.879	1.02	0.384
YHR035W	NEL1	0.976	1.027	0.95	0.194
YHR037W	PUT2	1	1.032	0.968	0.286
YHR038W	RRF1	0.946	0.964	0.981	0.517
YHR039C	MSC7	1.09	1.127	0.967	0.34
YHR039C-B		0.557	0.53	1.051	0.769
YHR041C	SRB2	0.657	0.839	0.782	0.12
YHR043C	DOG2	0.966	1.038	0.931	0.614
YHR044C	DOG1	1.022	1.01	1.012	0.849
YHR045W		1.048	0.985	1.064	0.099
YHR046C	INM1	0.919	1.101	0.834	0.059
[truncated: 2,792 more rows]

## Sheet: S-RNH202
Systematic Name	Standard Name	Mutant (Mut)	Wild type (WT)	Mut/WT	Adj. pvalue
UNKNOWN1		1.013	0.978	1.036	0.619
UNKNOWN2		1.033	1.082	0.955	0.176
UNKNOWN3		1.058	1.007	1.051	0.499
UNKNOWN4		0.986	0.973	1.014	0.693
UNKNOWN5		0	0	NA	NA
UNKNOWN6		0.873	0.873	1	0.995
YAL002W	VPS8	1	0.952	1.051	0.431
YAL004W		1.084	1.004	1.08	0.034
YAL005C	SSA1	1.069	1.124	0.951	0.309
YAL007C	ERP2	0.947	0.998	0.949	0.224
YAL008W	FUN14	1.051	1.046	1.005	0.938
YAL009W	SPO7	1.025	1.022	1.003	0.974
YAL010C	MDM10	0.853	0.808	1.057	0.389
YAL011W	SWC3	0.975	1.168	0.835	0.019
YAL012W	CYS3	0.772	0.815	0.947	0.514
YAL013W	DEP1	0.437	0.44	0.992	0.779
YAL014C	SYN8	1.112	0.929	1.197	0.114
YAL015C	NTG1	0.967	1.026	0.943	0.294
YAL016W	TPD3	0.689	0.807	0.854	0.479
YAL017W	PSK1	1.102	1.058	1.042	0.468
YAL018C	LDS1	1.048	1.086	0.965	0.429
YAL019W	FUN30	0.981	0.978	1.003	0.967
YAL020C	ATS1	0.888	0.896	0.992	0.918
YAL021C	CCR4	0.559	0.603	0.928	0.373
YAL022C	FUN26	1.065	1.068	0.997	0.982
YAL023C	PMT2	1.068	1.03	1.038	0.251
YAL024C	LTE1	0.985	0.978	1.007	0.914
YAL026C	DRS2	1.014	1.023	0.991	0.897
YAL027W	SAW1	0.952	1.032	0.922	0.201
YAL028W	FRT2	1.022	1.055	0.969	0.548
YAL029C	MYO4	0.945	1.049	0.901	0.11
YAL030W	SNC1	0.985	1.049	0.939	0.307
YAL031C	GIP4	1.074	1.039	1.034	0.488
YAL034C	FUN19	0.992	0.949	1.046	0.57
YAL035W	FUN12	0.005	0.105	0.052	0.028
YAL036C	RBG1	1.036	0.946	1.095	0.171
YAL037W		1.03	0.947	1.088	0.386
YAL039C	CYC3	0.935	0.983	0.952	0.442
YAL040C	CLN3	0.955	0.956	0.999	0.995
YAL042W	ERV46	1.059	1.043	1.015	0.768
YAL043C-a		1.048	0.968	1.083	0.224
YAL044C	GCV3	0.39	0.295	1.324	0.394
YAL045C		0.984	0.988	0.996	0.914
YAL046C	BOL3	0.996	1.017	0.98	0.57
YAL047C	SPC72	0	0	NA	NA
YAL048C	GEM1	0.977	0.931	1.049	0.266
YAL049C	AIM2	1.011	1.007	1.004	0.927
YAL051W	OAF1	1.05	1.098	0.956	0.078
YAL053W	FLC2	1.005	0.994	1.011	0.794
YAL054C	ACS1	1.121	1.003	1.117	0.127
YAL055W	PEX22	0.87	0.914	0.952	0.215
YAL056W	GPB2	1.035	1.037	0.998	0.97
YAL058C-A		0.974	0.942	1.034	0.688
YAL058W	CNE1	0.983	0.989	0.993	0.953
YAL059W	ECM1	1.029	1.072	0.959	0.431
YAL060W	BDH1	0.991	0.979	1.012	0.846
YAL061W	BDH2	1.05	1.015	1.034	0.55
YAL062W	GDH3	1.006	1.016	0.99	0.836
YAL064C-A	TDA8	1.066	1.043	1.023	0.569
YAL065C		0.983	0.92	1.068	0.147
YAL066W		1.021	0.978	1.044	0.473
YAL067C	SEO1	1.08	1.02	1.059	0.541
YAL068C	PAU8	1.05	1.08	0.972	0.595
YAR002C-A	ERP1	1.014	1.083	0.936	0.432
YAR002W	NUP60	1.046	1.078	0.971	0.492
YAR003W	SWD1	0.85	0.91	0.934	0.176
YAR014C	BUD14	0.959	1.004	0.955	0.625
YAR015W	ADE1	0.953	0.939	1.015	0.823
YAR018C	KIN3	1.039	1.043	0.996	0.957
YAR020C	PAU7	1.004	0.972	1.033	0.505
YAR023C		1.031	0.997	1.033	0.245
YAR027W	UIP3	1.062	1.053	1.009	0.947
YAR028W		0.947	0.982	0.964	0.608
YAR029W		0.994	1.019	0.975	0.625
YAR030C		0.958	0.988	0.97	0.52
YAR031W	PRM9	0.994	1.003	0.991	0.89
YAR035W	YAT1	0.996	0.974	1.023	0.799
YAR037W		0.962	0.994	0.967	0.674
YAR040C		0.905	0.986	0.918	0.299
YAR042W	SWH1	1.251	1.169	1.07	0.538
YAR043C		0.904	0.928	0.974	0.784
YAR044W		0.975	1.023	0.953	0.717
YAR047C		1.19	1.066	1.116	0.157
YAR050W	FLO1	1.026	1.013	1.013	0.86
YBL001C	ECM15	1.059	1.092	0.97	0.673
YBL002W	HTB2	1.006	1.074	0.937	0.361
YBL003C	HTA2	0.978	1.007	0.971	0.34
YBL005W	PDR3	1.001	1.023	0.978	0.353
YBL006C	LDB7	0.133	0.031	4.234	0.602
YBL007C	SLA1	0.967	1.072	0.902	0.036
YBL008W	HIR1	1.016	1.027	0.99	0.846
YBL009W	ALK2	1.03	1.058	0.974	0.449
YBL010C	LAA2	0.92	1.025	0.897	0.107
YBL011W	SCT1	0.975	1.057	0.923	0.141
YBL012C		0.968	0.949	1.02	0.755
YBL013W	FMT1	0.989	1.023	0.967	0.171
YBL015W	ACH1	1.06	1.013	1.047	0.524
YBL016W	FUS3	0	0.118	0	0.665
YBL017C	PEP1	0.951	0.978	0.973	0.16
YBL019W	APN2	0.996	1.037	0.961	0.571
YBL021C	HAP3	0.997	1.055	0.944	0.361
YBL022C	PIM1	0.887	0.892	0.995	0.929
YBL024W	NCL1	0.996	0.985	1.011	0.858
YBL025W	RRN10	0.188	0.274	0.687	0.232
YBL027W	RPL19B	0.842	0.791	1.064	0.468
YBL028C		1.007	1.021	0.986	0.833
YBL029W		1.027	1.059	0.97	0.605
YBL031W	SHE1	0.923	0.967	0.954	0.377
YBL032W	HEK2	0.969	0.989	0.98	0.703
YBL033C	RIB1	0	0	NA	NA
YBL036C		1.03	1.011	1.018	0.763
YBL037W	APL3	0.993	0.967	1.027	0.492
YBL038W	MRPL16	0.785	0.894	0.878	0.059
YBL039C	URA7	1.063	0.861	1.234	0.128
YBL042C	FUI1	1.008	0.984	1.025	0.571
YBL043W	ECM13	1.073	1.011	1.061	0.139
YBL044W		0.941	0.926	1.016	0.639
YBL045C	COR1	0.968	1.035	0.936	0.06
YBL046W	PSY4	1.025	1.028	0.997	0.958
YBL047C	EDE1	1.014	0.964	1.052	0.154
YBL048W	RRT1	1.037	1.083	0.958	0.043
YBL049W	MOH1	1.067	1.112	0.96	0.441
YBL051C	PIN4	1.007	0.836	1.205	0.024
YBL052C	SAS3	1.041	1.036	1.005	0.929
YBL053W		1.039	1.032	1.007	0.946
YBL054W	TOD6	1.03	1.041	0.99	0.487
YBL055C		0.954	0.956	0.998	0.95
YBL056W	PTC3	1.015	1.066	0.952	0.216
YBL057C	PTH2	0.997	1.011	0.986	0.715
YBL058W	SHP1	0	0	NA	NA
YBL059W	IAI11	0.944	0.948	0.996	0.819
YBL060W	YEL1	0.967	0.95	1.018	0.801
YBL061C	SKT5	1.016	1.016	1.001	0.992
YBL062W		1.073	1.134	0.946	0.18
YBL063W	KIP1	0.982	1.022	0.962	0.55
YBL064C	PRX1	0.983	1.006	0.977	0.677
YBL065W		1.01	1.027	0.983	0.72
YBL066C	SEF1	0.95	0.967	0.982	0.839
YBL067C	UBP13	1.046	0.99	1.056	0.265
YBL068W	PRS4	0.968	0.99	0.977	0.694
YBL069W	AST1	1.024	1	1.024	0.671
YBL070C		0.997	0.963	1.035	0.725
YBL071C		0.981	1.003	0.979	0.502
YBL072C	RPS8A	0.965	0.675	1.43	0.272
YBL075C	SSA3	0.986	1.076	0.917	0.176
YBL078C	ATG8	0.961	0.95	1.011	0.86
YBL079W	NUP170	0.943	1.009	0.934	0.263
YBL080C	PET112	0.623	0.73	0.854	0.273
YBL081W		1.013	1.098	0.923	0.017
YBL082C	ALG3	1.171	1.035	1.132	0.248
YBL083C		1.068	1.024	1.044	0.285
YBL085W	BOI1	1.021	1.069	0.955	0.163
YBL086C		0.982	1.094	0.897	0.025
YBL087C	RPL23A	0.998	0.997	1.001	0.987
YBL088C	TEL1	0.907	0.989	0.917	0.58
YBL089W	AVT5	0.926	0.942	0.983	0.754
YBL090W	MRP21	0.858	0.967	0.888	0.301
YBL091C	MAP2	1.089	1.024	1.064	0.307
YBL091C-A	SCS22	1.074	1.162	0.924	0.4
YBL093C	ROX3	0	0	NA	NA
YBL094C		1.039	1.027	1.011	0.858
YBL095W	MRX3	1.004	0.912	1.102	0.084
YBL096C		1.007	0.942	1.07	0.4
YBL098W	BNA4	1.016	0.978	1.039	0.555
YBL099W	ATP1	0.932	0.866	1.076	0.344
YBL100C		0.908	0.773	1.176	0.653
YBL101C	ECM21	0.982	0.892	1.101	0.308
YBL102W	SFT2	1.013	1.033	0.981	0.694
YBL103C	RTG3	1.041	1.006	1.034	0.462
YBL104C	SEA4	1.076	1.025	1.05	0.552
YBL106C	SRO77	0.934	0.924	1.01	0.86
YBL107C	MIX23	1.068	1.087	0.982	0.739
YBR001C	NTH2	1.006	1.009	0.997	0.974
YBR003W	COQ1	0.885	0.928	0.954	0.197
YBR005W	RCR1	1.012	1.006	1.006	0.936
YBR006W	UGA2	1.02	0.951	1.072	0.389
YBR007C	DSF2	1.047	1.073	0.975	0.422
YBR008C	FLR1	1.02	0.99	1.029	0.732
YBR009C	HHF1	1.081	1.009	1.071	0.561
YBR010W	HHT1	0.999	1.012	0.987	0.701
YBR012C		1.002	1.071	0.935	0.052
YBR013C		1.05	1.031	1.019	0.817
YBR014C	GRX7	0.98	0.995	0.985	0.801
YBR015C	MNN2	1.071	0.989	1.084	0.154
YBR016W		1.047	1.044	1.003	0.956
YBR018C	GAL7	0.953	0.929	1.026	0.669
YBR019C	GAL10	1.017	1.019	0.998	0.985
YBR020W	GAL1	1.063	1.106	0.961	0.65
YBR021W	FUR4	0.81	0.758	1.069	0.44
YBR022W	POA1	1.033	1.021	1.011	0.787
YBR023C	CHS3	1.029	1.041	0.989	0.728
YBR024W	SCO2	1.038	0.964	1.077	0.529
YBR025C	OLA1	0.884	0.804	1.1	0.176
YBR026C	ETR1	0.512	0.312	1.641	0.02
YBR027C		1.013	1.008	1.005	0.932
YBR028C	YPK3	1.018	1.026	0.992	0.695
YBR030W	RKM3	0.999	0.989	1.009	0.717
YBR031W	RPL4A	1.024	0.984	1.04	0.537
YBR032W		1.062	1.035	1.026	0.703
YBR033W	EDS1	1.018	0.952	1.069	0.325
YBR034C	HMT1	1.042	1.01	1.032	0.496
YBR035C	PDX3	0.715	0.625	1.144	0.287
YBR036C	CSG2	0.821	0.927	0.885	0.297
YBR037C	SCO1	0.916	0.941	0.973	0.815
YBR040W	FIG1	1.029	1.008	1.021	0.812
YBR041W	FAT1	1.028	1.057	0.973	0.473
YBR042C	CST26	0.987	0.946	1.044	0.476
YBR043C	QDR3	1.04	1.07	0.972	0.696
YBR044C	TCM62	1.097	1.042	1.053	0.543
YBR045C	GIP1	1.021	0.975	1.047	0.312
YBR046C	ZTA1	1.024	0.998	1.026	0.77
YBR047W	FMP23	1.021	0.983	1.038	0.487
YBR048W	RPS11B	0.942	0.94	1.002	0.989
YBR050C	REG2	1.001	1	1.001	0.993
YBR051W		0.957	0.946	1.012	0.79
YBR052C	RFS1	1.06	1.025	1.034	0.631
YBR053C		0.994	0.992	1.002	0.945
YBR054W	YRO2	1.015	0.92	1.104	0.169
YBR056W		1.029	1.059	0.972	0.307
YBR057C	MUM2	1.031	1.048	0.983	0.714
YBR058C	UBP14	1.008	0.975	1.035	0.168
YBR059C	AKL1	1.074	1.091	0.984	0.804
YBR061C	TRM7	1.027	0.991	1.036	0.482
YBR062C		1.071	0.996	1.075	0.126
YBR063C		0.969	1.016	0.953	0.533
YBR064W		1.037	0.907	1.144	0.012
YBR065C	ECM2	1.015	1.032	0.984	0.867
YBR066C	NRG2	1.091	0.978	1.115	0.236
YBR067C	TIP1	1.002	0.991	1.011	0.844
YBR068C	BAP2	1.019	1.08	0.943	0.311
YBR069C	TAT1	1.049	1.048	1.001	0.986
YBR071W		1.006	1.034	0.972	0.736
YBR072W	HSP26	1.029	1.031	0.998	0.969
YBR073W	RDH54	1.027	1.039	0.989	0.619
YBR074W	PFF1	0.979	0.923	1.061	0.553
YBR075W		1.005	0.946	1.062	0.319
YBR076W	ECM8	1.024	0.993	1.031	0.527
YBR077C	SLM4	0.926	0.987	0.938	0.173
YBR078W	ECM33	1.086	1.045	1.038	0.479
YBR081C	SPT7	0	0.16	0	0.438
YBR082C	UBC4	1.004	0.979	1.026	0.869
YBR083W	TEC1	1.065	1.069	0.996	0.946
YBR084C-A	RPL19A	0.872	0.836	1.043	0.228
YBR084W	MIS1	0.995	0.994	1.001	0.961
YBR085W	AAC3	0	0	NA	NA
YBR090C		1.1	1.105	0.995	0.796
YBR090C-A		1.032	0.934	1.105	0.109
YBR092C	PHO3	1.066	1.018	1.047	0.181
YBR093C	PHO5	0.963	1.07	0.9	0.169
YBR094W	PBY1	0.461	1.08	0.427	0.01
YBR095C	RXT2	0.947	0.96	0.986	0.759
YBR097W	VPS15	0	0	NA	NA
YBR098W	MMS4	0.603	1.093	0.552	0.006
YBR099C		0.482	0.99	0.487	0
YBR100W		0.851	1.069	0.797	0.194
YBR101C	FES1	0	0	NA	NA
YBR103W	SIF2	1.017	1.096	0.928	0.202
YBR104W	YMC2	1.097	1.075	1.02	0.28
YBR105C	VID24	1.068	1	1.068	0.261
YBR106W	SND3	0.925	0.933	0.992	0.914
YBR107C	IML3	1.044	1.01	1.034	0.671
YBR108W	AIM3	1.116	1.124	0.993	0.939
YBR111C	YSA1	1.07	1.069	1	0.997
YBR112C	CYC8	0	0	NA	NA
YBR113W		0.971	1.043	0.931	0.214
YBR114W	RAD16	1.042	1.016	1.026	0.66
YBR115C	LYS2	0.647	0.731	0.886	0.942
YBR116C		1.037	1.038	0.999	0.993
YBR119W	MUD1	1.066	1.043	1.022	0.671
YBR120C	CBP6	0.973	0.983	0.99	0.906
YBR121C	GRS1	0.925	0.932	0.993	0.602
YBR122C	MRPL36	0.613	1.149	0.533	0.487
YBR125C	PTC4	1.03	1.048	0.982	0.858
YBR126C	TPS1	1.033	0.97	1.065	0.461
YBR127C	VMA2	1.05	0.943	1.114	0.086
YBR128C	ATG14	1.01	0.974	1.037	0.47
YBR129C	OPY1	1.032	1.048	0.984	0.564
YBR130C	SHE3	0.982	0.98	1.002	0.959
YBR131W	CCZ1	0.971	0.95	1.023	0.56
YBR132C	AGP2	1.061	1.029	1.031	0.622
YBR133C	HSL7	0	0	NA	NA
YBR134W		0.995	1.004	0.992	0.89
YBR137W		0.935	0.932	1.003	0.951
YBR138C		1.035	1.026	1.008	0.891
YBR139W	ATG42	1.065	1.054	1.011	0.946
YBR141C	BMT2	1.048	1.096	0.957	0.554
YBR144C		0.966	0.901	1.071	0.385
YBR145W	ADH5	1.05	1.067	0.985	0.746
YBR146W	MRPS9	0.888	0.918	0.967	0.736
YBR147W	RTC2	0.97	0.957	1.013	0.887
YBR148W	YSW1	1.004	1.022	0.983	0.671
YBR149W	ARA1	1.003	1.005	0.997	0.896
YBR150C	TBS1	0.995	0.925	1.075	0.287
YBR151W	APD1	0.987	1.013	0.975	0.693
YBR156C	SLI15	0.979	1.007	0.973	0.479
YBR157C	ICS2	0.999	1.029	0.971	0.522
YBR158W	AMN1	0.989	1.012	0.978	0.715
YBR159W	IFA38	1.019	0.994	1.025	0.527
YBR161W	CSH1	1.041	0.962	1.081	0.142
YBR162C	TOS1	0.945	1.019	0.928	0.161
YBR162W-A	YSY6	0.985	1.025	0.961	0.583
YBR163W	EXO5	0.841	0.943	0.892	0.228
YBR164C	ARL1	1.032	1.037	0.995	0.897
YBR165W	UBS1	0.998	1.052	0.949	0.36
YBR166C	TYR1	1.007	0.947	1.063	0.398
YBR168W	PEX32	0.976	0.935	1.044	0.432
YBR169C	SSE2	0.933	0.992	0.941	0.615
YBR170C	NPL4	1.008	1.02	0.988	0.801
YBR171W	SEC66	1.036	0.932	1.112	0.121
YBR172C	SMY2	1.07	1.026	1.043	0.575
YBR173C	UMP1	0.945	0.902	1.048	0.689
YBR174C		1.008	0.933	1.08	0.147
YBR175W	SWD3	1.043	0.965	1.081	0.17
YBR176W	ECM31	0.994	0.977	1.018	0.339
YBR177C	EHT1	1.04	1.012	1.027	0.388
YBR178W		0.998	1.008	0.991	0.862
YBR179C	FZO1	0.874	0.995	0.879	0.362
YBR180W	DTR1	1.071	1.107	0.968	0.708
YBR181C	RPS6B	0.806	0.852	0.946	0.595
YBR182C	SMP1	1.056	1.063	0.993	0.734
YBR183W	YPC1	0.998	0.962	1.038	0.232
YBR184W		1.073	0.399	2.692	0.061
YBR185C	MBA1	1.023	1.031	0.992	0.857
YBR186W	PCH2	1.066	1.062	1.004	0.954
YBR187W	GDT1	0.939	1.071	0.877	0.052
YBR188C	NTC20	1.008	1.011	0.997	0.942
YBR189W	RPS9B	0.905	0.911	0.994	0.925
YBR191W	RPL21A	1.081	0.921	1.175	0.065
YBR194W	AIM4	0.771	0.555	1.388	0.13
YBR195C	MSI1	0.99	1.026	0.965	0.295
YBR197C		1.049	1.059	0.991	0.909
YBR199W	KTR4	1.026	1.056	0.971	0.558
YBR200W	BEM1	0.681	0.683	0.997	0.973
YBR201W	DER1	0.964	0.928	1.039	0.172
YBR203W	COS111	1.024	0.978	1.047	0.254
YBR204C	LDH1	0.997	0.983	1.014	0.377
YBR205W	KTR3	1.101	1.075	1.024	0.611
YBR206W		0.949	0.906	1.048	0.372
YBR207W	FTH1	0.989	1.011	0.979	0.109
YBR208C	DUR1,2	1.035	0.986	1.05	0.168
YBR209W		1.03	1.022	1.008	0.913
YBR210W	ERV15	0.97	0.931	1.041	0.465
YBR212W	NGR1	1.02	1.025	0.995	0.939
YBR213W	MET8	1.026	1.054	0.973	0.703
YBR214W	SDS24	1.097	1.021	1.074	0.438
YBR215W	HPC2	0.98	1.006	0.974	0.286
YBR216C	YBP1	0.998	1.02	0.978	0.686
YBR217W	ATG12	0.995	0.97	1.026	0.461
YBR218C	PYC2	1.002	1.035	0.968	0.382
YBR219C		1.036	1.007	1.028	0.127
YBR220C		0.944	0.896	1.053	0.46
YBR221C	PDB1	0.684	0.71	0.964	0.594
YBR222C	PCS60	1.032	0.993	1.039	0.468
YBR223C	TDP1	1.057	1.029	1.026	0.651
YBR224W		0.994	0.984	1.01	0.887
YBR225W		1.01	1.023	0.987	0.851
YBR226C		1.037	1.019	1.018	0.824
YBR227C	MCX1	1.037	0.995	1.042	0.339
YBR228W	SLX1	1.014	1.021	0.993	0.887
YBR229C	ROT2	1.08	0.98	1.102	0.035
YBR230C	OM14	0.961	0.959	1.002	0.959
YBR231C	SWC5	1.134	1.092	1.038	0.513
YBR232C		1.044	1.006	1.038	0.459
YBR233W	PBP2	0.981	1.001	0.981	0.282
YBR235W	VHC1	1.048	1.047	1.001	0.985
YBR238C		1.057	1.008	1.048	0.473
YBR239C	ERT1	0.992	0.998	0.994	0.782
YBR240C	THI2	0.994	0.988	1.006	0.971
YBR241C		0.946	1.005	0.941	0.447
YBR242W		0.939	0.971	0.967	0.525
YBR244W	GPX2	1.016	1.02	0.996	0.946
YBR245C	ISW1	0.929	0.946	0.982	0.729
YBR246W	RRT2	0.956	1.009	0.948	0.046
YBR248C	HIS7	1.004	0.957	1.05	0.784
YBR249C	ARO4	1.059	0.997	1.062	0.528
YBR250W	SPO23	1.014	0.943	1.074	0.392
YBR251W	MRPS5	0.977	1.089	0.897	0.161
YBR255W	MTC4	0.982	1.032	0.951	0.708
YBR258C	SHG1	0.951	0.972	0.978	0.825
YBR259W		1.012	1.019	0.993	0.89
YBR260C	RGD1	0.98	0.943	1.039	0.465
YBR261C	TAE1	1	1.064	0.94	0.456
YBR262C	MIC12	1.033	1.054	0.981	0.568
YBR263W	SHM1	0.992	0.976	1.016	0.391
YBR264C	YPT10	1.011	1.057	0.956	0.487
YBR266C	SLM6	0.73	0.759	0.962	0.615
YBR267W	REI1	0.729	0.698	1.044	0.328
YBR268W	MRPL37	0.927	1.032	0.898	0.277
YBR269C	SDH8	0.992	0.979	1.014	0.668
YBR270C	BIT2	0.912	1.054	0.865	0.201
YBR271W	EFM2	1.06	1.012	1.048	0.432
YBR272C	HSM3	1.003	0.972	1.032	0.801
YBR273C	UBX7	1.048	1.063	0.986	0.626
YBR274W	CHK1	0.917	1	0.917	0.053
YBR275C	RIF1	0.969	0.964	1.006	0.916
YBR276C	PPS1	1.023	0.994	1.029	0.748
YBR277C		0.934	0.919	1.017	0.615
YBR278W	DPB3	1.037	0.946	1.096	0.159
YBR279W	PAF1	0	0	NA	NA
YBR280C	SAF1	0.939	0.962	0.976	0.664
YBR281C	DUG2	1.003	0.979	1.025	0.759
YBR282W	MRPL27	0.729	0.846	0.861	0.287
YBR283C	SSH1	0.99	1.001	0.989	0.887
YBR284W		1.007	0.962	1.046	0.453
YBR285W		1.242	1.16	1.07	0.668
YBR286W	APE3	0.994	0.911	1.091	0.196
YBR287W		1.004	0.992	1.013	0.77
YBR288C	APM3	1.052	0.66	1.594	0.008
YBR289W	SNF5	0.772	0.6	1.288	0.148
YBR290W	BSD2	0.962	0.962	1	0.991
YBR291C	CTP1	0.89	0.896	0.993	0.94
YBR292C		0.964	1	0.965	0.229
YBR293W	VBA2	1.129	1.113	1.014	0.811
YBR294W	SUL1	0.996	1.001	0.995	0.903
YBR295W	PCA1	0.977	0.991	0.986	0.887
YBR296C	PHO89	1.063	1.016	1.046	0.107
YBR297W	MAL33	1.104	1.049	1.052	0.338
YBR298C	MAL31	1.011	0.977	1.035	0.43
YBR299W	MAL32	1.008	1.006	1.002	0.986
YBR300C		1.007	1.054	0.955	0.215
YBR301W	PAU24	1.021	0.966	1.056	0.522
YCL001W	RER1	1.076	1.066	1.009	0.953
YCL001W-A		0.929	0.94	0.988	0.869
YCL002C		1.081	1.007	1.074	0.109
YCL005W	LDB16	0.146	0.31	0.473	0.679
YCL006C		1.03	0.998	1.032	0.537
YCL007C		0.61	0.494	1.234	0.515
YCL008C	STP22	0.876	0.892	0.982	0.912
YCL009C	ILV6	0.971	1.021	0.951	0.176
YCL010C	SGF29	0.986	1.042	0.946	0.464
YCL011C	GBP2	1.016	1.001	1.015	0.822
YCL012W		1.007	1.006	1.001	0.989
YCL013W		1	0.97	1.032	0.704
YCL014W	BUD3	0.99	1.026	0.965	0.41
YCL016C	DCC1	0.852	0.997	0.855	0.025
YCL022C		1.073	1.019	1.054	0.154
YCL023C		1.052	0.962	1.093	0.038
YCL024W	KCC4	0.982	0.99	0.991	0.858
YCL025C	AGP1	0.991	1.018	0.973	0.65
YCL026C		0.963	0.925	1.041	0.55
YCL026C-A	FRM2	1.007	1	1.007	0.91
YCL027W	FUS1	1.022	1.031	0.991	0.807
YCL028W	RNQ1	1.012	0.986	1.027	0.362
YCL029C	BIK1	1.059	0.988	1.072	0.056
YCL030C	HIS4	0.977	0.961	1.017	0.764
YCL032W	STE50	0.907	0.816	1.112	0.354
YCL033C	MXR2	1.029	1.027	1.002	0.934
YCL034W	LSB5	1.001	1.03	0.972	0.308
YCL035C	GRX1	1.021	1.04	0.982	0.715
YCL036W	GFD2	1.019	1.02	0.999	0.975
YCL037C	SRO9	1.037	0.848	1.223	0.034
YCL038C	ATG22	1.027	1.063	0.966	0.263
YCL039W	GID7	1.014	0.978	1.038	0.599
YCL040W	GLK1	1.014	1.017	0.997	0.944
YCL042W		0.979	0.965	1.014	0.715
YCL044C	MGR1	0.89	1.041	0.855	0.154
YCL045C	EMC1	1.005	0.954	1.053	0.309
YCL046W		1.064	1.081	0.984	0.671
YCL047C	POF1	1.012	0.907	1.115	0.058
YCL048W	SPS22	1.018	0.997	1.021	0.731
YCL049C		0.977	0.979	0.999	0.982
YCL050C	APA1	1.026	1.002	1.024	0.754
YCL051W	LRE1	0.964	1.037	0.929	0.041
YCL055W	KAR4	0.914	0.941	0.972	0.335
YCL056C	PEX34	1.046	1.095	0.956	0.186
YCL057W	PRD1	0.997	1.038	0.96	0.313
YCL058C	FYV5	0.501	0.759	0.659	0.615
YCL060C		0.997	0.983	1.015	0.864
YCL061C	MRC1	0.986	0.942	1.046	0.481
YCL062W		0.927	0.921	1.006	0.932
YCL063W	VAC17	0.973	1.024	0.951	0.382
YCL064C	CHA1	1.041	1.056	0.986	0.721
YCL069W	VBA3	1.039	1.067	0.974	0.546
YCL074W		1.032	0.988	1.044	0.375
YCL075W		1	0.968	1.033	0.329
YCL076W		0.939	0.931	1.008	0.94
YCR001W		0.955	0.938	1.018	0.759
YCR002C	CDC10	0	0	NA	NA
YCR003W	MRPL32	0.765	0.887	0.863	0.019
YCR004C	YCP4	1.058	1.067	0.992	0.932
YCR005C	CIT2	1.017	1.08	0.942	0.145
YCR006C		0.977	1.049	0.932	0.032
YCR007C		0.98	1.004	0.976	0.625
YCR008W	SAT4	0.977	1.001	0.976	0.518
YCR009C	RVS161	1.057	1.081	0.978	0.281
YCR010C	ADY2	1.026	1.019	1.007	0.898
YCR011C	ADP1	1.059	1.044	1.014	0.838
YCR014C	POL4	0.99	1.035	0.956	0.357
YCR015C	CTO1	0.964	1	0.964	0.337
YCR016W		0.931	1.026	0.907	0.029
YCR017C	CWH43	1.019	0.979	1.041	0.315
YCR019W	MAK32	1.025	1.042	0.984	0.76
YCR020C	PET18	0.983	0.987	0.995	0.671
YCR020C-A	MAK31	1.025	1.037	0.988	0.799
YCR020W-B	HTL1	0.083	0.027	3.019	0.77
YCR021C	HSP30	1.02	0.986	1.034	0.571
YCR022C		0.935	0.938	0.997	0.974
YCR023C		1.008	0.997	1.011	0.913
YCR024C	SLM5	0.377	0.556	0.678	0.119
YCR024C-A	PMP1	0.985	0.991	0.994	0.932
YCR025C		1.07	1.029	1.039	0.308
YCR026C	NPP1	0.908	0.982	0.924	0.234
YCR027C	RHB1	0.921	0.886	1.039	0.27
YCR028C	FEN2	0.75	0.615	1.219	0.594
YCR028C-A	RIM1	0.951	0.952	0.999	0.985
YCR030C	SYP1	1.004	1.062	0.945	0.344
YCR031C	RPS14A	0.949	0.884	1.074	0.446
YCR032W	BPH1	1.042	1.001	1.041	0.471
YCR033W	SNT1	0.959	0.959	1	0.997
YCR034W	ELO2	1.015	0.962	1.055	0.27
YCR036W	RBK1	0.902	0.83	1.086	0.323
YCR037C	PHO87	0.853	1.122	0.76	0.52
YCR043C		1.076	1.078	0.998	0.973
YCR044C	PER1	1.282	1.168	1.098	0.408
YCR045C	RRT12	1.028	1.073	0.959	0.546
YCR046C	IMG1	0.721	0.831	0.868	0.488
YCR047C	BUD23	0.354	0.408	0.868	0.216
YCR048W	ARE1	0.971	1.079	0.9	0.187
YCR049C		1.05	1.031	1.018	0.251
YCR050C		1.027	0.996	1.031	0.604
YCR051W		1.044	1.038	1.006	0.837
YCR053W	THR4	1.064	0.875	1.216	0.023
YCR059C	YIH1	1.024	1.035	0.989	0.897
YCR060W	TAH1	0.962	1.05	0.917	0.277
YCR061W		1.18	1.155	1.021	0.754
YCR062W		0.973	0.965	1.008	0.887
YCR063W	BUD31	0.926	0.836	1.107	0.14
YCR065W	HCM1	1.013	1.03	0.984	0.784
YCR066W	RAD18	1.016	0.982	1.035	0.315
YCR067C	SED4	1.016	1.053	0.965	0.657
YCR068W	ATG15	0.983	0.981	1.002	0.953
YCR069W	CPR4	1.131	1.199	0.944	0.281
YCR071C	IMG2	0.561	0.768	0.731	0.017
YCR073C	SSK22	1.097	0.988	1.11	0.127
YCR073W-A	SOL2	1.04	1.041	0.999	0.989
YCR075C	ERS1	1.079	0.873	1.236	0.094
YCR076C	FUB1	1.064	1.114	0.955	0.175
YCR077C	PAT1	0.998	0.982	1.016	0.388
YCR079W	PTC6	1.016	0.992	1.024	0.292
YCR081W	SRB8	0.691	0.661	1.045	0.695
YCR082W	AHC2	1.065	1.058	1.007	0.867
YCR083W	TRX3	0.961	1.002	0.959	0.363
YCR084C	TUP1	0	0	NA	NA
YCR085W		1.041	1.004	1.038	0.184
YCR086W	CSM1	0.943	0.958	0.984	0.76
YCR087C-A		0.926	1.001	0.925	0.188
YCR087W		0.952	0.94	1.012	0.723
YCR088W	ABP1	1.129	1.166	0.968	0.571
YCR089W	FIG2	1.017	0.964	1.054	0.59
YCR090C		1.012	0.987	1.025	0.436
YCR091W	KIN82	0.989	1.029	0.961	0.442
YCR092C	MSH3	1.055	1.017	1.038	0.357
YCR094W	CDC50	0.957	0.902	1.06	0.222
YCR095C	OCA4	1.009	1.022	0.987	0.599
YCR098C	GIT1	1.023	0.99	1.034	0.625
YCR099C		1.004	1.007	0.997	0.956
YCR100C	EMA35	1.051	1.048	1.003	0.973
YCR101C		1.006	1.041	0.967	0.472
YCR102C		1.011	0.984	1.028	0.361
YCR102W-A		1.031	1.005	1.026	0.756
YCR105W	ADH7	1.005	1.007	0.998	0.957
YCR106W	RDS1	1.06	0.984	1.077	0.172
YCR107W	AAD3	1.084	1.066	1.016	0.831
YDL001W	RMD1	0.982	0.981	1.001	0.985
YDL002C	NHP10	0.932	0.823	1.132	0.113
YDL006W	PTC1	0.929	0.961	0.966	0.163
YDL009C		0.986	1.017	0.97	0.495
YDL010W	GRX6	1.031	1.065	0.968	0.744
YDL011C		0.982	0.93	1.055	0.429
YDL012C		1.012	1.047	0.966	0.504
YDL013W	SLX5	0.806	0.786	1.026	0.878
YDL018C	ERP3	1.055	1.028	1.026	0.339
YDL019C	OSH2	1.056	1.065	0.992	0.897
YDL020C	RPN4	0.951	0.977	0.973	0.76
YDL021W	GPM2	0.016	0	NA	0.665
YDL022W	GPD1	0.998	0.99	1.009	0.903
YDL023C		1.019	0.912	1.117	0.147
YDL024C	DIA3	1.077	1.031	1.044	0.411
YDL025C	RTK1	1.069	0.997	1.072	0.121
YDL026W		0.994	1.005	0.989	0.905
YDL027C	MRX9	0.992	1.064	0.932	0.142
YDL032W		0.767	0.908	0.845	0.076
YDL033C	SLM3	0.832	0.876	0.949	0.462
YDL034W		1.05	1.081	0.971	0.742
YDL035C	GPR1	1.088	1.082	1.006	0.953
YDL036C	PUS9	1.095	1.071	1.023	0.684
YDL037C	BSC1	1.014	0.927	1.095	0.328
YDL038C		0.996	0.998	0.998	0.985
YDL039C	PRM7	1.015	1.004	1.011	0.76
YDL040C	NAT1	1.034	0.998	1.036	0.472
YDL041W		0	0	NA	NA
YDL042C	SIR2	0	0	NA	NA
YDL044C	MTF2	0.819	0.856	0.957	0.188
YDL045W-A	MRP10	0.737	0.821	0.898	0.134
YDL046W	NPC2	1.029	1.009	1.02	0.66
YDL047W	SIT4	0.496	0.418	1.185	0.361
YDL048C	STP4	1.001	1.05	0.954	0.319
YDL049C	KNH1	0.942	1.031	0.913	0.41
YDL050C		1.088	1.031	1.055	0.425
YDL051W	LHP1	1.075	1.078	0.997	0.984
YDL052C	SLC1	1.038	1.035	1.003	0.959
YDL053C	PBP4	1.025	1.003	1.022	0.452
YDL054C	MCH1	1.014	0.993	1.021	0.651
YDL056W	MBP1	1.08	1.045	1.034	0.671
YDL057W		1.012	1.005	1.007	0.97
YDL059C	RAD59	0.918	1.05	0.874	0.103
YDL061C	RPS29B	0.888	0.878	1.012	0.89
YDL062W		0.926	0.917	1.01	0.858
YDL063C	SYO1	0.968	0.951	1.017	0.858
YDL065C	PEX19	1.005	1	1.005	0.928
YDL066W	IDP1	1.054	1.115	0.945	0.059
YDL067C	COX9	0.961	0.994	0.967	0.183
YDL068W		0.859	0.915	0.938	0.432
YDL069C	CBS1	1.037	1.018	1.019	0.79
YDL070W	BDF2	1.125	1.06	1.062	0.441
YDL071C		1.048	1.083	0.968	0.66
YDL072C	YET3	0.668	0.724	0.923	0.737
YDL073W	AHK1	0.003	0.067	0.045	0.677
YDL074C	BRE1	0.797	0.769	1.036	0.286
YDL075W	RPL31A	0.465	0.475	0.977	0.946
YDL076C	RXT3	0.962	0.998	0.964	0.488
YDL077C	VAM6	1.049	1.021	1.028	0.386
YDL078C	MDH3	1.013	1.018	0.995	0.903
YDL079C	MRK1	1.039	1.071	0.97	0.142
YDL080C	THI3	1.007	1.062	0.948	0.683
YDL081C	RPP1A	0.912	0.845	1.08	0.453
YDL082W	RPL13A	0.989	0.988	1.001	0.975
YDL083C	RPS16B	0.845	0.829	1.019	0.88
YDL085W	NDE2	0.992	1.036	0.957	0.434
YDL086W		0.997	1.058	0.943	0.394
YDL088C	ASM4	0.981	0.999	0.982	0.785
YDL089W	NUR1	0.988	1.004	0.984	0.9
YDL090C	RAM1	0	0	NA	NA
YDL091C	UBX3	1.004	0.986	1.018	0.594
YDL093W	PMT5	1.081	1.099	0.984	0.838
YDL094C		1.031	1.028	1.003	0.969
YDL095W	PMT1	1.062	1.062	1.001	0.989
YDL096C	OPI6	1.035	0.97	1.067	0.328
YDL099W	BUG1	0.987	1.018	0.97	0.535
YDL100C	GET3	1.034	1.011	1.022	0.713
YDL101C	DUN1	0.935	0.986	0.948	0.41
YDL104C	QRI7	0.975	1.032	0.944	0.076
YDL106C	PHO2	1.024	1.051	0.974	0.421
YDL107W	MSS2	0.945	1.01	0.936	0.171
YDL109C		1.057	1.04	1.017	0.703
YDL110C	TMA17	1.048	1.087	0.964	0.366
YDL112W	TRM3	1.071	0.971	1.103	0.28
YDL113C	ATG20	1.132	1.043	1.085	0.116
YDL114W		1.018	1.061	0.959	0.134
YDL115C	IWR1	0.747	0.894	0.836	0.014
YDL116W	NUP84	0.827	0.844	0.979	0.698
YDL117W	CYK3	0.952	0.935	1.018	0.611
YDL118W		1.019	0.941	1.083	0.272
YDL119C	HEM25	0.925	0.919	1.007	0.795
YDL121C	EXP1	1.001	0.996	1.004	0.953
YDL122W	UBP1	0.976	0.991	0.985	0.793
YDL123W	SNA4	1.016	0.993	1.023	0.791
YDL124W		1.031	1.015	1.016	0.872
YDL125C	HNT1	1.033	1.055	0.979	0.139
YDL127W	PCL2	0.96	1.029	0.933	0.222
YDL128W	VCX1	1.063	1.066	0.998	0.975
YDL129W		1.069	1.044	1.024	0.479
YDL130W	RPP1B	1.025	1.02	1.005	0.936
YDL130W-A	STF1	1.062	0.989	1.075	0.144
YDL131W	LYS21	0.93	0.962	0.967	0.177
YDL133C-A	RPL41B	0.954	1.032	0.924	0.15
YDL133W	SRF1	1.071	1.09	0.983	0.753
YDL134C	PPH21	1.067	1.036	1.03	0.527
YDL134C-A		1.059	0.984	1.076	0.202
YDL135C	RDI1	0.987	0.657	1.502	0.024
YDL136W	RPL35B	0.985	0.953	1.034	0.382
YDL137W	ARF2	1.053	1.034	1.018	0.487
YDL138W	RGT2	1.024	1.025	0.999	0.99
YDL142C	CRD1	0.971	0.918	1.057	0.148
YDL144C		0.98	0.945	1.037	0.293
YDL146W	LDB17	1.018	0.942	1.08	0.146
YDL149W	ATG9	0.966	0.931	1.038	0.212
YDL151C	BUD30	0.677	0.659	1.028	0.547
YDL154W	MSH5	1.024	0.963	1.063	0.264
YDL155W	CLB3	0.993	0.994	0.999	0.992
YDL156W	CMR1	0.993	1.03	0.965	0.462
YDL157C		0.95	0.974	0.976	0.597
YDL159W	STE7	0	0	NA	NA
YDL160C	DHH1	0	0	NA	NA
YDL161W	ENT1	1.05	1.047	1.002	0.97
YDL162C		0.964	0.948	1.016	0.666
YDL167C	NRP1	0.976	0.96	1.017	0.728
YDL168W	SFA1	0.976	1.009	0.967	0.774
YDL169C	UGX2	0.986	1.007	0.979	0.701
YDL170W	UGA3	0.991	1.024	0.967	0.413
YDL171C	GLT1	1.018	0.988	1.03	0.465
YDL172C		1.042	1.002	1.039	0.265
YDL173W	PAR32	0.988	0.995	0.993	0.831
YDL174C	DLD1	1.012	1.027	0.985	0.821
YDL175C	AIR2	0.949	0.98	0.968	0.324
YDL176W	IPF1	1.024	0.95	1.078	0.09
YDL177C		1.003	1.031	0.972	0.436
YDL178W	DLD2	1.116	1.121	0.995	0.917
YDL179W	PCL9	0.957	1.007	0.951	0.502
YDL180W		1.008	1.002	1.005	0.945
YDL181W	INH1	0	0	NA	NA
YDL182W	LYS20	0.93	0.958	0.971	0.552
YDL183C		1.011	0.998	1.013	0.856
YDL184C	RPL41A	0.979	1.041	0.941	0.199
YDL185W	VMA1	0.534	0.526	1.016	0.912
YDL186W		1.024	1.03	0.995	0.865
YDL187C		1.09	1.02	1.068	0.083
YDL188C	PPH22	1.05	1.022	1.028	0.704
YDL189W	RBS1	1.051	1.052	0.999	0.993
YDL190C	UFD2	0.939	0.984	0.955	0.604
YDL191W	RPL35A	0.944	0.929	1.015	0.72
YDL192W	ARF1	0.933	0.906	1.03	0.355
YDL194W	SNF3	0.978	1.062	0.921	0.522
YDL197C	ASF2	1.023	1.068	0.958	0.376
YDL198C	GGC1	0.025	0	NA	0.665
YDL199C		1.016	1.02	0.996	0.945
YDL200C	MGT1	1.011	1.02	0.991	0.898
YDL201W	TRM8	1.021	1.015	1.007	0.916
YDL202W	MRPL11	0.681	0.801	0.85	0.203
YDL203C	ACK1	1.036	1.014	1.021	0.603
YDL204W	RTN2	0.965	0.989	0.976	0.456
YDL206W		1.088	0.989	1.101	0.231
YDL210W	UGA4	1.082	1.064	1.016	0.833
YDL211C		1.006	1.024	0.982	0.807
YDL213C	NOP6	0.987	0.994	0.993	0.894
YDL214C	PRR2	1.039	1.025	1.014	0.437
YDL215C	GDH2	1.013	1.015	0.998	0.974
YDL216C	RRI1	1.023	1.005	1.018	0.653
YDL218W		0.991	0.996	0.995	0.867
YDL219W	DTD1	1.05	1.028	1.022	0.294
YDL222C	FMP45	1.019	1.088	0.936	0.367
YDL223C	HBT1	1.096	0.98	1.118	0.084
YDL224C	WHI4	1.023	1.016	1.007	0.848
YDL225W	SHS1	0.936	0.982	0.953	0.328
YDL226C	GCS1	0.974	0.937	1.039	0.465
YDL227C	HO	1.051	1.005	1.045	0.588
YDL229W	SSB1	1.011	0.995	1.016	0.78
YDL230W	PTP1	1.031	1.036	0.996	0.946
YDL231C	BRE4	1.028	0.98	1.05	0.084
YDL232W	OST4	0.949	0.976	0.973	0.633
YDL233W	MFG1	1.032	1.083	0.953	0.294
YDL234C	GYP7	1.053	1.064	0.989	0.787
YDL236W	PHO13	1.023	1.031	0.992	0.929
YDL237W	AIM6	1.055	1.094	0.964	0.554
YDL238C	GUD1	0.991	0.943	1.051	0.26
YDL239C	ADY3	0.996	1.017	0.98	0.583
YDL240W	LRG1	1.042	1.06	0.983	0.671
YDL241W		0.997	1.039	0.959	0.26
YDL242W		0.982	1.041	0.944	0.259
YDL243C	AAD4	0.978	0.954	1.025	0.377
YDR001C	NTH1	1.002	1.02	0.983	0.572
YDR003W	RCR2	1.007	1.005	1.003	0.914
YDR004W	RAD57	0.547	0.917	0.597	0.009
YDR005C	MAF1	0.896	0.862	1.039	0.55
YDR006C	SOK1	1.005	1.038	0.969	0.471
YDR007W	TRP1	1.072	1.103	0.972	0.727
YDR008C		1.006	0.969	1.038	0.483
YDR009W	GAL3	0.924	0.878	1.052	0.537
YDR010C		1.01	0.958	1.054	0.25
YDR011W	SNQ2	1.008	0.917	1.099	0.109
YDR014W	RAD61	1.018	1.036	0.983	0.519
YDR015C		1.071	0.923	1.159	0.041
YDR017C	KCS1	0.954	0.973	0.981	0.836
YDR018C		1.02	1.021	0.999	0.989
YDR019C	GCV1	0.988	0.954	1.035	0.57
YDR020C	DAS2	0.994	1.003	0.992	0.691
YDR022C	ATG31	1.008	1.037	0.972	0.554
YDR024W	FYV1	1.011	0.851	1.188	0.028
YDR025W	RPS11A	0.958	0.937	1.023	0.597
YDR026C	NSI1	0.944	0.949	0.995	0.887
YDR027C	VPS54	0.816	0.739	1.104	0.171
YDR028C	REG1	0.956	1.038	0.921	0.127
YDR029W		1.018	1.029	0.989	0.803
YDR030C	RAD28	0.959	0.971	0.987	0.857
YDR031W	MIX14	1.018	1.042	0.977	0.693
YDR032C	PST2	1.027	1.04	0.988	0.696
YDR033W	MRH1	1.056	1.041	1.014	0.801
YDR034C	LYS14	0.995	1.13	0.881	0.65
YDR035W	ARO3	1.022	0.997	1.025	0.475
YDR036C	EHD3	0.981	1.033	0.95	0.298
YDR042C		0.971	0.978	0.993	0.895
YDR043C	NRG1	1.031	1.036	0.995	0.946
YDR046C	BAP3	0.912	0.97	0.94	0.388
YDR048C		1.024	0.988	1.036	0.448
YDR049W	VMS1	1.017	0.928	1.096	0.096
YDR050C	TPI1	0.96	1	0.96	0.622
YDR051C	DET1	1.024	0.935	1.095	0.017
YDR055W	PST1	1.054	1.089	0.968	0.701
YDR056C	EMC10	1.022	0.98	1.042	0.349
YDR057W	YOS9	1.042	1.005	1.036	0.377
YDR058C	TGL2	0.988	1.002	0.986	0.867
YDR059C	UBC5	0.972	0.948	1.025	0.523
YDR061W		1.053	0.941	1.119	0.116
YDR063W	AIM7	1.029	0.972	1.059	0.287
YDR065W	RRG1	0.605	0.642	0.942	0.415
YDR066C	RTR2	0.991	1.033	0.959	0.128
YDR067C	OCA6	1.053	1.003	1.05	0.083
YDR068W	DOS2	0.959	0.976	0.983	0.789
YDR069C	DOA4	1.06	0.987	1.074	0.41
YDR070C	FMP16	1.019	0.997	1.022	0.787
YDR071C	PAA1	1.097	1.03	1.065	0.169
YDR072C	IPT1	0.97	0.985	0.985	0.76
YDR073W	SNF11	1.069	1.019	1.05	0.248
YDR074W	TPS2	0.844	0.859	0.982	0.626
YDR075W	PPH3	0.986	1.013	0.973	0.681
YDR076W	RAD55	0.63	1.016	0.62	0.011
YDR077W	SED1	1.018	0.948	1.074	0.05
YDR078C	SHU2	1.062	1.097	0.968	0.653
YDR079W	PET100	0.984	0.991	0.993	0.939
YDR080W	VPS41	1.022	0.903	1.132	0.025
YDR083W	RRP8	0.984	0.896	1.098	0.052
YDR084C	TVP23	1.032	1.013	1.019	0.721
YDR085C	AFR1	1.051	1.047	1.004	0.946
YDR089W	VTC5	0.996	0.977	1.019	0.806
YDR090C	ILT1	0.945	0.992	0.952	0.427
YDR092W	UBC13	0.909	0.968	0.94	0.658
YDR093W	DNF2	1.054	1.055	0.999	0.99
YDR094W		1.03	1.012	1.018	0.86
YDR095C		1.058	1.057	1.001	0.991
YDR096W	GIS1	1.02	1.027	0.994	0.927
YDR097C	MSH6	0.993	1.039	0.956	0.202
YDR098C	GRX3	1.036	0.942	1.1	0.134
YDR099W	BMH2	0.984	0.951	1.035	0.3
YDR100W	TVP15	1.043	0.991	1.053	0.314
YDR101C	ARX1	0.97	0.938	1.034	0.548
YDR102C		0.965	0.946	1.02	0.798
YDR103W	STE5	0	0	NA	NA
YDR104C	SPO71	1.026	0.981	1.046	0.442
YDR105C	TMS1	1.099	1.094	1.004	0.96
YDR107C	TMN2	1.056	1.11	0.952	0.695
YDR108W	TRS85	1.058	0.974	1.086	0.337
YDR109C		0.971	1.016	0.956	0.428
YDR110W	FOB1	1.019	1.025	0.993	0.946
YDR111C	ALT2	1.024	1.015	1.009	0.872
YDR112W	IRC2	0.936	0.916	1.021	0.537
YDR114C		0.695	0.825	0.843	0.095
YDR115W	MRX14	0.471	0.523	0.901	0.426
YDR116C	MRPL1	0.945	0.93	1.016	0.688
YDR117C	TMA64	1.233	1.181	1.044	0.611
YDR119W	VBA4	1.014	1.008	1.005	0.973
YDR120C	TRM1	0.98	0.95	1.032	0.41
YDR121W	DPB4	0.947	1.025	0.924	0.308
YDR122W	KIN1	1.121	1.116	1.005	0.945
YDR123C	INO2	0.86	0.777	1.106	0.296
YDR124W		1.034	1.026	1.008	0.849
YDR125C	ECM18	1.065	1.011	1.054	0.073
YDR126W	SWF1	1.051	0.985	1.067	0.249
YDR127W	ARO1	1.148	1.152	0.997	0.961
YDR128W	MTC5	0.983	0.984	0.999	0.995
YDR129C	SAC6	0.976	0.938	1.04	0.536
YDR130C	FIN1	1.076	1.009	1.067	0.355
YDR131C		1.014	0.946	1.072	0.694
YDR132C	MRX16	0.991	1.03	0.962	0.442
YDR133C		1.046	1.009	1.036	0.525
YDR134C	CCW22	1.102	1.017	1.083	0.107
YDR135C	YCF1	0.991	0.955	1.038	0.305
YDR136C	VPS61	0.626	0.65	0.963	0.799
YDR137W	RGP1	1.005	1.019	0.986	0.465
YDR138W	HPR1	0	0.547	0	0.425
YDR139C	RUB1	1.007	0.977	1.03	0.564
YDR140W	MTQ2	1.048	1.009	1.039	0.804
YDR142C	PEX7	1.029	0.984	1.046	0.625
YDR143C	SAN1	1.032	1.034	0.998	0.953
YDR144C	MKC7	1.055	1.073	0.983	0.447
YDR146C	SWI5	0.989	1.005	0.984	0.65
YDR147W	EKI1	1.041	0.954	1.091	0.127
YDR148C	KGD2	0.984	1.012	0.973	0.297
YDR149C		1.008	0.93	1.084	0.432
YDR150W	NUM1	1.043	1.039	1.003	0.948
YDR151C	CTH1	0.91	0.894	1.017	0.615
YDR152W	GIR2	0.998	0.973	1.025	0.417
YDR153C	ENT5	1.071	1.077	0.994	0.906
YDR154C		1.049	1.001	1.048	0.39
YDR155C	CPR1	1.031	1.01	1.021	0.857
YDR156W	RPA14	0.881	0.818	1.077	0.501
YDR157W		1.02	0.971	1.05	0.453
YDR158W	HOM2	0.995	0.996	0.999	0.991
YDR159W	SAC3	1.026	1.048	0.979	0.448
YDR161W	ACL4	0.976	0.976	1	0.997
YDR162C	NBP2	0.953	0.977	0.975	0.381
YDR163W	CWC15	0.993	1.033	0.961	0.636
YDR165W	TRM82	1.035	1.036	0.999	0.984
YDR169C	STB3	1.061	1.011	1.049	0.388
YDR171W	HSP42	0.997	1.043	0.956	0.155
YDR173C	ARG82	1.183	1.202	0.984	0.88
YDR174W	HMO1	0.909	0.81	1.123	0.119
YDR175C	RSM24	0.871	0.921	0.945	0.091
YDR176W	NGG1	0.585	0.413	1.418	0.06
YDR178W	SDH4	1.032	0.993	1.038	0.234
YDR179C	CSN9	1.052	1.095	0.961	0.441
YDR179W-A	NVJ3	1.016	1.059	0.96	0.562
YDR181C	SAS4	1.089	1.046	1.041	0.509
YDR183W	PLP1	0.958	0.952	1.006	0.887
YDR184C	ATC1	0.982	1.004	0.978	0.802
YDR185C	UPS3	1.033	1.009	1.023	0.448
YDR186C	SND1	1.074	1.071	1.003	0.839
YDR191W	HST4	1.02	0.98	1.041	0.763
YDR192C	NUP42	1.017	1.035	0.982	0.509
YDR193W		0.968	1.019	0.95	0.228
YDR194C	MSS116	0.78	0.918	0.85	0.068
YDR195W	REF2	0.295	0	NA	0.453
YDR197W	CBS2	0.987	1.061	0.93	0.202
YDR198C	RKM2	1	1.017	0.983	0.811
YDR199W		0.996	1.027	0.97	0.605
YDR200C	VPS64	0.987	0.917	1.077	0.318
YDR202C	RAV2	0.96	0.936	1.026	0.691
YDR203W		1.127	0.892	1.263	0.056
YDR204W	COQ4	0.892	0.909	0.981	0.589
YDR205W	MSC2	0.993	1.057	0.94	0.153
YDR206W	EBS1	0.996	0.98	1.016	0.747
YDR207C	UME6	1.028	1.07	0.961	0.571
YDR209C		1.058	0.999	1.06	0.362
YDR210W		1.057	1.069	0.989	0.695
YDR213W	UPC2	0.94	0.972	0.966	0.67
YDR214W	AHA1	1.048	1.091	0.961	0.509
YDR215C		0.977	1.029	0.95	0.462
YDR216W	ADR1	1.066	1.069	0.998	0.946
YDR217C	RAD9	0.948	1.003	0.946	0.58
YDR218C	SPR28	0.553	0.634	0.873	0.933
YDR219C	MFB1	0.946	1.001	0.945	0.02
YDR220C		0.856	0.955	0.897	0.285
YDR221W	GTB1	1.039	1.002	1.037	0.545
YDR222W		1.041	1.052	0.989	0.825
YDR223W	CRF1	1.062	1.005	1.057	0.68
YDR225W	HTA1	0.969	0.976	0.992	0.918
YDR226W	ADK1	0.467	0.504	0.928	0.601
YDR227W	SIR4	0	0	NA	NA
YDR229W	IVY1	0.978	0.979	0.999	0.989
YDR230W		0.982	1.029	0.954	0.261
YDR231C	COX20	0.918	1.036	0.886	0.028
YDR233C	RTN1	0.998	1.004	0.995	0.862
YDR234W	LYS4	0.062	0.497	0.124	0.491
YDR237W	MRPL7	0.663	0.749	0.885	0.593
YDR239C		0.975	1.043	0.935	0.293
YDR241W	BUD26	1.031	1.085	0.95	0.589
YDR242W	AMD2	1.097	1.093	1.004	0.969
YDR244W	PEX5	0.769	1.012	0.759	0.114
YDR245W	MNN10	0.925	1.03	0.898	0.197
YDR247W	VHS1	0.887	1.105	0.802	0.096
YDR248C		1.054	1.111	0.948	0.344
YDR249C		1.061	1.077	0.985	0.767
YDR250C		0.091	1.132	0.08	0.017
YDR251W	PAM1	0.934	1.019	0.917	0.022
YDR252W	BTT1	1.013	1.101	0.92	0.31
YDR253C	MET32	0.939	1.005	0.934	0.272
YDR254W	CHL4	0.98	1.013	0.967	0.658
YDR255C	RMD5	0.949	1.018	0.932	0.198
YDR256C	CTA1	1.047	1.168	0.897	0.173
YDR257C	RKM4	0.913	1.019	0.896	0.108
YDR258C	HSP78	0.84	1.092	0.769	0.053
YDR259C	YAP6	0.859	1.077	0.798	0.031
YDR260C	SWM1	0.965	1.091	0.884	0.052
YDR261C	EXG2	1.011	0.992	1.019	0.696
YDR262W		0.664	1.093	0.608	0.168
YDR263C	DIN7	1.692	1.726	0.981	0.939
YDR264C	AKR1	0.889	1.167	0.762	0.161
YDR265W	PEX10	0.919	1.062	0.865	0.198
YDR266C	HEL2	0.794	0.984	0.807	0.117
YDR268W	MSW1	0.654	1.009	0.648	0.149
YDR269C		0.719	0.957	0.751	0.093
YDR270W	CCC2	0.923	1.096	0.843	0.348
YDR271C		0.874	1.015	0.862	0.148
YDR272W	GLO2	1.011	1.158	0.873	0.185
YDR273W	DON1	0.739	0.783	0.944	0.825
YDR274C		0.537	0.893	0.602	0.084
YDR275W	BSC2	0.604	1.126	0.537	0.095
YDR276C	PMP3	0.003	1.263	0.003	0.018
YDR277C	MTH1	0.091	1.238	0.074	0
YDR278C		0.235	0.997	0.236	0.017
YDR279W	RNH202	0.428	1.315	0.326	0.002
YDR281C	PHM6	0.361	1.082	0.334	0.203
YDR282C	MRX10	0.893	1.082	0.826	0.041
YDR283C	GCN2	0.699	1.141	0.612	0.019
YDR284C	DPP1	0.937	1.124	0.834	0.266
YDR285W	ZIP1	0.81	1.098	0.737	0.03
YDR286C	MGP12	1.053	1.149	0.916	0.515
YDR287W	INM2	0.876	1.184	0.74	0.002
YDR289C	RTT103	1.04	0.908	1.146	0.176
YDR290W		0.918	0.938	0.979	0.872
YDR291W	HRQ1	0.908	1.209	0.751	0.04
YDR293C	SSD1	0.618	0.666	0.927	0.462
YDR294C	DPL1	1.08	1.049	1.029	0.639
YDR295C	HDA2	0.747	0.983	0.76	0.068
YDR296W	MHR1	0.727	0.874	0.832	0.259
YDR297W	SUR2	0.973	1.107	0.879	0.043
YDR298C	ATP5	1.06	1.032	1.027	0.19
YDR300C	PRO1	0	0	NA	NA
YDR304C	CPR5	1.113	1.106	1.006	0.951
YDR305C	HNT2	1.06	1.053	1.007	0.91
YDR306C	PFU1	1.072	1.138	0.942	0.201
YDR307W	PMT7	1.04	1.024	1.016	0.801
YDR309C	GIC2	1.039	1.066	0.975	0.833
YDR310C	SUM1	0.939	1.074	0.874	0.14
YDR312W	SSF2	1.035	1.038	0.997	0.964
YDR313C	PIB1	0.908	0.998	0.91	0.139
YDR314C	RAD34	0.965	0.975	0.989	0.911
YDR315C	IPK1	0.881	0.955	0.922	0.167
YDR316W	OMS1	0.981	1.098	0.893	0.043
YDR317W	HIM1	1.042	1.004	1.038	0.653
YDR318W	MCM21	0.944	0.987	0.957	0.232
YDR319C	YFT2	0.945	1.018	0.928	0.301
YDR320C	SWA2	0.864	0.939	0.92	0.211
YDR321W	ASP1	0.95	0.988	0.961	0.695
YDR322W	MRPL35	0.778	0.918	0.848	0.091
YDR323C	PEP7	0.944	0.959	0.985	0.714
YDR326C	YSP2	1.105	1.093	1.011	0.948
YDR329C	PEX3	1.012	1.028	0.984	0.54
YDR330W	UBX5	1.077	1.117	0.964	0.346
YDR332W	IRC3	1.024	1.03	0.994	0.946
YDR333C	RQC1	1.037	1.073	0.967	0.558
YDR334W	SWR1	0.749	0.835	0.897	0.254
YDR335W	MSN5	0.995	0.924	1.077	0.354
YDR336W	MRX8	1.097	1.103	0.995	0.93
YDR337W	MRPS28	0.988	0.961	1.029	0.733
YDR338C		1.035	1.022	1.012	0.801
YDR340W		1.053	0.999	1.054	0.316
YDR344C		0.992	1.043	0.95	0.198
YDR345C	HXT3	1.071	1.011	1.059	0.207
YDR346C	SVF1	1.085	1.094	0.992	0.85
YDR347W	MRP1	0.681	0.792	0.86	0.171
YDR348C	PAL1	1.052	0.933	1.128	0.188
YDR349C	YPS7	0.989	0.948	1.042	0.415
YDR350C	ATP22	0.891	0.849	1.049	0.319
YDR351W	SBE2	0.949	0.955	0.994	0.929
YDR352W	YPQ2	1.033	1.029	1.004	0.955
YDR354W	TRP4	1.008	0.993	1.015	0.761
YDR357C	CNL1	0.995	1.014	0.982	0.448
YDR358W	GGA1	0.999	1.018	0.981	0.577
YDR359C	EAF1	0.965	0.953	1.013	0.909
YDR360W	OPI7	0.988	0.997	0.991	0.929
YDR363W	ESC2	0.785	0.863	0.91	0.229
YDR363W-A	SEM1	0.984	0.904	1.089	0.487
YDR364C	CDC40	0.545	0.532	1.024	0.65
YDR368W	YPR1	0.955	1.006	0.949	0.301
YDR369C	XRS2	0.158	0.909	0.174	0.005
YDR370C	DXO1	0.966	0.927	1.042	0.386
YDR371W	CTS2	1.027	1.027	1	0.999
YDR372C	VPS74	1.079	1.015	1.064	0.134
YDR374C	PHO92	1.098	1.017	1.079	0.235
YDR375C	BCS1	0.944	0.984	0.96	0.437
YDR377W	ATP17	0.916	0.828	1.107	0.518
YDR378C	LSM6	0.93	0.952	0.977	0.839
YDR379W	RGA2	1.007	1.09	0.924	0.354
YDR380W	ARO10	1.016	0.975	1.042	0.597
YDR382W	RPP2B	0.879	0.853	1.031	0.649
YDR383C	NKP1	1.07	1.025	1.045	0.171
YDR384C	ATO3	1.038	1.066	0.973	0.487
YDR385W	EFT2	1.169	1.051	1.113	0.254
YDR386W	MUS81	0.59	1.038	0.568	0
YDR387C	CIN10	0.993	0.991	1.002	0.983
YDR388W	RVS167	1.166	1.111	1.049	0.402
YDR389W	SAC7	1.012	1.017	0.995	0.939
YDR391C		1.02	1.08	0.944	0.172
YDR392W	SPT3	0	0	NA	NA
YDR393W	SHE9	0.959	0.988	0.97	0.765
YDR395W	SXM1	0.963	1.126	0.855	0.265
YDR399W	HPT1	0.982	0.97	1.012	0.683
YDR400W	URH1	1.062	1.092	0.972	0.611
YDR401W		1.02	1.006	1.013	0.836
YDR402C	DIT2	1.014	1.056	0.96	0.655
YDR403W	DIT1	0.962	1.058	0.91	0.463
YDR405W	MRP20	0.697	0.762	0.914	0.154
YDR406W	PDR15	0.949	0.938	1.012	0.784
YDR408C	ADE8	0.995	0.917	1.085	0.347
YDR409W	SIZ1	0.998	0.972	1.026	0.642
YDR410C	STE14	0	0	NA	NA
YDR411C	DFM1	1.007	0.999	1.008	0.911
YDR414C	ERD1	1.03	1.011	1.019	0.67
YDR415C		0.908	0.904	1.005	0.932
YDR417C		1.068	0.996	1.072	0.381
YDR418W	RPL12B	0.959	0.931	1.03	0.915
YDR419W	RAD30	0.967	1.028	0.941	0.318
YDR420W	HKR1	1.127	1.02	1.105	0.29
YDR421W	ARO80	1.055	0.962	1.097	0.31
YDR422C	SIP1	1.001	1.026	0.976	0.674
YDR423C	CAD1	1.058	1.037	1.021	0.665
YDR424C	DYN2	1.008	1.016	0.992	0.809
YDR425W	SNX41	0.951	0.888	1.071	0.313
YDR426C		1.098	0.983	1.117	0.303
YDR428C	BNA7	1.016	1	1.015	0.72
YDR430C	CYM1	0.955	0.968	0.987	0.671
YDR431W		0.974	0.998	0.976	0.589
YDR432W	NPL3	0.764	0.712	1.073	0.29
YDR433W		0.841	0.847	0.993	0.955
YDR435C	PPM1	1.011	1.103	0.916	0.176
YDR436W	PPZ2	1.004	0.988	1.016	0.825
YDR438W	THI74	1.001	0.962	1.041	0.425
YDR439W	LRS4	1.004	0.993	1.011	0.734
YDR440W	DOT1	0.99	1.017	0.973	0.726
YDR441C	APT2	1.09	1.112	0.981	0.749
YDR442W		0.483	0.488	0.989	0.958
YDR443C	SSN2	0.67	0.633	1.059	0.629
YDR444W		0.984	1.018	0.966	0.431
YDR445C		0.887	0.964	0.92	0.183
YDR446W	ECM11	1.042	1.063	0.981	0.808
YDR447C	RPS17B	0.989	0.961	1.029	0.159
YDR448W	ADA2	0.769	0.683	1.127	0.154
YDR450W	RPS18A	0.834	0.829	1.007	0.943
YDR451C	YHP1	0.996	1.035	0.962	0.606
YDR452W	PPN1	0.991	1.003	0.989	0.513
YDR453C	TSA2	0.979	1.032	0.948	0.197
YDR455C		0.985	0.935	1.053	0.598
YDR456W	NHX1	0.984	0.943	1.043	0.161
YDR457W	TOM1	0.935	0.98	0.954	0.759
YDR458C	HEH2	1.024	1.084	0.945	0.224
YDR459C	PFA5	1.024	1.01	1.014	0.627
YDR461W	MFA1	0	0	NA	NA
YDR462W	MRPL28	0	0	NA	NA
YDR463W	STP1	0.857	0.801	1.07	0.388
YDR465C	RMT2	1.041	1.076	0.968	0.642
YDR466W	PKH3	1.002	1.022	0.98	0.803
YDR467C		1.011	1.031	0.98	0.639
YDR469W	SDC1	0.877	0.93	0.942	0.158
YDR470C	UGO1	0.45	0.389	1.157	0.73
YDR471W	RPL27B	1.028	1	1.028	0.523
YDR474C		1.022	1.067	0.958	0.24
YDR475C	JIP4	0.975	0.966	1.009	0.828
YDR476C		1.025	0.977	1.049	0.347
YDR477W	SNF1	1.035	0.998	1.037	0.376
YDR479C	PEX29	0.986	1.037	0.95	0.132
YDR480W	DIG2	0.97	1.026	0.945	0.14
YDR481C	PHO8	1.01	1.035	0.976	0.583
YDR482C	CWC21	0.968	1.01	0.959	0.458
YDR483W	KRE2	0.99	1.008	0.982	0.674
YDR484W	VPS52	0.78	0.803	0.971	0.705
YDR485C	VPS72	0.965	1.035	0.932	0.177
YDR486C	VPS60	1.097	1.077	1.018	0.739
YDR488C	PAC11	0.997	0.952	1.047	0.211
YDR490C	PKH1	1.009	1.02	0.99	0.695
YDR491C		1.046	0.995	1.051	0.525
YDR492W	IZH1	1.01	1.019	0.992	0.82
YDR493W	MZM1	1.028	0.985	1.044	0.438
YDR494W	RSM28	0.983	1.021	0.962	0.287
YDR495C	VPS3	0.968	0.936	1.034	0.603
YDR496C	PUF6	1.007	0.934	1.079	0.066
YDR497C	ITR1	1.027	0.943	1.089	0.27
YDR500C	RPL37B	0	0	NA	NA
YDR501W	PLM2	1.092	0.96	1.137	0.055
YDR502C	SAM2	1	1.009	0.991	0.746
YDR503C	LPP1	1.053	0.994	1.06	0.032
YDR504C	SPG3	1.18	1.16	1.017	0.685
YDR505C	PSP1	0.993	1.013	0.98	0.77
YDR506C	GMC1	1.039	1.045	0.994	0.787
YDR507C	GIN4	0.975	0.942	1.036	0.597
YDR508C	GNP1	0.971	1.02	0.953	0.454
YDR509W		0.86	0.904	0.952	0.029
YDR511W	SDH7	1	1.046	0.956	0.353
YDR512C	EMI1	1.002	0.94	1.065	0.244
YDR513W	GRX2	0.995	0.985	1.011	0.898
YDR514C		1.107	1.048	1.056	0.371
YDR515W	SLF1	1.031	1.029	1.002	0.984
YDR516C	EMI2	1.055	1.037	1.017	0.886
YDR517W	GRH1	1.016	0.783	1.297	0.045
YDR518W	EUG1	1.028	0.963	1.068	0.184
YDR519W	FPR2	1.03	0.964	1.068	0.538
YDR520C	URC2	1.017	1.016	1	0.993
YDR521W		0.696	0.944	0.737	0.635
YDR522C	SPS2	1.012	1.034	0.979	0.148
YDR523C	SPS1	0.958	0.967	0.991	0.84
YDR524C	AGE1	0.995	1.021	0.974	0.52
YDR525W	API2	0.995	1.119	0.889	0.066
YDR525W-A	SNA2	0.99	0.903	1.097	0.27
YDR528W	HLR1	0.984	1.083	0.908	0.192
YDR529C	QCR7	0.915	0.963	0.95	0.212
YDR530C	APA2	0.984	1.04	0.946	0.253
YDR532C	KRE28	0.464	0.449	1.034	0.703
YDR533C	HSP31	1.018	1.028	0.99	0.767
YDR534C	FIT1	1.03	1.095	0.941	0.237
YDR535C		1.041	0.955	1.089	0.145
YDR536W	STL1	1.009	0.983	1.026	0.294
YDR537C		1.005	1.038	0.967	0.615
YDR538W	PAD1	1.002	0.956	1.048	0.614
YDR539W	FDC1	0.977	0.982	0.995	0.909
YDR540C	IRC4	1.04	1.001	1.039	0.735
YDR541C		1.004	0.973	1.032	0.534
YEL001C	IRC22	1.056	0.996	1.06	0.4
YEL003W	GIM4	1.013	0.879	1.151	0.101
YEL004W	YEA4	0	0	NA	NA
YEL005C	VAB2	1.005	0.909	1.105	0.465
YEL006W	YEA6	0.994	0.851	1.168	0.041
YEL007W	MIT1	0.909	0.904	1.006	0.945
YEL008W		1.092	1.012	1.079	0.059
YEL009C	GCN4	1.207	0.749	1.611	0.502
YEL010W		1.043	0.968	1.078	0.261
YEL011W	GLC3	1.059	0.92	1.152	0.168
YEL012W	UBC8	1.047	0.926	1.131	0.159
YEL013W	VAC8	0.993	0.916	1.084	0.202
YEL014C		1.081	0.929	1.164	0.012
YEL015W	EDC3	0.988	0.821	1.204	0.171
YEL016C	NPP2	1.067	0.871	1.225	0.053
YEL017C-A	PMP2	1.019	0.775	1.315	0.118
YEL017W	GTT3	0.993	0.938	1.058	0.41
YEL020C	PXP1	0.989	0.773	1.279	0.167
YEL023C		0.997	0.28	3.563	0.017
YEL024W	RIP1	0.94	0.665	1.413	0.109
YEL025C		1.034	0.694	1.489	0.028
YEL027W	VMA3	0.505	0.321	1.573	0.068
YEL028W		1.05	0.977	1.075	0.464
YEL029C	BUD16	0	0	NA	NA
YEL030W	ECM10	1.047	0.952	1.1	0.096
YEL031W	SPF1	1.12	0.993	1.128	0.032
YEL033W	MTC7	0.998	0.953	1.047	0.526
YEL036C	ANP1	0.922	0.808	1.141	0.172
YEL037C	RAD23	0.968	0.829	1.169	0.355
YEL038W	UTR4	0.945	0.851	1.11	0.034
YEL039C	CYC7	1.039	0.884	1.176	0.161
YEL040W	UTR2	0.996	0.844	1.18	0.123
YEL041W	YEF1	1.063	0.913	1.165	0.113
YEL042W	GDA1	1.013	0.855	1.184	0.03
YEL043W	GTA1	1.049	1.002	1.047	0.252
YEL044W	IES6	0	0	NA	NA
YEL045C		0.317	0.312	1.017	0.953
YEL046C	GLY1	0.151	0.158	0.952	0.744
YEL047C	FRD1	1.052	0.959	1.097	0.173
YEL048C	TCA17	1.088	0.991	1.098	0.139
YEL049W	PAU2	1.07	1.031	1.039	0.539
YEL050C	RML2	0.337	0.494	0.681	0.139
YEL051W	VMA8	0.442	0.372	1.187	0.315
YEL052W	AFG1	1.05	0.958	1.096	0.272
YEL053C	MAK10	0.978	0.953	1.027	0.82
YEL054C	RPL12A	0.828	0.727	1.14	0.264
YEL056W	HAT2	0.953	0.897	1.062	0.587
YEL057C	SDD1	0.97	0.974	0.996	0.953
YEL059W	HHY1	0.961	0.984	0.976	0.733
YEL060C	PRB1	1.077	1.033	1.043	0.201
YEL061C	CIN8	1.005	0	NA	0.026
YEL062W	NPR2	0.905	0.819	1.105	0.66
YEL063C	CAN1	1.105	1.078	1.026	0.372
YEL064C	AVT2	1.187	1.092	1.087	0.545
YEL065W	SIT1	0.895	1.002	0.893	0.084
YEL066W	HPA3	1.02	0.988	1.033	0.514
YEL067C		1.157	1.129	1.025	0.625
YEL068C		1.042	1.001	1.04	0.445
YEL071W	DLD3	1.02	0.976	1.045	0.562
YEL072W	RMD6	0	0	NA	NA
YER001W	MNN1	0.907	0.674	1.346	0.059
YER002W	NOP16	0.903	0.829	1.09	0.145
YER004W	FMP52	1.146	0.909	1.261	0.114
YER005W	YND1	0.992	0.949	1.045	0.667
YER007C-A	TMA20	1.015	0.859	1.182	0.067
YER007W	PAC2	1.007	0.777	1.296	0.014
YER010C		1.018	0.882	1.154	0.028
YER011W	TIR1	1.026	0.86	1.193	0.078
YER014C-A	BUD25	1.223	1.552	0.788	0.354
YER014W	HEM14	0	0	NA	NA
YER016W	BIM1	0.96	0.929	1.033	0.548
YER017C	AFG3	0.832	0.82	1.014	0.936
YER019C-A	SBH2	1.031	0.946	1.09	0.228
YER019W	ISC1	1.049	0.915	1.146	0.059
YER020W	GPA2	1.052	1.007	1.045	0.382
YER024W	YAT2	1.026	1.004	1.022	0.709
YER027C	GAL83	1.019	0.965	1.057	0.139
YER028C	MIG3	1.02	0.994	1.026	0.469
YER030W	CHZ1	0.94	0.889	1.058	0.429
YER031C	YPT31	0.982	0.965	1.017	0.689
YER032W	FIR1	1.004	0.962	1.043	0.388
YER033C	ZRG8	0.947	0.998	0.949	0.26
YER034W		0.952	0.938	1.015	0.822
YER035W	EDC2	1.004	0.998	1.006	0.84
YER037W	PHM8	0.994	0.919	1.083	0.278
YER038W-A	FMP49	0.979	0.879	1.114	0.443
YER039C	HVG1	0.979	0.975	1.003	0.973
YER039C-A		1.03	0.964	1.068	0.209
YER040W	GLN3	0.783	0.645	1.214	0.453
YER041W	YEN1	1.02	1.002	1.018	0.806
YER042W	MXR1	0.986	0.881	1.12	0.096
YER044C	ERG28	1.026	1.013	1.013	0.784
YER044C-A	MEI4	0.998	1.004	0.994	0.812
YER045C	ACA1	1.01	0.975	1.035	0.479
YER046W	SPO73	0.961	0.943	1.02	0.725
YER046W-A		1.062	0.973	1.091	0.319
YER047C	SAP1	0.998	0.986	1.012	0.859
YER048C	CAJ1	1.014	0.957	1.06	0.375
YER049W	TPA1	1.078	1.081	0.996	0.946
YER050C	RSM18	0.85	0.97	0.877	0.127
YER051W	JHD1	1.031	0.971	1.062	0.069
YER052C	HOM3	1.058	1.074	0.985	0.89
YER053C	PIC2	1.036	1.01	1.026	0.232
YER054C	GIP2	1.019	0.932	1.093	0.045
YER055C	HIS1	0.979	0.86	1.138	0.148
YER056C	FCY2	0.914	0.94	0.972	0.888
YER056C-A	RPL34A	1.016	1.062	0.957	0.54
YER057C	HMF1	1.078	1.079	0.999	0.962
YER058W	PET117	1.001	1.061	0.943	0.432
YER059W	PCL6	1.02	0.988	1.033	0.738
YER060W	FCY21	1.023	1.014	1.009	0.831
YER060W-A	FCY22	0.998	1.057	0.944	0.457
YER061C	CEM1	0.489	0.405	1.206	0.059
YER062C	GPP2	0.914	0.955	0.957	0.463
YER063W	THO1	0.99	1.02	0.971	0.473
YER064C	VHR2	1.045	1.018	1.026	0.569
YER065C	ICL1	1.092	1.088	1.004	0.93
YER066C-A		1.062	0.999	1.064	0.083
YER066W	RRT13	0.98	1.004	0.975	0.494
YER067C-A		0.957	0.943	1.015	0.892
YER067W	RGI1	1.075	1.089	0.987	0.929
YER068C-A		0.013	0.039	0.342	0.658
YER068W	MOT2	0.571	0.82	0.697	0.562
YER069W	ARG5,6	0.107	0.086	1.252	0.759
YER070W	RNR1	0.607	0.873	0.695	0.036
YER071C	TDA2	1.153	1.139	1.012	0.947
YER072W	VTC1	1.111	1.057	1.05	0.44
YER073W	ALD5	0.962	0.989	0.973	0.435
YER074W	RPS24A	0.991	0.949	1.043	0.611
YER075C	PTP3	0.99	0.953	1.039	0.672
YER077C	MRX1	1	0.984	1.016	0.546
YER078C	ICP55	1.047	1.002	1.045	0.61
YER079W		0.984	0.985	0.999	0.947
YER080W	AIM9	1.062	1.068	0.995	0.961
YER081W	SER3	0.95	0.976	0.974	0.291
YER083C	GET2	0.983	0.966	1.017	0.858
YER084W		1.026	0.977	1.049	0.479
YER085C		1.033	1.067	0.968	0.688
YER086W	ILV1	0.952	0.963	0.989	0.879
YER087C-A		1.196	1.091	1.096	0.014
YER087W	AIM10	0.362	0.555	0.653	0.019
YER088C	DOT6	1.012	1.015	0.997	0.913
YER089C	PTC2	1.026	0.962	1.066	0.202
YER090W	TRP2	0.785	0.833	0.941	0.136
YER091C	MET6	0.943	1.158	0.814	0.154
YER091C-A		1.025	0.937	1.094	0.021
YER092W	IES5	0.95	0.845	1.125	0.188
YER093C-A	AIM11	1.049	0.965	1.086	0.202
YER095W	RAD51	0.943	0.873	1.079	0.275
YER096W	SHC1	0.996	0.953	1.045	0.658
YER097W		1.013	1.05	0.964	0.405
YER098W	UBP9	0.993	0.972	1.021	0.448
YER101C	AST2	0.953	0.949	1.005	0.912
YER103W	SSA4	1.016	0.983	1.033	0.63
YER106W	MAM1	0.97	1.019	0.952	0.154
YER108C		0.993	0.953	1.042	0.453
YER109C	FLO8	0.994	0.938	1.059	0.432
YER110C	KAP123	0.582	0.577	1.009	0.991
YER111C	SWI4	0.989	0.943	1.049	0.305
YER113C	TMN3	0.988	1.033	0.957	0.41
YER114C	BOI2	1.038	1.021	1.017	0.62
YER115C	SPR6	0.965	0.989	0.976	0.538
YER116C	SLX8	0.894	0.988	0.905	0.503
YER117W	RPL23B	0.97	1.09	0.89	0.09
YER118C	SHO1	1.003	0.939	1.068	0.349
YER119C	AVT6	1.074	1.114	0.964	0.435
YER119C-A		0.983	0.963	1.021	0.778
YER120W	SCS2	0.986	1.085	0.909	0.146
YER121W		1.014	1.074	0.944	0.287
YER122C	GLO3	0.97	0.952	1.019	0.739
YER123W	YCK3	1.033	0.908	1.139	0.04
YER124C	DSE1	0.997	1.012	0.985	0.801
YER128W	VFA1	1.011	1.001	1.01	0.825
YER129W	SAK1	1.151	1.086	1.06	0.43
YER130C	COM2	1.009	1.046	0.964	0.614
YER131W	RPS26B	0.943	0.979	0.963	0.249
YER132C	PMD1	0.992	1.077	0.921	0.049
YER134C		0.957	1.013	0.944	0.161
YER135C		0.97	0.915	1.06	0.532
YER137C		0.945	0.983	0.961	0.437
YER139C	RTR1	1.045	0.965	1.084	0.022
YER140W	EMP65	1.023	1	1.024	0.537
YER141W	COX15	0.936	0.987	0.949	0.06
YER142C	MAG1	0.969	1.023	0.947	0.102
YER143W	DDI1	1.026	1.024	1.002	0.983
YER144C	UBP5	1.003	1.035	0.969	0.766
YER145C	FTR1	1.043	1	1.043	0.569
YER149C	PEA2	1.135	1.1	1.032	0.36
YER150W	SPI1	1.066	1.038	1.027	0.765
YER151C	UBP3	0.962	0.93	1.035	0.481
YER152C		1.046	0.996	1.05	0.117
YER153C	PET122	0.917	0.97	0.945	0.262
YER154W	OXA1	0.757	0.814	0.929	0.203
YER155C	BEM2	1.169	1.089	1.073	0.386
YER156C	MYG1	1.044	1.059	0.986	0.88
YER158C		1.045	1.005	1.04	0.419
YER161C	SPT2	0.984	0.981	1.003	0.951
YER162C	RAD4	0.914	0.845	1.082	0.488
YER163C	GCG1	0.979	1.036	0.946	0.142
YER164W	CHD1	1.023	1.008	1.014	0.68
YER166W	DNF1	0.98	0.873	1.122	0.228
YER167W	BCK2	1.026	1.044	0.982	0.486
YER169W	RPH1	1.04	1.048	0.992	0.91
YER170W	ADK2	1.074	1.052	1.021	0.714
YER173W	RAD24	0.91	1.023	0.89	0.069
YER174C	GRX4	1.052	1.065	0.988	0.946
YER175C	TMT1	1.011	1.01	1.001	0.989
YER176W	ECM32	1.001	1.006	0.995	0.91
YER177W	BMH1	1.047	1.056	0.991	0.825
YER178W	PDA1	0.703	0.845	0.833	0.09
YER179W	DMC1	0.992	1.04	0.954	0.202
YER180C	ISC10	1.009	0.994	1.014	0.131
YER181C		1.05	0.965	1.087	0.434
YER182W	FMP10	0.956	1.005	0.951	0.038
YER183C	FAU1	0.981	1.005	0.977	0.589
YER184C	TOG1	1.058	1.088	0.972	0.381
YER185W	PUG1	0.912	1.033	0.882	0.227
YER186C		1.029	0.998	1.031	0.114
YER187W		0.969	0.943	1.028	0.752
YER188W		1.028	1.022	1.005	0.694
YFL001W	DEG1	0.852	0.809	1.053	0.465
YFL003C	MSH4	0.909	0.972	0.935	0.025
YFL004W	VTC2	1.041	0.976	1.066	0.317
YFL006W		1.06	0.984	1.078	0.161
YFL007W	BLM10	0.973	0.919	1.059	0.41
YFL010C	WWM1	0.975	0.949	1.027	0.725
YFL010W-A	AUA1	1.048	1.057	0.992	0.878
YFL011W	HXT10	1.047	1.047	1	0.995
YFL012W		1.026	1.042	0.985	0.871
YFL013C	IES1	1.017	0.91	1.117	0.115
YFL013W-A		1.056	0.849	1.244	0.036
YFL014W	HSP12	0.997	0.981	1.016	0.725
YFL015C		1.042	0.987	1.056	0.41
YFL016C	MDJ1	0.458	0.345	1.328	0.589
YFL018C	LPD1	0.532	0.571	0.931	0.909
YFL019C		1.001	0.933	1.073	0.445
YFL020C	PAU5	0.945	0.951	0.995	0.941
YFL021W	GAT1	1.02	0.998	1.022	0.361
YFL023W	BUD27	0.855	0.944	0.905	0.363
YFL025C	BST1	1.014	1.013	1.001	0.981
YFL026W	STE2	0	0	NA	NA
YFL027C	GYP8	1.059	1.027	1.031	0.563
YFL028C	CAF16	1.012	1.008	1.004	0.93
YFL030W	AGX1	1.069	0.995	1.074	0.076
YFL031W	HAC1	0.997	0.992	1.005	0.953
YFL032W		1.07	1.057	1.012	0.868
YFL033C	RIM15	1.054	1.016	1.038	0.594
YFL034C-A	RPL22B	0.916	0.98	0.935	0.228
YFL034W	MIL1	1.072	0.937	1.144	0.255
YFL035C-B		1.038	1.021	1.017	0.792
YFL036W	RPO41	0.877	0.964	0.909	0.177
YFL040W		1.048	1.081	0.97	0.487
YFL041W	FET5	1.08	1.053	1.026	0.541
YFL042C	LAM5	1.002	0.95	1.054	0.331
YFL043C		1.141	1.15	0.992	0.929
YFL044C	OTU1	0.952	0.951	1.001	0.989
YFL046W	FMP32	0.964	0.935	1.031	0.778
YFL047W	RGD2	0.991	0.995	0.996	0.969
YFL048C	EMP47	0.996	1.029	0.968	0.755
YFL049W	SWP82	1.027	1.006	1.021	0.663
YFL050C	ALR2	1.012	1.023	0.989	0.683
YFL051C		0.958	0.967	0.99	0.807
YFL052W	ZNF1	0.983	1.018	0.966	0.275
YFL053W	DAK2	1.071	1.027	1.042	0.378
YFL054C	AQY3	1.016	1.067	0.952	0.721
YFL055W	AGP3	1.024	1.07	0.958	0.484
YFL056C	AAD6	1.038	1.037	1.001	0.966
YFL063W		1.057	1.045	1.012	0.892
YFR001W	LOC1	0.521	0.503	1.037	0.803
YFR006W		1.015	1.067	0.951	0.178
YFR007W	YFH7	1.081	1.021	1.059	0.336
YFR008W	FAR7	0.988	0.988	1	0.996
YFR009W	GCN20	1.007	1.058	0.952	0.418
YFR010W	UBP6	0.844	0.846	0.998	0.951
YFR011C	MIC19	1.001	1.007	0.993	0.92
YFR012W	DCV1	0.807	0.762	1.059	0.745
YFR013W	IOC3	1.04	1.114	0.934	0.211
YFR014C	CMK1	1.05	0.983	1.067	0.51
YFR015C	GSY1	1.02	0.998	1.023	0.531
YFR016C	AIP5	1.035	1.058	0.978	0.218
YFR017C	IGD1	0.955	1	0.955	0.431
YFR018C		0.964	0.951	1.014	0.451
YFR019W	FAB1	1.026	0.974	1.054	0.168
YFR020W	CSS2	1.056	1.065	0.991	0.733
YFR021W	ATG18	0.979	1.021	0.959	0.254
YFR022W	ROG3	1.013	1.008	1.005	0.867
YFR023W	PES4	1.054	1.034	1.019	0.853
YFR024C		0.983	1.019	0.964	0.56
YFR024C-A	LSB3	0.953	1.011	0.942	0.17
YFR025C	HIS2	1.004	1.034	0.971	0.481
YFR026C	ULI1	1.008	1.051	0.959	0.369
YFR030W	MET10	0.954	1.006	0.948	0.168
YFR031C-A	RPL2A	0.959	0.97	0.989	0.758
YFR032C	RRT5	0.957	0.96	0.997	0.966
YFR032C-A	RPL29	1.064	1.054	1.009	0.905
YFR033C	QCR6	1.127	1.073	1.05	0.542
YFR034C	PHO4	1.042	1.058	0.985	0.897
YFR035C		1.017	1.002	1.015	0.71
YFR036W	CDC26	1.04	1.017	1.022	0.862
YFR038W	IRC5	1.165	1.121	1.039	0.77
YFR039C	OSW7	0.959	1.016	0.944	0.562
YFR040W	SAP155	0.919	0.951	0.967	0.72
YFR041C	ERJ5	0.99	1.089	0.909	0.339
YFR043C	IRC6	1.016	1.022	0.994	0.952
YFR044C	DUG1	1.023	0.971	1.053	0.147
YFR045W		0.997	0.994	1.003	0.79
YFR046C	CNN1	1.05	1.02	1.029	0.524
YFR047C	BNA6	0.98	0.93	1.053	0.526
YFR048W	RMD8	1.018	0.998	1.02	0.434
YFR049W	YMR31	1.064	1.025	1.038	0.434
YFR053C	HXK1	0.959	0.927	1.034	0.297
YFR054C		1.001	0.992	1.008	0.801
YFR055W	IRC7	0.949	0.955	0.994	0.903
YFR056C		1.103	1.055	1.046	0.294
YFR057W		1.045	1.009	1.036	0.411
YGL002W	ERP6	1.061	1.051	1.01	0.755
YGL003C	CDH1	0.966	0.865	1.117	0.369
YGL004C	RPN14	1.045	1.041	1.004	0.958
YGL005C	COG7	0.999	0.966	1.034	0.344
YGL006W	PMC1	0.941	1.002	0.939	0.334
YGL007W	BRP1	0.974	0.939	1.036	0.858
YGL010W	MPO1	0.974	0.968	1.006	0.925
YGL012W	ERG4	0	0	NA	NA
YGL013C	PDR1	0.969	1.001	0.968	0.224
YGL014W	PUF4	0.968	0.982	0.985	0.61
YGL015C		1.035	0.956	1.082	0.388
YGL016W	KAP122	0.879	0.959	0.917	0.173
YGL017W	ATE1	1.013	0.98	1.034	0.42
YGL019W	CKB1	1.038	1.016	1.021	0.594
YGL020C	GET1	0.673	0.98	0.687	0.55
YGL021W	ALK1	1.079	1.11	0.972	0.703
YGL023C	PIB2	1.011	1.029	0.983	0.804
YGL024W		0.881	0.816	1.08	0.271
YGL025C	PGD1	1.048	1.079	0.971	0.796
YGL026C	TRP5	1.048	1.044	1.004	0.953
YGL027C	CWH41	1.049	1.042	1.006	0.91
YGL028C	SCW11	1.02	1.02	1	0.995
YGL029W	CGR1	1.038	1.002	1.036	0.632
YGL031C	RPL24A	0.903	0.894	1.01	0.945
YGL032C	AGA2	1.02	0.965	1.057	0.261
YGL033W	HOP2	0.061	1.013	0.06	0.017
YGL034C		1.059	1.123	0.943	0.594
YGL035C	MIG1	0.955	0.93	1.026	0.668
YGL036W		0.944	0.921	1.025	0.444
YGL037C	PNC1	1	0.977	1.023	0.726
YGL038C	OCH1	0	0	NA	NA
YGL039W		0.98	0.944	1.038	0.479
YGL041C		1.052	1.018	1.034	0.736
YGL042C		0.977	0.915	1.067	0.052
YGL043W	DST1	0.998	0.962	1.037	0.446
YGL045W	RIM8	0.828	0.869	0.952	0.454
YGL046W		0.944	0.962	0.981	0.808
YGL049C	TIF4632	1.011	1.005	1.006	0.929
YGL050W	TYW3	1.099	1.054	1.042	0.323
YGL051W	MST27	1.008	1.009	0.999	0.989
YGL053W	PRM8	1.077	1.04	1.036	0.35
YGL054C	ERV14	0.99	0.945	1.048	0.465
YGL056C	SDS23	1.049	0.983	1.067	0.091
YGL057C	GEP7	0.997	0.994	1.003	0.938
YGL058W	RAD6	0.591	0.612	0.966	0.799
YGL059W	PKP2	1.003	0.998	1.005	0.93
YGL060W	YBP2	0.951	0.928	1.025	0.699
YGL062W	PYC1	1.032	1.004	1.028	0.361
YGL063W	PUS2	1.041	1.018	1.022	0.569
YGL064C	MRH4	0.833	0.98	0.85	0.069
YGL066W	SGF73	0.964	0.908	1.061	0.271
YGL067W	NPY1	1.038	1.043	0.995	0.953
YGL070C	RPB9	0.694	0.808	0.859	0.086
YGL071W	AFT1	1.052	1.025	1.027	0.462
YGL072C		0.6	0.801	0.749	0.736
YGL076C	RPL7A	0.957	0.991	0.966	0.389
YGL077C	HNM1	1.07	1.034	1.035	0.209
YGL078C	DBP3	0.955	0.947	1.008	0.894
YGL079W	KXD1	1.02	0.98	1.041	0.065
YGL080W	MPC1	0.589	0.424	1.391	0.191
YGL081W		1.083	1.041	1.04	0.308
YGL082W		1.069	1.076	0.994	0.94
YGL083W	SCY1	0.969	0.962	1.006	0.929
YGL084C	GUP1	0.988	0.959	1.031	0.589
YGL085W	LCL3	0.996	1.014	0.983	0.744
YGL086W	MAD1	0.957	0.944	1.013	0.535
YGL087C	MMS2	1.065	1.063	1.001	0.972
YGL088W		0.934	0.926	1.009	0.94
YGL089C	MF(ALPHA)2	1.063	1.089	0.976	0.302
YGL090W	LIF1	1.046	1.049	0.997	0.973
YGL094C	PAN2	1.104	1.1	1.003	0.973
YGL095C	VPS45	0.869	0.886	0.981	0.688
YGL096W	TOS8	1.041	1.066	0.977	0.33
YGL101W	YGK1	0.976	0.903	1.081	0.059
YGL104C	VPS73	1.001	0.987	1.014	0.685
YGL105W	ARC1	0.809	0.731	1.106	0.134
YGL107C	RMD9	0.734	0.794	0.924	0.065
YGL108C		1.061	1.044	1.016	0.604
YGL109W		0.963	0.949	1.015	0.533
YGL110C	CUE3	0.975	0.964	1.012	0.855
YGL114W		1.023	0.939	1.09	0.373
YGL115W	SNF4	0.962	0.996	0.966	0.432
YGL117W		0.977	0.976	1.001	0.985
YGL118C		1.052	1.061	0.991	0.946
YGL121C	GPG1	1.003	0.978	1.026	0.17
YGL124C	MON1	0.887	0.798	1.111	0.146
YGL125W	MET13	1.012	0.995	1.018	0.642
YGL126W	SCS3	1.04	1	1.04	0.405
YGL127C	SOH1	0.752	0.761	0.988	0.966
YGL129C	RSM23	0.945	0.915	1.033	0.203
YGL131C	SNT2	1.02	1.001	1.019	0.583
YGL132W		1.026	1.05	0.977	0.697
YGL133W	ITC1	1.103	1.085	1.017	0.767
YGL135W	RPL1B	0	0	NA	NA
YGL136C	MRM2	0	0	NA	NA
YGL138C		1.002	0.917	1.093	0.332
YGL139W	FLC3	1.076	1.035	1.04	0.173
YGL140C		1.082	1.037	1.043	0.605
YGL141W	HUL5	1.003	1.081	0.928	0.282
YGL143C	MRF1	0.87	0.937	0.928	0.506
YGL144C	ROG1	1.063	1.083	0.982	0.862
YGL146C	RRT6	1.025	1.05	0.976	0.734
YGL147C	RPL9A	0.98	1.015	0.966	0.541
YGL148W	ARO2	0.871	0.915	0.952	0.328
YGL149W		1.042	1.02	1.021	0.894
YGL151W	NUT1	0.886	0.882	1.004	0.946
YGL152C		1.012	0.973	1.04	0.522
YGL153W	PEX14	1.022	0.961	1.063	0.163
YGL154C	LYS5	0.683	0.343	1.99	0.629
YGL156W	AMS1	1.056	1.075	0.982	0.855
YGL157W	ARI1	1.052	1.038	1.013	0.728
YGL158W	RCK1	1.029	1.008	1.021	0.814
YGL159W		1.123	1.109	1.013	0.736
YGL160W	AIM14	1.029	1.018	1.01	0.865
YGL161C	YIP5	1.054	1.047	1.006	0.953
YGL162W	SUT1	0.978	0.991	0.987	0.562
YGL163C	RAD54	0.465	0.841	0.553	0.007
YGL164C	YRB30	1.083	1.013	1.069	0.292
YGL165C		1	1.021	0.98	0.745
YGL166W	CUP2	1.124	1.074	1.047	0.447
YGL167C	PMR1	0.9	0.877	1.026	0.563
YGL168W	HUR1	0.87	0.917	0.948	0.254
YGL170C	SPO74	1.1	1.027	1.07	0.139
YGL173C	XRN1	0.696	0.674	1.034	0.703
YGL174W	BUD13	1.001	0.931	1.075	0.206
YGL175C	SAE2	0.88	0.975	0.903	0.187
YGL176C		0.975	1.003	0.972	0.639
YGL177W		1.047	0.975	1.074	0.286
YGL179C	TOS3	0.981	0.967	1.015	0.704
YGL180W	ATG1	0.995	1.02	0.976	0.773
YGL181W	GTS1	1.038	1.001	1.037	0.105
YGL194C	HOS2	0.954	1.012	0.943	0.35
YGL195W	GCN1	1.015	0.956	1.062	0.139
YGL196W	DSD1	1.045	1.038	1.006	0.903
YGL197W	MDS3	1.075	1.1	0.978	0.685
YGL198W	YIP4	1.009	1.006	1.003	0.94
YGL199C		1.029	1.003	1.026	0.732
YGL200C	EMP24	0	0	NA	NA
YGL202W	ARO8	0.966	1.015	0.951	0.577
YGL203C	KEX1	1.002	0.991	1.011	0.929
YGL205W	POX1	0.99	1.008	0.981	0.678
YGL206C	CHC1	0	0	NA	NA
YGL208W	SIP2	1.025	1.163	0.881	0.134
YGL209W	MIG2	1.011	1.016	0.995	0.905
YGL210W	YPT32	1.054	0.917	1.149	0.465
YGL211W	NCS6	0.89	0.94	0.946	0.554
YGL212W	VAM7	1.002	0.913	1.097	0.212
YGL213C	SKI8	0.977	0.994	0.983	0.453
YGL214W		0.92	0.936	0.983	0.852
YGL215W	CLG1	1.108	1.055	1.051	0.658
YGL216W	KIP3	1.02	1.082	0.943	0.522
YGL217C		0.972	1.01	0.962	0.448
YGL218W		1.05	1.071	0.98	0.758
YGL219C	MDM34	0.916	0.81	1.131	0.134
YGL220W	BOL2	0.996	0.926	1.075	0.396
YGL221C	NIF3	1.019	0.995	1.025	0.714
YGL222C	EDC1	0.995	1.057	0.942	0.357
YGL223C	COG1	0.507	0.61	0.832	0.63
YGL224C	SDT1	1.123	1.012	1.11	0.295
YGL226C-A	OST5	1.055	1.082	0.975	0.668
YGL226W	MTC3	1.085	0.959	1.132	0.137
YGL227W	VID30	1.035	1.049	0.987	0.292
YGL228W	SHE10	1.013	1.062	0.954	0.48
YGL229C	SAP4	1.122	0.969	1.158	0.102
YGL230C		1.043	1.081	0.965	0.134
YGL231C	EMC4	0.994	1.052	0.945	0.145
YGL232W	TAN1	1.039	1.038	1.001	0.989
YGL234W	ADE5,7	0.884	0.993	0.89	0.028
YGL235W		1.076	0.987	1.091	0.032
YGL236C	MTO1	0.864	0.962	0.898	0.18
YGL237C	HAP2	1	0.949	1.054	0.442
YGL240W	DOC1	0.932	1.012	0.921	0.109
YGL241W	KAP114	0.912	1.051	0.868	0.03
YGL242C		1.054	1.131	0.931	0.168
YGL243W	TAD1	0.953	1.043	0.914	0.181
YGL244W	RTF1	0.907	0.794	1.142	0.034
YGL246C	RAI1	0.809	0.941	0.86	0.022
YGL248W	PDE1	0.956	0.973	0.982	0.668
YGL249W	ZIP2	0.987	1.014	0.973	0.513
YGL250W	RMR1	1.051	0.961	1.093	0.029
YGL251C	HFM1	1.001	1.058	0.946	0.447
YGL252C	RTG2	1.005	1.005	1	0.996
YGL253W	HXK2	0.961	1.015	0.946	0.24
YGL254W	FZF1	1.009	1.016	0.993	0.929
YGL255W	ZRT1	0.996	1.052	0.947	0.694
YGL256W	ADH4	0.962	1.008	0.954	0.589
YGL257C	MNT2	1.007	0.938	1.074	0.286
YGL258W	VEL1	0.994	1.034	0.962	0.26
YGL259W	YPS5	1.023	0.995	1.028	0.448
YGL260W		1.054	1.056	0.999	0.986
YGL261C	PAU11	1.053	1.047	1.005	0.954
YGL262W		1.007	1.055	0.955	0.545
YGL263W	COS12	0.993	1.046	0.949	0.12
YGR001C	EFM5	0.972	0.982	0.989	0.83
YGR003W	CUL3	1.077	0.994	1.084	0.301
YGR004W	PEX31	0.977	1.019	0.959	0.345
YGR006W	PRP18	0	0	NA	NA
YGR007W	ECT1	1.041	0.979	1.064	0.141
YGR008C	STF2	0.996	0.981	1.015	0.643
YGR010W	NMA2	1.023	1.005	1.018	0.847
YGR011W		1.029	1.03	0.999	0.985
YGR012W	MCY1	1.124	1.165	0.965	0.728
YGR014W	MSB2	1.013	0.991	1.022	0.625
YGR015C	EAT1	1.067	1.016	1.05	0.401
YGR016W		1.04	1.074	0.968	0.625
YGR017W		0.98	0.892	1.099	0.18
YGR018C		1.015	0.99	1.026	0.479
YGR019W	UGA1	1.087	1.075	1.011	0.805
YGR020C	VMA7	0.653	0.543	1.202	0.028
YGR021W	DPC29	0.993	1.032	0.963	0.316
YGR022C		1.012	1.014	0.998	0.978
YGR023W	MTL1	1.05	1.025	1.024	0.346
YGR025W		1.044	1.029	1.015	0.799
YGR026W		1.042	0.999	1.043	0.594
YGR027C	RPS25A	0.921	0.925	0.996	0.918
YGR028W	MSP1	0.949	0.974	0.974	0.24
YGR031W	IMO32	1.029	1.064	0.967	0.047
YGR032W	GSC2	1.006	1.036	0.97	0.361
YGR033C	TIM21	0.988	1.019	0.97	0.328
YGR034W	RPL26B	0.954	1.009	0.945	0.19
YGR035C		0.948	1.037	0.914	0.185
YGR036C	CAX4	0.788	0.656	1.201	0.148
YGR037C	ACB1	1.028	1.015	1.013	0.843
YGR038W	ORM1	0.951	0.921	1.033	0.704
YGR039W		1.182	1.225	0.965	0.228
YGR040W	KSS1	0.965	0.995	0.97	0.752
YGR041W	BUD9	0.971	1.021	0.95	0.354
YGR042W	MTE1	1.063	1.068	0.996	0.971
YGR043C	NQM1	1.031	1.066	0.968	0.425
YGR044C	RME1	0.947	1.019	0.93	0.215
YGR045C		1.028	1.111	0.925	0.149
YGR049W	SCM4	0.961	0.999	0.962	0.598
YGR050C		0.955	1.039	0.919	0.112
YGR051C		1.036	1.048	0.989	0.678
YGR052W	FMP48	0.984	0.978	1.007	0.849
YGR053C	MCO32	0.974	0.986	0.988	0.939
YGR054W		1.052	1.046	1.005	0.946
YGR055W	MUP1	1.01	1.053	0.959	0.343
YGR056W	RSC1	0.559	0.495	1.128	0.912
YGR057C	LST7	0.961	0.971	0.989	0.836
YGR058W	PEF1	1.128	1.119	1.008	0.962
YGR059W	SPR3	1.067	1.081	0.988	0.867
YGR061C	ADE6	0.979	0.905	1.081	0.139
YGR062C	COX18	0.96	1.035	0.927	0.148
YGR063C	SPT4	0.783	0.96	0.816	0.505
YGR064W		0	0	NA	NA
YGR066C	GID10	1.044	1.082	0.965	0.353
YGR067C		0.953	0.987	0.966	0.109
YGR068C	ART5	1.035	1.047	0.989	0.696
YGR069W		1.067	1.026	1.039	0.691
YGR070W	ROM1	0.949	1.023	0.928	0.005
YGR071C	ENV11	0.982	0.925	1.062	0.123
YGR072W	UPF3	1.146	1.141	1.005	0.912
YGR076C	MRPL25	0.79	0.614	1.285	0.538
YGR077C	PEX8	0.915	0.968	0.945	0.329
YGR078C	PAC10	1.057	1.084	0.975	0.453
YGR079W		1.023	1.03	0.993	0.844
YGR080W	TWF1	1.03	1.092	0.943	0.289
YGR081C	SLX9	0.975	0.986	0.989	0.842
YGR084C	MRP13	0.885	0.881	1.004	0.959
YGR085C	RPL11B	0.942	0.817	1.153	0.193
YGR086C	PIL1	1.002	0.997	1.005	0.929
YGR087C	PDC6	1.023	0.984	1.04	0.29
YGR088W	CTT1	0.989	0.999	0.989	0.86
YGR089W	NNF2	0.93	1.03	0.903	0.021
YGR092W	DBF2	0.976	0.968	1.008	0.898
YGR093W	DRN1	1.05	1.019	1.031	0.396
YGR096W	TPC1	1.055	1.13	0.934	0.068
YGR097W	ASK10	1.051	1.02	1.031	0.607
YGR100W	MDR1	1.011	0.971	1.04	0.317
YGR101W	PCP1	0.907	0.842	1.078	0.205
YGR102C	GTF1	1.042	1.037	1.005	0.91
YGR104C	SRB5	0.539	0.601	0.896	0.46
YGR105W	VMA21	0.562	0.519	1.082	0.668
YGR106C	VOA1	1.125	1.183	0.951	0.332
YGR107W		1.058	1.032	1.025	0.878
YGR108W	CLB1	1.124	1.024	1.098	0.522
YGR109C	CLB6	0.967	0.949	1.019	0.701
YGR110W	CLD1	1.015	1.077	0.943	0.373
YGR111W		1.041	0.983	1.059	0.262
YGR112W	SHY1	0.981	1.06	0.926	0.26
YGR117C		1.182	1.093	1.081	0.155
YGR118W	RPS23A	1.114	1.111	1.002	0.944
YGR121C	MEP1	0.97	0.964	1.006	0.839
YGR122C-A		1.011	1.012	0.999	0.987
YGR122W		0.874	0.934	0.936	0.097
YGR123C	PPT1	1.05	1.093	0.96	0.526
YGR124W	ASN2	1.013	0.997	1.016	0.543
YGR125W		1.017	0.935	1.087	0.274
YGR126W		1.049	1.018	1.031	0.209
YGR127W		1.043	1.012	1.031	0.721
YGR129W	SYF2	1.036	1.065	0.973	0.315
YGR130C		1.12	1.082	1.034	0.615
YGR131W	FHN1	1.024	1.032	0.992	0.898
YGR132C	PHB1	0.893	0.951	0.938	0.154
YGR133W	PEX4	0.986	0.986	1	0.997
YGR134W	CAF130	1.095	1.071	1.023	0.759
YGR135W	PRE9	0.9	0.887	1.014	0.849
YGR136W	LSB1	0.959	0.968	0.99	0.815
YGR137W		1.042	0.991	1.052	0.193
YGR138C	TPO2	1.061	1.049	1.012	0.579
YGR139W		1.023	1.029	0.994	0.728
YGR141W	VPS62	0.988	0.972	1.016	0.698
YGR142W	BTN2	1.059	0.98	1.081	0.168
YGR143W	SKN1	1.015	1.003	1.012	0.86
YGR144W	THI4	0.982	0.97	1.012	0.787
YGR146C	ECL1	1.028	0.991	1.037	0.533
YGR148C	RPL24B	0.894	0.904	0.989	0.685
YGR149W	GPC1	1.037	1.032	1.005	0.949
YGR150C	CCM1	0.855	0.896	0.954	0.249
YGR151C		1.033	1.041	0.992	0.837
YGR152C	RSR1	1.039	1.016	1.023	0.788
YGR153W		1.03	1.018	1.012	0.939
YGR154C	GTO1	0.993	1.011	0.982	0.725
YGR155W	CYS4	0.881	0.725	1.215	0.345
YGR157W	CHO2	0.735	0.757	0.971	0.78
YGR159C	NSR1	0.521	0.52	1.001	0.989
YGR160W		0.652	0.624	1.044	0.791
YGR161C	RTS3	1.013	0.988	1.025	0.768
YGR162W	TIF4631	1.02	1.066	0.957	0.668
YGR163W	GTR2	1.008	1.023	0.986	0.863
YGR164W		1.023	1.003	1.02	0.49
YGR165W	MRPS35	0.898	0.942	0.954	0.518
YGR166W	TRS65	1.006	0.997	1.009	0.807
YGR167W	CLC1	0	0.038	0	0.499
YGR168C	PEX35	0.931	0.938	0.993	0.874
YGR169C	PUS6	1.122	1.006	1.115	0.121
YGR170W	PSD2	0.996	0.98	1.017	0.501
YGR171C	MSM1	0.693	0.833	0.832	0.041
YGR173W	RBG2	1.005	1.004	1.001	0.994
YGR174C	CBP4	0.968	0.984	0.983	0.656
YGR176W		1.02	0.996	1.024	0.531
YGR177C	ATF2	1.107	1.073	1.032	0.541
YGR178C	PBP1	1.067	1.057	1.009	0.905
YGR180C	RNR4	0.615	0.723	0.852	0.26
YGR181W	TIM13	0.969	0.942	1.029	0.725
YGR182C		1.019	0.99	1.029	0.661
YGR183C	QCR9	1.029	1.035	0.994	0.858
YGR184C	UBR1	1.011	1.006	1.005	0.883
YGR187C	HGH1	1	0.989	1.011	0.925
YGR188C	BUB1	0.921	0.835	1.103	0.199
YGR189C	CRH1	0.988	1.017	0.971	0.401
YGR192C	TDH3	0.952	0.967	0.985	0.604
YGR193C	PDX1	0.602	0.643	0.937	0.755
YGR194C	XKS1	0.939	0.991	0.948	0.515
YGR196C	FYV8	1.056	1.038	1.017	0.733
YGR197C	SNG1	1.061	1.063	0.998	0.957
YGR199W	PMT6	0.978	0.996	0.982	0.622
YGR200C	ELP2	0.964	0.872	1.106	0.219
YGR201C		1.048	1.062	0.987	0.836
YGR202C	PCT1	1.038	1.013	1.024	0.751
YGR203W	YCH1	0.967	1.015	0.953	0.384
YGR204W	ADE3	0.997	0.888	1.123	0.017
YGR205W	TDA10	0.98	1.005	0.975	0.353
YGR206W	MVB12	1.009	1.028	0.982	0.183
YGR207C	CIR1	0.995	0.987	1.008	0.784
YGR208W	SER2	0.998	0.902	1.106	0.033
YGR209C	TRX2	1.084	1.049	1.034	0.194
YGR210C		1.033	1.018	1.015	0.895
YGR212W	SLI1	1.059	1.034	1.023	0.557
YGR213C	RTA1	1.032	1.006	1.026	0.381
YGR214W	RPS0A	0.948	0.922	1.028	0.774
YGR215W	RSM27	0.707	0.768	0.921	0.465
YGR217W	CCH1	1.068	1.026	1.041	0.431
YGR219W		0.698	0.84	0.83	0.126
YGR220C	MRPL9	0.817	0.842	0.97	0.694
YGR221C	TOS2	1.004	1.036	0.969	0.595
YGR222W	PET54	0.957	0.982	0.974	0.55
YGR223C	HSV2	1.006	0.945	1.064	0.204
YGR224W	AZR1	1.057	0.964	1.096	0.126
YGR225W	AMA1	1.051	0.995	1.057	0.519
YGR226C		1.035	1.066	0.971	0.27
YGR227W	DIE2	1.047	0.987	1.06	0.453
YGR228W		0.984	0.95	1.036	0.041
YGR229C	SMI1	0.96	0.97	0.989	0.917
YGR230W	BNS1	1	1.022	0.979	0.589
YGR231C	PHB2	0.898	1.017	0.884	0.209
YGR232W	NAS6	0.99	1.008	0.981	0.383
YGR233C	PHO81	1.078	1.003	1.074	0.139
YGR234W	YHB1	0.984	1.002	0.982	0.577
YGR235C	MIC26	1.011	0.98	1.032	0.261
YGR236C	SPG1	1.046	0.961	1.089	0.33
YGR237C		0.974	1	0.974	0.704
YGR238C	KEL2	0.98	1.084	0.904	0.126
YGR239C	PEX21	0.971	0.967	1.004	0.97
YGR240C	PFK1	0.457	0.656	0.697	0.007
YGR241C	YAP1802	1.011	1	1.012	0.918
YGR242W		1.007	1.013	0.994	0.895
YGR243W	MPC3	1.003	1.001	1.002	0.939
YGR244C	LSC2	0.996	0.923	1.079	0.113
YGR247W	CPD1	1.088	1.058	1.029	0.502
YGR248W	SOL4	1.11	1.135	0.978	0.577
YGR249W	MGA1	1.026	0.946	1.084	0.353
YGR250C	RIE1	1.006	1.019	0.987	0.903
YGR252W	GCN5	0.548	0.482	1.137	0.187
YGR254W	ENO1	0.94	1.021	0.921	0.52
YGR255C	COQ6	1.002	1.03	0.973	0.558
YGR256W	GND2	0.997	0.989	1.008	0.898
YGR257C	MTM1	0.868	0.872	0.996	0.953
YGR258C	RAD2	0.957	0.976	0.981	0.57
YGR259C		0.822	0.884	0.931	0.599
YGR260W	TNA1	1.013	1.036	0.979	0.828
YGR261C	APL6	0.963	0.576	1.672	0.029
YGR262C	BUD32	0	0	NA	NA
YGR263C	SAY1	1.03	1.031	0.999	0.951
YGR266W		1.078	1.047	1.03	0.761
YGR268C	HUA1	1.052	1.083	0.971	0.744
YGR269W		1.006	1.037	0.97	0.445
YGR270W	YTA7	0.93	0.992	0.937	0.15
YGR271W	SLH1	1.014	0.975	1.04	0.485
YGR272C		1.053	0.846	1.245	0.264
YGR273C		1.05	1.061	0.99	0.812
YGR275W	RTT102	0.973	0.97	1.003	0.946
YGR276C	RNH70	1.034	1.031	1.003	0.983
YGR279C	SCW4	1.007	1.078	0.934	0.168
YGR281W	YOR1	1.004	0.993	1.011	0.774
YGR282C	BGL2	0.966	0.972	0.994	0.943
YGR283C		0.929	0.962	0.965	0.562
YGR284C	ERV29	1.004	0.959	1.047	0.146
YGR285C	ZUO1	0.456	0.482	0.947	0.581
YGR286C	BIO2	1.001	1.057	0.947	0.093
YGR287C	IMA1	1.019	1.021	0.998	0.973
YGR288W	MAL13	0.977	1.039	0.941	0.212
YGR289C	MAL11	1.015	1.004	1.011	0.822
YGR290W		1.031	1.005	1.026	0.453
YGR291C		1.096	1.052	1.042	0.408
YGR292W	MAL12	1.124	0.983	1.144	0.229
YGR295C	COS6	1.015	0.988	1.028	0.601
YHL002W	HSE1	0.998	0.976	1.023	0.634
YHL003C	LAG1	1.076	1.164	0.924	0.484
YHL005C		0.999	0.953	1.048	0.589
YHL006C	SHU1	0.955	1.014	0.942	0.476
YHL007C	STE20	0.769	0.808	0.951	0.688
YHL008C		1.008	1	1.008	0.894
YHL009C	YAP3	1.004	1.012	0.992	0.833
YHL010C	ETP1	1.043	1.083	0.964	0.527
YHL011C	PRS3	0.935	0.934	1.001	0.99
YHL012W		1.014	1.064	0.953	0.355
YHL013C	OTU2	0.944	0.986	0.957	0.261
YHL014C	YLF2	1.016	0.99	1.026	0.632
YHL016C	DUR3	0.984	1.03	0.955	0.441
YHL017W		1.029	1.007	1.022	0.856
YHL019C	APM2	0.999	1.069	0.935	0.316
YHL020C	OPI1	0.972	1.001	0.971	0.703
YHL021C	AIM17	0.992	0.984	1.007	0.873
YHL022C	SPO11	0.967	1.045	0.925	0.185
YHL023C	NPR3	1.017	0.828	1.228	0.059
YHL024W	RIM4	0.967	1.02	0.948	0.334
YHL025W	SNF6	1.02	0.856	1.191	0.099
YHL026C		1.091	1.069	1.021	0.826
YHL027W	RIM101	0.744	0.885	0.84	0.109
YHL028W	WSC4	0.923	1.027	0.899	0.173
YHL029C	OCA5	0.976	0.967	1.009	0.953
YHL030W	ECM29	1.028	1.027	1.001	0.991
YHL031C	GOS1	0.974	0.982	0.992	0.728
YHL032C	GUT1	1.017	1.018	0.999	0.992
YHL033C	RPL8A	0.978	0.942	1.038	0.678
YHL034C	SBP1	0.95	0.933	1.018	0.569
YHL035C	VMR1	1.059	1.037	1.021	0.73
YHL036W	MUP3	0.94	0.93	1.011	0.954
YHL037C		1.023	1.007	1.016	0.892
YHL038C	CBP2	0.889	0.988	0.9	0.196
YHL039W	EFM1	1.093	1.111	0.984	0.858
YHL040C	ARN1	0.989	1.003	0.986	0.65
YHL041W		0.916	0.989	0.926	0.265
YHL042W		0.983	0.999	0.983	0.688
YHL043W	ECM34	1.019	1.011	1.007	0.836
YHL044W		1.018	1.052	0.967	0.605
YHL045W		1.089	0.987	1.103	0.24
YHL046C	PAU13	1.02	1.107	0.921	0.465
YHL047C	ARN2	1.035	0.939	1.102	0.033
YHR001W-A	QCR10	1.045	1.091	0.958	0.415
YHR003C	TCD1	1.032	0.966	1.068	0.132
YHR004C	NEM1	1.093	1.057	1.034	0.486
YHR005C	GPA1	0	0	NA	NA
YHR006W	STP2	1.084	1.034	1.048	0.14
YHR008C	SOD2	1.109	1.109	1	0.996
YHR009C	TDA3	1.008	1.024	0.985	0.62
YHR010W	RPL27A	0.894	0.884	1.011	0.887
YHR011W	DIA4	0.785	0.867	0.905	0.257
YHR012W	VPS29	0.872	0.922	0.946	0.363
YHR013C	ARD1	0.529	0.732	0.724	0.162
YHR014W	SPO13	1.141	1.152	0.991	0.825
YHR015W	MIP6	0.992	1.087	0.913	0.319
YHR016C	YSC84	0.934	0.99	0.944	0.109
YHR017W	YSC83	0.964	0.971	0.993	0.932
YHR018C	ARG4	0.162	0.008	21.457	0.509
YHR021C	RPS27B	0.903	0.96	0.941	0.34
YHR021W-A	ECM12	1.006	0.986	1.02	0.693
YHR022C		0.961	1.06	0.906	0.026
YHR025W	THR1	0.986	0.944	1.045	0.357
YHR026W	VMA16	0.329	0.295	1.114	0.673
YHR028C	DAP2	1.057	1.047	1.009	0.93
YHR029C	YHI9	1.029	1.019	1.01	0.546
YHR030C	SLT2	1.04	1.006	1.034	0.432
YHR031C	RRM3	0.928	1.001	0.927	0.058
YHR032W	ERC1	1.029	1.031	0.998	0.929
YHR033W		0.993	1.029	0.964	0.383
YHR034C	PIH1	0.902	0.879	1.026	0.26
YHR035W	NEL1	1.003	1.027	0.977	0.486
YHR037W	PUT2	1.011	1.032	0.98	0.572
YHR038W	RRF1	0.971	0.964	1.007	0.594
YHR039C	MSC7	1.091	1.127	0.968	0.058
YHR039C-B		0.577	0.53	1.089	0.557
YHR041C	SRB2	0.763	0.839	0.909	0.393
YHR043C	DOG2	1.008	1.038	0.971	0.862
YHR044C	DOG1	1.026	1.01	1.015	0.658
YHR045W		1.029	0.985	1.044	0.215
YHR046C	INM1	0.921	1.101	0.836	0.054
[truncated: 2,792 more rows]

## Sheet: G2M-RNH202
Systematic Name	Standard Name	Mutant (Mut)	Wild type (WT)	Mut/WT	Adj. pvalue
UNKNOWN1		1.033	0.978	1.055	0.424
UNKNOWN2		1.036	1.082	0.957	0.22
UNKNOWN3		1.014	1.007	1.007	0.886
UNKNOWN4		1.014	0.973	1.043	0.172
UNKNOWN5		0	0	NA	NA
UNKNOWN6		0.871	0.873	0.998	0.977
YAL002W	VPS8	0.974	0.952	1.023	0.882
YAL004W		1.084	1.004	1.08	0.234
YAL005C	SSA1	1.038	1.124	0.923	0.368
YAL007C	ERP2	0.995	0.998	0.997	0.977
YAL008W	FUN14	1.013	1.046	0.968	0.437
YAL009W	SPO7	1.037	1.022	1.015	0.393
YAL010C	MDM10	0.823	0.808	1.019	0.789
YAL011W	SWC3	1.009	1.168	0.864	0.076
YAL012W	CYS3	0.755	0.815	0.926	0.455
YAL013W	DEP1	0.437	0.44	0.992	0.931
YAL014C	SYN8	0.946	0.929	1.018	0.875
YAL015C	NTG1	1.025	1.026	0.999	0.983
YAL016W	TPD3	0.759	0.807	0.94	0.735
YAL017W	PSK1	1.12	1.058	1.059	0.555
YAL018C	LDS1	1.049	1.086	0.966	0.43
YAL019W	FUN30	1.012	0.978	1.035	0.279
YAL020C	ATS1	0.886	0.896	0.989	0.895
YAL021C	CCR4	0.614	0.603	1.019	0.872
YAL022C	FUN26	1.063	1.068	0.995	0.961
YAL023C	PMT2	1.047	1.03	1.017	0.747
YAL024C	LTE1	0.986	0.978	1.008	0.845
YAL026C	DRS2	1.078	1.023	1.054	0.248
YAL027W	SAW1	0.945	1.032	0.915	0.219
YAL028W	FRT2	1.04	1.055	0.987	0.807
YAL029C	MYO4	0.98	1.049	0.935	0.332
YAL030W	SNC1	0.959	1.049	0.914	0.069
YAL031C	GIP4	1.029	1.039	0.991	0.925
YAL034C	FUN19	0.955	0.949	1.006	0.936
YAL035W	FUN12	0.077	0.105	0.739	0.296
YAL036C	RBG1	0.989	0.946	1.045	0.535
YAL037W		1.035	0.947	1.094	0.491
YAL039C	CYC3	0.945	0.983	0.962	0.404
YAL040C	CLN3	0.959	0.956	1.004	0.956
YAL042W	ERV46	1.016	1.043	0.974	0.715
YAL043C-a		0.983	0.968	1.015	0.801
YAL044C	GCV3	0.208	0.295	0.706	0.213
YAL045C		0.998	0.988	1.01	0.914
YAL046C	BOL3	1.013	1.017	0.996	0.925
YAL047C	SPC72	0	0	NA	NA
YAL048C	GEM1	0.99	0.931	1.063	0.337
YAL049C	AIM2	0.991	1.007	0.984	0.374
YAL051W	OAF1	1.069	1.098	0.973	0.23
YAL053W	FLC2	0.991	0.994	0.997	0.963
YAL054C	ACS1	1.018	1.003	1.015	0.787
YAL055W	PEX22	0.893	0.914	0.977	0.596
YAL056W	GPB2	1.05	1.037	1.012	0.804
YAL058C-A		0.972	0.942	1.032	0.601
YAL058W	CNE1	0.989	0.989	0.999	0.992
YAL059W	ECM1	1.048	1.072	0.978	0.589
YAL060W	BDH1	0.99	0.979	1.01	0.88
YAL061W	BDH2	1.04	1.015	1.024	0.69
YAL062W	GDH3	1.016	1.016	1	0.992
YAL064C-A	TDA8	1.046	1.043	1.003	0.938
YAL065C		0.946	0.92	1.028	0.631
YAL066W		0.966	0.978	0.987	0.886
YAL067C	SEO1	1.053	1.02	1.033	0.759
YAL068C	PAU8	1	1.08	0.926	0.132
YAR002C-A	ERP1	1.018	1.083	0.94	0.43
YAR002W	NUP60	1.018	1.078	0.945	0.386
YAR003W	SWD1	0.914	0.91	1.005	0.813
YAR014C	BUD14	1.005	1.004	1	0.993
YAR015W	ADE1	0.918	0.939	0.977	0.791
YAR018C	KIN3	1.03	1.043	0.988	0.804
YAR020C	PAU7	0.996	0.972	1.024	0.591
YAR023C		1.03	0.997	1.033	0.588
YAR027W	UIP3	1.046	1.053	0.993	0.957
YAR028W		0.952	0.982	0.969	0.67
YAR029W		1.04	1.019	1.02	0.832
YAR030C		0.998	0.988	1.01	0.886
YAR031W	PRM9	0.975	1.003	0.972	0.74
YAR035W	YAT1	1.006	0.974	1.033	0.638
YAR037W		0.95	0.994	0.955	0.43
YAR040C		0.986	0.986	0.999	0.997
YAR042W	SWH1	1.293	1.169	1.106	0.36
YAR043C		0.909	0.928	0.98	0.873
YAR044W		0.978	1.023	0.956	0.486
YAR047C		1.201	1.066	1.127	0.212
YAR050W	FLO1	1.053	1.013	1.039	0.5
YBL001C	ECM15	1.066	1.092	0.976	0.714
YBL002W	HTB2	1.055	1.074	0.982	0.784
YBL003C	HTA2	1.025	1.007	1.018	0.206
YBL005W	PDR3	1.011	1.023	0.988	0.619
YBL006C	LDB7	0.053	0.031	1.678	0.796
YBL007C	SLA1	1.021	1.072	0.952	0.171
YBL008W	HIR1	0.983	1.027	0.957	0.374
YBL009W	ALK2	1.033	1.058	0.976	0.649
YBL010C	LAA2	1.033	1.025	1.008	0.919
YBL011W	SCT1	0.973	1.057	0.921	0.334
YBL012C		0.967	0.949	1.018	0.621
YBL013W	FMT1	1.022	1.023	0.999	0.987
YBL015W	ACH1	1.033	1.013	1.019	0.824
YBL016W	FUS3	0	0.118	0	0.69
YBL017C	PEP1	0.965	0.978	0.987	0.878
YBL019W	APN2	1.047	1.037	1.009	0.919
YBL021C	HAP3	1.015	1.055	0.962	0.556
YBL022C	PIM1	0.896	0.892	1.004	0.948
YBL024W	NCL1	1.007	0.985	1.022	0.603
YBL025W	RRN10	0.16	0.274	0.582	0.219
YBL027W	RPL19B	0.893	0.791	1.128	0.259
YBL028C		1.007	1.021	0.986	0.522
YBL029W		1.104	1.059	1.043	0.591
YBL031W	SHE1	0.986	0.967	1.019	0.805
YBL032W	HEK2	0.979	0.989	0.99	0.891
YBL033C	RIB1	0	0	NA	NA
YBL036C		1.033	1.011	1.021	0.661
YBL037W	APL3	1.008	0.967	1.043	0.326
YBL038W	MRPL16	0.808	0.894	0.903	0.139
YBL039C	URA7	1.014	0.861	1.178	0.238
YBL042C	FUI1	1.013	0.984	1.029	0.628
YBL043W	ECM13	1.04	1.011	1.029	0.374
YBL044W		0.952	0.926	1.027	0.49
YBL045C	COR1	0.969	1.035	0.936	0.156
YBL046W	PSY4	1.026	1.028	0.997	0.967
YBL047C	EDE1	0.926	0.964	0.961	0.273
YBL048W	RRT1	1.065	1.083	0.983	0.461
YBL049W	MOH1	1.021	1.112	0.918	0.174
YBL051C	PIN4	0.954	0.836	1.142	0.088
YBL052C	SAS3	1.012	1.036	0.977	0.603
YBL053W		0.98	1.032	0.95	0.472
YBL054W	TOD6	1.028	1.041	0.988	0.825
YBL055C		0.9	0.956	0.942	0.108
YBL056W	PTC3	1.024	1.066	0.96	0.457
YBL057C	PTH2	0.978	1.011	0.968	0.603
YBL058W	SHP1	0	0	NA	NA
YBL059W	IAI11	0.987	0.948	1.042	0.193
YBL060W	YEL1	0.97	0.95	1.021	0.61
YBL061C	SKT5	1.026	1.016	1.011	0.746
YBL062W		1.027	1.134	0.905	0.078
YBL063W	KIP1	0.992	1.022	0.971	0.757
YBL064C	PRX1	0.986	1.006	0.98	0.775
YBL065W		1.026	1.027	0.999	0.977
YBL066C	SEF1	0.989	0.967	1.023	0.808
YBL067C	UBP13	1.036	0.99	1.047	0.283
YBL068W	PRS4	0.985	0.99	0.994	0.93
YBL069W	AST1	1.014	1	1.014	0.807
YBL070C		1.096	0.963	1.138	0.093
YBL071C		0.973	1.003	0.97	0.24
YBL072C	RPS8A	0.804	0.675	1.192	0.631
YBL075C	SSA3	1.047	1.076	0.973	0.097
YBL078C	ATG8	0.918	0.95	0.966	0.4
YBL079W	NUP170	0.964	1.009	0.955	0.335
YBL080C	PET112	0.65	0.73	0.891	0.435
YBL081W		1.028	1.098	0.936	0.303
YBL082C	ALG3	1.003	1.035	0.97	0.76
YBL083C		1.031	1.024	1.007	0.673
YBL085W	BOI1	1.054	1.069	0.985	0.67
YBL086C		1.045	1.094	0.955	0.108
YBL087C	RPL23A	1.014	0.997	1.017	0.741
YBL088C	TEL1	0.949	0.989	0.959	0.729
YBL089W	AVT5	0.951	0.942	1.009	0.849
YBL090W	MRP21	0.937	0.967	0.97	0.735
YBL091C	MAP2	1.023	1.024	0.999	0.991
YBL091C-A	SCS22	1.039	1.162	0.894	0.343
YBL093C	ROX3	0	0	NA	NA
YBL094C		1.056	1.027	1.028	0.355
YBL095W	MRX3	0.985	0.912	1.08	0.135
YBL096C		1.104	0.942	1.173	0.148
YBL098W	BNA4	1.08	0.978	1.104	0.342
YBL099W	ATP1	0.901	0.866	1.04	0.619
YBL100C		0.993	0.773	1.285	0.471
YBL101C	ECM21	0.997	0.892	1.118	0.307
YBL102W	SFT2	1.009	1.033	0.977	0.67
YBL103C	RTG3	1.063	1.006	1.057	0.232
YBL104C	SEA4	1.011	1.025	0.986	0.902
YBL106C	SRO77	0.948	0.924	1.026	0.649
YBL107C	MIX23	1.033	1.087	0.95	0.599
YBR001C	NTH2	0.988	1.009	0.979	0.786
YBR003W	COQ1	0.883	0.928	0.951	0.233
YBR005W	RCR1	1.005	1.006	0.999	0.989
YBR006W	UGA2	0.984	0.951	1.034	0.717
YBR007C	DSF2	1.014	1.073	0.945	0.193
YBR008C	FLR1	1.044	0.99	1.054	0.538
YBR009C	HHF1	0.981	1.009	0.972	0.803
YBR010W	HHT1	1.013	1.012	1.002	0.974
YBR012C		1.045	1.071	0.976	0.62
YBR013C		1.048	1.031	1.017	0.778
YBR014C	GRX7	0.963	0.995	0.968	0.541
YBR015C	MNN2	1.055	0.989	1.067	0.083
YBR016W		0.988	1.044	0.946	0.199
YBR018C	GAL7	0.968	0.929	1.041	0.064
YBR019C	GAL10	1.048	1.019	1.029	0.241
YBR020W	GAL1	1.085	1.106	0.98	0.822
YBR021W	FUR4	0.853	0.758	1.126	0.151
YBR022W	POA1	1.022	1.021	1.001	0.992
YBR023C	CHS3	1.041	1.041	1	0.993
YBR024W	SCO2	1.053	0.964	1.092	0.497
YBR025C	OLA1	0.846	0.804	1.053	0.457
YBR026C	ETR1	0.316	0.312	1.011	0.942
YBR027C		0.999	1.008	0.991	0.828
YBR028C	YPK3	1.026	1.026	0.999	0.991
YBR030W	RKM3	0.967	0.989	0.977	0.421
YBR031W	RPL4A	0.975	0.984	0.991	0.863
YBR032W		1.03	1.035	0.995	0.946
YBR033W	EDS1	1.019	0.952	1.07	0.33
YBR034C	HMT1	1.052	1.01	1.042	0.576
YBR035C	PDX3	0.664	0.625	1.061	0.727
YBR036C	CSG2	0.911	0.927	0.982	0.88
YBR037C	SCO1	0.946	0.941	1.005	0.973
YBR040W	FIG1	1.02	1.008	1.012	0.9
YBR041W	FAT1	1.045	1.057	0.989	0.864
YBR042C	CST26	0.975	0.946	1.03	0.554
YBR043C	QDR3	1.096	1.07	1.024	0.78
YBR044C	TCM62	1.064	1.042	1.022	0.764
YBR045C	GIP1	1.021	0.975	1.048	0.254
YBR046C	ZTA1	0.974	0.998	0.976	0.791
YBR047W	FMP23	0.987	0.983	1.004	0.973
YBR048W	RPS11B	0.926	0.94	0.985	0.899
YBR050C	REG2	0.993	1	0.993	0.951
YBR051W		0.958	0.946	1.013	0.599
YBR052C	RFS1	1.036	1.025	1.01	0.824
YBR053C		0.985	0.992	0.993	0.81
YBR054W	YRO2	0.979	0.92	1.065	0.358
YBR056W		1.012	1.059	0.956	0.202
YBR057C	MUM2	1.038	1.048	0.991	0.895
YBR058C	UBP14	0.988	0.975	1.014	0.819
YBR059C	AKL1	1.051	1.091	0.963	0.177
YBR061C	TRM7	0.985	0.991	0.993	0.928
YBR062C		0.979	0.996	0.983	0.781
YBR063C		0.99	1.016	0.974	0.692
YBR064W		1.042	0.907	1.149	0.026
YBR065C	ECM2	1.03	1.032	0.997	0.976
YBR066C	NRG2	1.017	0.978	1.04	0.74
YBR067C	TIP1	1.017	0.991	1.026	0.564
YBR068C	BAP2	0.955	1.08	0.885	0.127
YBR069C	TAT1	1.032	1.048	0.984	0.598
YBR071W		0.985	1.034	0.953	0.736
YBR072W	HSP26	1.006	1.031	0.976	0.296
YBR073W	RDH54	1.001	1.039	0.964	0.501
YBR074W	PFF1	0.939	0.923	1.017	0.863
YBR075W		0.985	0.946	1.041	0.694
YBR076W	ECM8	1.01	0.993	1.018	0.807
YBR077C	SLM4	0.951	0.987	0.964	0.377
YBR078W	ECM33	1.031	1.045	0.986	0.914
YBR081C	SPT7	0	0.16	0	0.473
YBR082C	UBC4	0.993	0.979	1.014	0.923
YBR083W	TEC1	1.104	1.069	1.032	0.392
YBR084C-A	RPL19A	0.894	0.836	1.069	0.358
YBR084W	MIS1	1.003	0.994	1.009	0.793
YBR085W	AAC3	0	0	NA	NA
YBR090C		1.188	1.105	1.075	0.076
YBR090C-A		1.013	0.934	1.085	0.195
YBR092C	PHO3	1.016	1.018	0.998	0.974
YBR093C	PHO5	0.961	1.07	0.899	0.208
YBR094W	PBY1	1.011	1.08	0.936	0.423
YBR095C	RXT2	0.891	0.96	0.928	0.245
YBR097W	VPS15	0	0	NA	NA
YBR098W	MMS4	0.938	1.093	0.859	0.037
YBR099C		0.962	0.99	0.971	0.458
YBR100W		1.047	1.069	0.979	0.73
YBR101C	FES1	0	0	NA	NA
YBR103W	SIF2	1	1.096	0.912	0.177
YBR104W	YMC2	1.029	1.075	0.957	0.273
YBR105C	VID24	1.009	1	1.009	0.895
YBR106W	SND3	0.848	0.933	0.909	0.22
YBR107C	IML3	0.991	1.01	0.981	0.738
YBR108W	AIM3	1.063	1.124	0.945	0.473
YBR111C	YSA1	0.977	1.069	0.914	0.291
YBR112C	CYC8	0	0	NA	NA
YBR113W		1.092	1.043	1.047	0.619
YBR114W	RAD16	1.132	1.016	1.115	0.195
YBR115C	LYS2	0.012	0.731	0.016	0.338
YBR116C		1.071	1.038	1.032	0.579
YBR119W	MUD1	1.053	1.043	1.01	0.875
YBR120C	CBP6	0.933	0.983	0.949	0.276
YBR121C	GRS1	0.986	0.932	1.058	0.24
YBR122C	MRPL36	1.175	1.149	1.023	0.875
YBR125C	PTC4	1.009	1.048	0.962	0.719
YBR126C	TPS1	1.008	0.97	1.039	0.538
YBR127C	VMA2	0.965	0.943	1.023	0.75
YBR128C	ATG14	0.941	0.974	0.966	0.71
YBR129C	OPY1	1.022	1.048	0.975	0.471
YBR130C	SHE3	0.959	0.98	0.979	0.845
YBR131W	CCZ1	0.954	0.95	1.004	0.964
YBR132C	AGP2	1.048	1.029	1.018	0.82
YBR133C	HSL7	0	0	NA	NA
YBR134W		0.982	1.004	0.979	0.599
YBR137W		0.965	0.932	1.036	0.581
YBR138C		0.988	1.026	0.963	0.43
YBR139W	ATG42	1.109	1.054	1.052	0.721
YBR141C	BMT2	1.067	1.096	0.974	0.596
YBR144C		0.986	0.901	1.094	0.348
YBR145W	ADH5	1.022	1.067	0.958	0.116
YBR146W	MRPS9	0.879	0.918	0.957	0.579
YBR147W	RTC2	0.984	0.957	1.028	0.74
YBR148W	YSW1	1.002	1.022	0.981	0.659
YBR149W	ARA1	0.96	1.005	0.955	0.273
YBR150C	TBS1	0.979	0.925	1.058	0.437
YBR151W	APD1	0.975	1.013	0.962	0.358
YBR156C	SLI15	1.045	1.007	1.038	0.307
YBR157C	ICS2	1.001	1.029	0.973	0.628
YBR158W	AMN1	0.982	1.012	0.97	0.67
YBR159W	IFA38	1.03	0.994	1.037	0.627
YBR161W	CSH1	1.024	0.962	1.064	0.442
YBR162C	TOS1	1.111	1.019	1.09	0.204
YBR162W-A	YSY6	1.01	1.025	0.985	0.728
YBR163W	EXO5	0.811	0.943	0.86	0.115
YBR164C	ARL1	1.04	1.037	1.003	0.961
YBR165W	UBS1	1.015	1.052	0.965	0.534
YBR166C	TYR1	0.959	0.947	1.013	0.885
YBR168W	PEX32	1.034	0.935	1.107	0.042
YBR169C	SSE2	0.951	0.992	0.959	0.699
YBR170C	NPL4	0.989	1.02	0.969	0.481
YBR171W	SEC66	0.928	0.932	0.996	0.963
YBR172C	SMY2	1.041	1.026	1.015	0.895
YBR173C	UMP1	0.895	0.902	0.992	0.895
YBR174C		0.879	0.933	0.942	0.273
YBR175W	SWD3	1.051	0.965	1.09	0.243
YBR176W	ECM31	1.006	0.977	1.03	0.252
YBR177C	EHT1	1.009	1.012	0.997	0.95
YBR178W		1.044	1.008	1.036	0.649
YBR179C	FZO1	0.89	0.995	0.895	0.475
YBR180W	DTR1	1.068	1.107	0.965	0.558
YBR181C	RPS6B	0.857	0.852	1.006	0.971
YBR182C	SMP1	1.115	1.063	1.048	0.052
YBR183W	YPC1	0.992	0.962	1.031	0.348
YBR184W		1.051	0.399	2.636	0.112
YBR185C	MBA1	1.009	1.031	0.979	0.578
YBR186W	PCH2	1.098	1.062	1.034	0.561
YBR187W	GDT1	0.956	1.071	0.893	0.033
YBR188C	NTC20	0.994	1.011	0.984	0.721
YBR189W	RPS9B	0.878	0.911	0.963	0.454
YBR191W	RPL21A	1.021	0.921	1.109	0.163
YBR194W	AIM4	0.665	0.555	1.198	0.211
YBR195C	MSI1	1.037	1.026	1.011	0.738
YBR197C		1.039	1.059	0.981	0.786
YBR199W	KTR4	1.053	1.056	0.997	0.961
YBR200W	BEM1	0.682	0.683	1	0.997
YBR201W	DER1	0.96	0.928	1.034	0.51
YBR203W	COS111	0.979	0.978	1.001	0.968
YBR204C	LDH1	0.993	0.983	1.011	0.628
YBR205W	KTR3	1.085	1.075	1.009	0.919
YBR206W		0.99	0.906	1.093	0.057
YBR207W	FTH1	1.047	1.011	1.036	0.455
YBR208C	DUR1,2	1.017	0.986	1.032	0.427
YBR209W		1.037	1.022	1.015	0.862
YBR210W	ERV15	0.963	0.931	1.034	0.781
YBR212W	NGR1	0.985	1.025	0.961	0.46
YBR213W	MET8	1	1.054	0.948	0.426
YBR214W	SDS24	1.079	1.021	1.057	0.327
YBR215W	HPC2	0.969	1.006	0.963	0.224
YBR216C	YBP1	0.986	1.02	0.967	0.572
YBR217W	ATG12	1.029	0.97	1.062	0.157
YBR218C	PYC2	0.983	1.035	0.95	0.268
YBR219C		0.966	1.007	0.96	0.454
YBR220C		0.971	0.896	1.083	0.345
YBR221C	PDB1	0.703	0.71	0.99	0.873
YBR222C	PCS60	0.98	0.993	0.987	0.861
YBR223C	TDP1	1.029	1.029	1	0.997
YBR224W		1.019	0.984	1.035	0.533
YBR225W		0.98	1.023	0.958	0.4
YBR226C		0.974	1.019	0.956	0.407
YBR227C	MCX1	0.972	0.995	0.977	0.473
YBR228W	SLX1	1.049	1.021	1.027	0.491
YBR229C	ROT2	1.024	0.98	1.045	0.258
YBR230C	OM14	0.978	0.959	1.02	0.655
YBR231C	SWC5	1.142	1.092	1.046	0.465
YBR232C		0.991	1.006	0.985	0.705
YBR233W	PBP2	0.981	1.001	0.981	0.643
YBR235W	VHC1	1.081	1.047	1.033	0.248
YBR238C		0.995	1.008	0.987	0.929
YBR239C	ERT1	0.968	0.998	0.97	0.563
YBR240C	THI2	0.967	0.988	0.978	0.864
YBR241C		0.996	1.005	0.992	0.928
YBR242W		0.976	0.971	1.005	0.948
YBR244W	GPX2	1.075	1.02	1.053	0.398
YBR245C	ISW1	0.98	0.946	1.036	0.473
YBR246W	RRT2	0.975	1.009	0.967	0.163
YBR248C	HIS7	1.094	0.957	1.143	0.369
YBR249C	ARO4	1.035	0.997	1.038	0.698
YBR250W	SPO23	0.978	0.943	1.036	0.682
YBR251W	MRPS5	1.044	1.089	0.959	0.505
YBR255W	MTC4	1.056	1.032	1.023	0.891
YBR258C	SHG1	0.937	0.972	0.964	0.699
YBR259W		1.031	1.019	1.012	0.604
YBR260C	RGD1	1.02	0.943	1.081	0.502
YBR261C	TAE1	1.075	1.064	1.01	0.898
YBR262C	MIC12	1.053	1.054	0.999	0.984
YBR263W	SHM1	1.03	0.976	1.055	0.232
YBR264C	YPT10	1.032	1.057	0.976	0.663
YBR266C	SLM6	0.818	0.759	1.077	0.565
YBR267W	REI1	0.738	0.698	1.058	0.416
YBR268W	MRPL37	0.918	1.032	0.89	0.259
YBR269C	SDH8	0.955	0.979	0.976	0.585
YBR270C	BIT2	1.043	1.054	0.989	0.564
YBR271W	EFM2	1.044	1.012	1.031	0.61
YBR272C	HSM3	1.011	0.972	1.04	0.736
YBR273C	UBX7	1.122	1.063	1.055	0.404
YBR274W	CHK1	0.94	1	0.941	0.116
YBR275C	RIF1	0.971	0.964	1.007	0.875
YBR276C	PPS1	1.033	0.994	1.04	0.542
YBR277C		0.918	0.919	0.999	0.987
YBR278W	DPB3	1.011	0.946	1.068	0.302
YBR279W	PAF1	0	0	NA	NA
YBR280C	SAF1	0.962	0.962	1	0.997
YBR281C	DUG2	0.963	0.979	0.984	0.674
YBR282W	MRPL27	0.763	0.846	0.902	0.461
YBR283C	SSH1	0.948	1.001	0.947	0.452
YBR284W		1.058	0.962	1.099	0.304
YBR285W		1.135	1.16	0.978	0.864
YBR286W	APE3	0.978	0.911	1.073	0.259
YBR287W		1	0.992	1.009	0.73
YBR288C	APM3	1.022	0.66	1.549	0.006
YBR289W	SNF5	0.693	0.6	1.155	0.273
YBR290W	BSD2	0.964	0.962	1.003	0.921
YBR291C	CTP1	0.933	0.896	1.041	0.677
YBR292C		0.978	1	0.978	0.457
YBR293W	VBA2	1.094	1.113	0.982	0.615
YBR294W	SUL1	0.997	1.001	0.996	0.945
YBR295W	PCA1	0.983	0.991	0.992	0.927
YBR296C	PHO89	1.087	1.016	1.071	0.173
YBR297W	MAL33	1.143	1.049	1.089	0.218
YBR298C	MAL31	0.994	0.977	1.018	0.764
YBR299W	MAL32	0.978	1.006	0.972	0.552
YBR300C		1.059	1.054	1.005	0.919
YBR301W	PAU24	0.996	0.966	1.031	0.457
YCL001W	RER1	0.983	1.066	0.922	0.457
YCL001W-A		0.918	0.94	0.977	0.738
YCL002C		1.097	1.007	1.09	0.069
YCL005W	LDB16	0	0.31	0	0.466
YCL006C		0.988	0.998	0.991	0.844
YCL007C		0.679	0.494	1.375	0.302
YCL008C	STP22	0.976	0.892	1.094	0.641
YCL009C	ILV6	0.971	1.021	0.951	0.357
YCL010C	SGF29	0.979	1.042	0.939	0.497
YCL011C	GBP2	1.001	1.001	1	0.994
YCL012W		0.976	1.006	0.97	0.457
YCL013W		1.009	0.97	1.04	0.659
YCL014W	BUD3	0.95	1.026	0.926	0.093
YCL016C	DCC1	0.965	0.997	0.968	0.302
YCL022C		1.071	1.019	1.052	0.209
YCL023C		1.039	0.962	1.08	0.108
YCL024W	KCC4	0.966	0.99	0.975	0.675
YCL025C	AGP1	0.989	1.018	0.972	0.485
YCL026C		1.068	0.925	1.155	0.234
YCL026C-A	FRM2	1.039	1	1.039	0.473
YCL027W	FUS1	1.033	1.031	1.002	0.972
YCL028W	RNQ1	0.967	0.986	0.981	0.738
YCL029C	BIK1	1.001	0.988	1.013	0.85
YCL030C	HIS4	0.989	0.961	1.029	0.405
YCL032W	STE50	0.829	0.816	1.016	0.88
YCL033C	MXR2	1.012	1.027	0.985	0.589
YCL034W	LSB5	0.973	1.03	0.945	0.104
YCL035C	GRX1	0.94	1.04	0.904	0.104
YCL036W	GFD2	0.977	1.02	0.958	0.207
YCL037C	SRO9	0.982	0.848	1.158	0.116
YCL038C	ATG22	1.006	1.063	0.946	0.162
YCL039W	GID7	1.005	0.978	1.029	0.723
YCL040W	GLK1	0.994	1.017	0.977	0.583
YCL042W		0.959	0.965	0.994	0.856
YCL044C	MGR1	0.818	1.041	0.786	0.092
YCL045C	EMC1	0.981	0.954	1.028	0.501
YCL046W		1.039	1.081	0.961	0.079
YCL047C	POF1	0.856	0.907	0.943	0.233
YCL048W	SPS22	0.976	0.997	0.979	0.636
YCL049C		0.943	0.979	0.964	0.463
YCL050C	APA1	0.981	1.002	0.979	0.804
YCL051W	LRE1	0.971	1.037	0.936	0.072
YCL055W	KAR4	0.937	0.941	0.996	0.961
YCL056C	PEX34	1.085	1.095	0.991	0.773
YCL057W	PRD1	1.044	1.038	1.006	0.895
YCL058C	FYV5	0.968	0.759	1.274	0.589
YCL060C		1.019	0.983	1.037	0.67
YCL061C	MRC1	0.927	0.942	0.984	0.824
YCL062W		0.931	0.921	1.01	0.891
YCL063W	VAC17	0.94	1.024	0.918	0.23
YCL064C	CHA1	1.068	1.056	1.011	0.904
YCL069W	VBA3	1.034	1.067	0.969	0.463
YCL074W		1.042	0.988	1.054	0.439
YCL075W		1.021	0.968	1.055	0.195
YCL076W		1.003	0.931	1.077	0.486
YCR001W		0.912	0.938	0.972	0.638
YCR002C	CDC10	0.094	0	NA	0.525
YCR003W	MRPL32	0.787	0.887	0.887	0.17
YCR004C	YCP4	1.02	1.067	0.956	0.497
YCR005C	CIT2	1.057	1.08	0.979	0.589
YCR006C		1.073	1.049	1.023	0.302
YCR007C		0.998	1.004	0.994	0.925
YCR008W	SAT4	0.991	1.001	0.99	0.789
YCR009C	RVS161	1.05	1.081	0.972	0.53
YCR010C	ADY2	0.996	1.019	0.978	0.636
YCR011C	ADP1	1.043	1.044	0.999	0.985
YCR014C	POL4	1.022	1.035	0.987	0.831
YCR015C	CTO1	0.971	1	0.971	0.264
YCR016W		0.956	1.026	0.932	0.35
YCR017C	CWH43	1.029	0.979	1.051	0.117
YCR019W	MAK32	1.012	1.042	0.972	0.261
YCR020C	PET18	0.969	0.987	0.981	0.28
YCR020C-A	MAK31	0.994	1.037	0.958	0.322
YCR020W-B	HTL1	0	0.027	0	0.473
YCR021C	HSP30	0.98	0.986	0.993	0.923
YCR022C		0.912	0.938	0.972	0.708
YCR023C		0.98	0.997	0.983	0.843
YCR024C	SLM5	0.501	0.556	0.9	0.649
YCR024C-A	PMP1	1.015	0.991	1.024	0.597
YCR025C		1.025	1.029	0.996	0.925
YCR026C	NPP1	1.01	0.982	1.029	0.424
YCR027C	RHB1	0.946	0.886	1.067	0.076
YCR028C	FEN2	0.926	0.615	1.506	0.153
YCR028C-A	RIM1	0.989	0.952	1.038	0.506
YCR030C	SYP1	1.023	1.062	0.963	0.735
YCR031C	RPS14A	0.894	0.884	1.011	0.925
YCR032W	BPH1	1.06	1.001	1.059	0.387
YCR033W	SNT1	0.938	0.959	0.978	0.741
YCR034W	ELO2	1.026	0.962	1.067	0.504
YCR036W	RBK1	1.014	0.83	1.221	0.076
YCR037C	PHO87	1.186	1.122	1.056	0.69
YCR043C		1.056	1.078	0.979	0.82
YCR044C	PER1	1.179	1.168	1.009	0.948
YCR045C	RRT12	1.03	1.073	0.96	0.594
YCR046C	IMG1	0.811	0.831	0.977	0.928
YCR047C	BUD23	0.389	0.408	0.952	0.791
YCR048W	ARE1	1.02	1.079	0.945	0.43
YCR049C		1.017	1.031	0.986	0.432
YCR050C		1.036	0.996	1.04	0.523
YCR051W		1.037	1.038	0.999	0.958
YCR053W	THR4	0.925	0.875	1.057	0.473
YCR059C	YIH1	0.919	1.035	0.888	0.231
YCR060W	TAH1	1.013	1.05	0.965	0.649
YCR061W		1.029	1.155	0.89	0.141
YCR062W		1.017	0.965	1.054	0.285
YCR063W	BUD31	0.84	0.836	1.004	0.955
YCR065W	HCM1	1.034	1.03	1.005	0.928
YCR066W	RAD18	1.039	0.982	1.058	0.438
YCR067C	SED4	1.077	1.053	1.023	0.858
YCR068W	ATG15	0.912	0.981	0.93	0.155
YCR069W	CPR4	1.12	1.199	0.934	0.264
YCR071C	IMG2	0.504	0.768	0.656	0.039
YCR073C	SSK22	1.083	0.988	1.096	0.287
YCR073W-A	SOL2	1.064	1.041	1.022	0.623
YCR075C	ERS1	1.079	0.873	1.236	0.016
YCR076C	FUB1	1.086	1.114	0.975	0.554
YCR077C	PAT1	0.955	0.982	0.972	0.496
YCR079W	PTC6	1.022	0.992	1.031	0.31
YCR081W	SRB8	0.694	0.661	1.05	0.613
YCR082W	AHC2	1.09	1.058	1.03	0.414
YCR083W	TRX3	0.982	1.002	0.98	0.24
YCR084C	TUP1	0	0	NA	NA
YCR085W		1.01	1.004	1.006	0.828
YCR086W	CSM1	0.967	0.958	1.009	0.919
YCR087C-A		0.885	1.001	0.884	0.137
YCR087W		0.932	0.94	0.991	0.747
YCR088W	ABP1	1.163	1.166	0.997	0.964
YCR089W	FIG2	1.058	0.964	1.097	0.232
YCR090C		0.993	0.987	1.006	0.679
YCR091W	KIN82	0.997	1.029	0.969	0.457
YCR092C	MSH3	1.076	1.017	1.059	0.121
YCR094W	CDC50	0.943	0.902	1.045	0.265
YCR095C	OCA4	0.977	1.022	0.956	0.218
YCR098C	GIT1	1.021	0.99	1.032	0.722
YCR099C		0.992	1.007	0.985	0.759
YCR100C	EMA35	1.041	1.048	0.993	0.885
YCR101C		1.064	1.041	1.023	0.635
YCR102C		1.014	0.984	1.03	0.591
YCR102W-A		1.034	1.005	1.029	0.697
YCR105W	ADH7	0.977	1.007	0.971	0.335
YCR106W	RDS1	0.981	0.984	0.996	0.926
YCR107W	AAD3	1.03	1.066	0.966	0.677
YDL001W	RMD1	1.001	0.981	1.02	0.663
YDL002C	NHP10	0.782	0.823	0.95	0.479
YDL006W	PTC1	0.929	0.961	0.966	0.275
YDL009C		1.047	1.017	1.029	0.619
YDL010W	GRX6	0.996	1.065	0.935	0.43
YDL011C		1.058	0.93	1.138	0.386
YDL012C		0.96	1.047	0.917	0.151
YDL013W	SLX5	0.828	0.786	1.054	0.225
YDL018C	ERP3	1.021	1.028	0.993	0.895
YDL019C	OSH2	1.018	1.065	0.956	0.435
YDL020C	RPN4	0.978	0.977	1.001	0.995
YDL021W	GPM2	0.017	0	NA	0.69
YDL022W	GPD1	0.95	0.99	0.96	0.435
YDL023C		0.99	0.912	1.086	0.248
YDL024C	DIA3	1.013	1.031	0.983	0.682
YDL025C	RTK1	1.005	0.997	1.008	0.923
YDL026W		1.074	1.005	1.068	0.245
YDL027C	MRX9	1.02	1.064	0.958	0.404
YDL032W		0.806	0.908	0.887	0.193
YDL033C	SLM3	0.849	0.876	0.969	0.606
YDL034W		1.057	1.081	0.978	0.824
YDL035C	GPR1	1.056	1.082	0.975	0.534
YDL036C	PUS9	1.047	1.071	0.977	0.786
YDL037C	BSC1	0.936	0.927	1.01	0.88
YDL038C		1.109	0.998	1.112	0.195
YDL039C	PRM7	1.038	1.004	1.034	0.423
YDL040C	NAT1	1.023	0.998	1.025	0.632
YDL041W		0	0	NA	NA
YDL042C	SIR2	0	0	NA	NA
YDL044C	MTF2	0.815	0.856	0.952	0.623
YDL045W-A	MRP10	0.784	0.821	0.954	0.336
YDL046W	NPC2	0.975	1.009	0.967	0.501
YDL047W	SIT4	0.436	0.418	1.043	0.82
YDL048C	STP4	1.013	1.05	0.965	0.129
YDL049C	KNH1	1.044	1.031	1.013	0.919
YDL050C		1.06	1.031	1.028	0.721
YDL051W	LHP1	1.054	1.078	0.978	0.794
YDL052C	SLC1	1.051	1.035	1.015	0.632
YDL053C	PBP4	0.979	1.003	0.976	0.454
YDL054C	MCH1	0.961	0.993	0.968	0.69
YDL056W	MBP1	1.015	1.045	0.971	0.875
YDL057W		0.952	1.005	0.947	0.751
YDL059C	RAD59	0.952	1.05	0.906	0.231
YDL061C	RPS29B	0.893	0.878	1.017	0.877
YDL062W		0.931	0.917	1.016	0.77
YDL063C	SYO1	0.949	0.951	0.997	0.972
YDL065C	PEX19	0.976	1	0.977	0.641
YDL066W	IDP1	1.07	1.115	0.96	0.374
YDL067C	COX9	0.962	0.994	0.968	0.284
YDL068W		0.869	0.915	0.95	0.499
YDL069C	CBS1	1.042	1.018	1.024	0.676
YDL070W	BDF2	1.151	1.06	1.086	0.35
YDL071C		1.111	1.083	1.026	0.747
YDL072C	YET3	0.743	0.724	1.026	0.908
YDL073W	AHK1	0	0.067	0	0.69
YDL074C	BRE1	0.813	0.769	1.057	0.248
YDL075W	RPL31A	0.536	0.475	1.128	0.176
YDL076C	RXT3	0.945	0.998	0.947	0.258
YDL077C	VAM6	1.054	1.021	1.032	0.519
YDL078C	MDH3	0.987	1.018	0.97	0.439
YDL079C	MRK1	1.102	1.071	1.028	0.677
YDL080C	THI3	1.002	1.062	0.944	0.685
YDL081C	RPP1A	0.783	0.845	0.927	0.601
YDL082W	RPL13A	1.064	0.988	1.077	0.43
YDL083C	RPS16B	0.808	0.829	0.974	0.824
YDL085W	NDE2	1.002	1.036	0.967	0.533
YDL086W		1.054	1.058	0.997	0.973
YDL088C	ASM4	0.941	0.999	0.942	0.439
YDL089W	NUR1	0.967	1.004	0.963	0.691
YDL090C	RAM1	0	0	NA	NA
YDL091C	UBX3	0.983	0.986	0.997	0.953
YDL093W	PMT5	1.034	1.099	0.941	0.324
YDL094C		1.027	1.028	0.999	0.959
YDL095W	PMT1	1.094	1.062	1.031	0.657
YDL096C	OPI6	1.038	0.97	1.07	0.116
YDL099W	BUG1	0.994	1.018	0.977	0.678
YDL100C	GET3	1.018	1.011	1.006	0.937
YDL101C	DUN1	1.02	0.986	1.035	0.601
YDL104C	QRI7	1.012	1.032	0.98	0.473
YDL106C	PHO2	0.993	1.051	0.945	0.221
YDL107W	MSS2	0.992	1.01	0.983	0.751
YDL109C		1.025	1.04	0.986	0.845
YDL110C	TMA17	1.072	1.087	0.986	0.735
YDL112W	TRM3	1.085	0.971	1.117	0.265
YDL113C	ATG20	1.118	1.043	1.072	0.094
YDL114W		1.087	1.061	1.024	0.499
YDL115C	IWR1	0.831	0.894	0.929	0.327
YDL116W	NUP84	0.796	0.844	0.943	0.501
YDL117W	CYK3	1.015	0.935	1.085	0.116
YDL118W		1.033	0.941	1.097	0.069
YDL119C	HEM25	0.89	0.919	0.969	0.407
YDL121C	EXP1	0.972	0.996	0.976	0.807
YDL122W	UBP1	1.006	0.991	1.016	0.684
YDL123W	SNA4	1.02	0.993	1.027	0.523
YDL124W		1.045	1.015	1.03	0.177
YDL125C	HNT1	1.022	1.055	0.969	0.638
YDL127W	PCL2	1.063	1.029	1.033	0.541
YDL128W	VCX1	1.103	1.066	1.035	0.456
YDL129W		1.018	1.044	0.975	0.632
YDL130W	RPP1B	1.038	1.02	1.017	0.75
YDL130W-A	STF1	0.996	0.989	1.007	0.912
YDL131W	LYS21	0.975	0.962	1.014	0.431
YDL133C-A	RPL41B	1.027	1.032	0.996	0.957
YDL133W	SRF1	1.116	1.09	1.024	0.714
YDL134C	PPH21	1.031	1.036	0.995	0.91
YDL134C-A		1.046	0.984	1.063	0.22
YDL135C	RDI1	0.976	0.657	1.485	0.057
YDL136W	RPL35B	0.914	0.953	0.959	0.473
YDL137W	ARF2	1.016	1.034	0.982	0.741
YDL138W	RGT2	1.037	1.025	1.012	0.889
YDL142C	CRD1	0.924	0.918	1.006	0.893
YDL144C		1.007	0.945	1.066	0.151
YDL146W	LDB17	0.945	0.942	1.002	0.969
YDL149W	ATG9	0.945	0.931	1.016	0.738
YDL151C	BUD30	0.689	0.659	1.046	0.667
YDL154W	MSH5	1.048	0.963	1.089	0.22
YDL155W	CLB3	0.946	0.994	0.952	0.505
YDL156W	CMR1	1.009	1.03	0.98	0.761
YDL157C		0.968	0.974	0.994	0.904
YDL159W	STE7	0	0	NA	NA
YDL160C	DHH1	0.159	0	NA	0.491
YDL161W	ENT1	1.039	1.047	0.992	0.882
YDL162C		0.975	0.948	1.028	0.644
YDL167C	NRP1	0.966	0.96	1.007	0.926
YDL168W	SFA1	0.985	1.009	0.976	0.817
YDL169C	UGX2	1.019	1.007	1.012	0.863
YDL170W	UGA3	1.004	1.024	0.981	0.619
YDL171C	GLT1	1.005	0.988	1.017	0.76
YDL172C		1.034	1.002	1.031	0.397
YDL173W	PAR32	1.002	0.995	1.007	0.949
YDL174C	DLD1	1.043	1.027	1.016	0.735
YDL175C	AIR2	0.985	0.98	1.005	0.887
YDL176W	IPF1	1.003	0.95	1.056	0.34
YDL177C		1.022	1.031	0.991	0.788
YDL178W	DLD2	1.119	1.121	0.998	0.844
YDL179W	PCL9	0.995	1.007	0.988	0.849
YDL180W		1.005	1.002	1.002	0.973
YDL181W	INH1	0	0	NA	NA
YDL182W	LYS20	0.969	0.958	1.011	0.821
YDL183C		1.036	0.998	1.038	0.595
YDL184C	RPL41A	1	1.041	0.96	0.248
YDL185W	VMA1	0.584	0.526	1.11	0.407
YDL186W		1.047	1.03	1.017	0.338
YDL187C		1.122	1.02	1.099	0.027
YDL188C	PPH22	1.052	1.022	1.029	0.652
YDL189W	RBS1	1.047	1.052	0.996	0.959
YDL190C	UFD2	0.935	0.984	0.95	0.574
YDL191W	RPL35A	0.913	0.929	0.983	0.784
YDL192W	ARF1	0.9	0.906	0.993	0.899
YDL194W	SNF3	1.005	1.062	0.947	0.676
YDL197C	ASF2	1	1.068	0.937	0.285
YDL198C	GGC1	0.125	0	NA	0.423
YDL199C		0.998	1.02	0.978	0.338
YDL200C	MGT1	1.019	1.02	0.999	0.979
YDL201W	TRM8	1.004	1.015	0.989	0.875
YDL202W	MRPL11	0.692	0.801	0.864	0.289
YDL203C	ACK1	0.978	1.014	0.965	0.094
YDL204W	RTN2	0.985	0.989	0.995	0.804
YDL206W		1.066	0.989	1.078	0.307
YDL210W	UGA4	1.074	1.064	1.009	0.902
YDL211C		1.011	1.024	0.987	0.798
YDL213C	NOP6	1.042	0.994	1.048	0.357
YDL214C	PRR2	1.017	1.025	0.992	0.675
YDL215C	GDH2	1.003	1.015	0.988	0.747
YDL216C	RRI1	0.978	1.005	0.973	0.444
YDL218W		0.993	0.996	0.997	0.95
YDL219W	DTD1	1.003	1.028	0.976	0.424
YDL222C	FMP45	1.058	1.088	0.972	0.699
YDL223C	HBT1	1.073	0.98	1.095	0.135
YDL224C	WHI4	0.977	1.016	0.961	0.624
YDL225W	SHS1	0.961	0.982	0.978	0.658
YDL226C	GCS1	1.002	0.937	1.069	0.076
YDL227C	HO	1.002	1.005	0.996	0.969
YDL229W	SSB1	1.009	0.995	1.014	0.727
YDL230W	PTP1	1.023	1.036	0.988	0.875
YDL231C	BRE4	1.009	0.98	1.03	0.187
YDL232W	OST4	0.979	0.976	1.003	0.909
YDL233W	MFG1	1.062	1.083	0.981	0.714
YDL234C	GYP7	1.033	1.064	0.97	0.653
YDL236W	PHO13	1.006	1.031	0.976	0.816
YDL237W	AIM6	1.058	1.094	0.967	0.649
YDL238C	GUD1	0.973	0.943	1.032	0.452
YDL239C	ADY3	1.019	1.017	1.002	0.929
YDL240W	LRG1	1.038	1.06	0.979	0.825
YDL241W		1.021	1.039	0.983	0.705
YDL242W		1.039	1.041	0.998	0.973
YDL243C	AAD4	0.997	0.954	1.045	0.176
YDR001C	NTH1	1.036	1.02	1.016	0.816
YDR003W	RCR2	1.009	1.005	1.004	0.926
YDR004W	RAD57	0.812	0.917	0.885	0.151
YDR005C	MAF1	0.882	0.862	1.023	0.77
YDR006C	SOK1	0.986	1.038	0.95	0.294
YDR007W	TRP1	1.059	1.103	0.96	0.641
YDR008C		1.047	0.969	1.08	0.17
YDR009W	GAL3	0.925	0.878	1.053	0.454
YDR010C		0.975	0.958	1.017	0.717
YDR011W	SNQ2	0.987	0.917	1.076	0.206
YDR014W	RAD61	1.055	1.036	1.018	0.418
YDR015C		1.083	0.923	1.173	0.059
YDR017C	KCS1	1.044	0.973	1.073	0.294
YDR018C		0.98	1.021	0.96	0.579
YDR019C	GCV1	0.965	0.954	1.011	0.694
YDR020C	DAS2	1.017	1.003	1.014	0.731
YDR022C	ATG31	1.025	1.037	0.989	0.843
YDR024W	FYV1	1.057	0.851	1.242	0.064
YDR025W	RPS11A	0.954	0.937	1.019	0.71
YDR026C	NSI1	1.043	0.949	1.099	0.104
YDR027C	VPS54	0.791	0.739	1.07	0.439
YDR028C	REG1	1.02	1.038	0.983	0.79
YDR029W		1.081	1.029	1.05	0.335
YDR030C	RAD28	0.947	0.971	0.975	0.716
YDR031W	MIX14	0.995	1.042	0.955	0.335
YDR032C	PST2	1.028	1.04	0.988	0.719
YDR033W	MRH1	1.019	1.041	0.978	0.785
YDR034C	LYS14	0.482	1.13	0.427	0.088
YDR035W	ARO3	0.999	0.997	1.002	0.886
YDR036C	EHD3	0.989	1.033	0.957	0.577
YDR042C		0.956	0.978	0.978	0.665
YDR043C	NRG1	0.988	1.036	0.954	0.517
YDR046C	BAP3	0.951	0.97	0.98	0.806
YDR048C		0.949	0.988	0.961	0.547
YDR049W	VMS1	0.936	0.928	1.009	0.885
YDR050C	TPI1	0.944	1	0.944	0.449
YDR051C	DET1	1.013	0.935	1.084	0.095
YDR055W	PST1	1.023	1.089	0.939	0.283
YDR056C	EMC10	0.958	0.98	0.977	0.638
YDR057W	YOS9	0.997	1.005	0.992	0.882
YDR058C	TGL2	1.048	1.002	1.046	0.528
YDR059C	UBC5	0.992	0.948	1.047	0.576
YDR061W		1.08	0.941	1.149	0.077
YDR063W	AIM7	1.033	0.972	1.063	0.24
YDR065W	RRG1	0.625	0.642	0.972	0.741
YDR066C	RTR2	0.975	1.033	0.944	0.08
YDR067C	OCA6	0.995	1.003	0.993	0.787
YDR068W	DOS2	1.027	0.976	1.052	0.357
YDR069C	DOA4	0.995	0.987	1.008	0.95
YDR070C	FMP16	0.983	0.997	0.986	0.875
YDR071C	PAA1	1.021	1.03	0.991	0.84
YDR072C	IPT1	1.006	0.985	1.021	0.825
YDR073W	SNF11	1.121	1.019	1.1	0.083
YDR074W	TPS2	0.916	0.859	1.066	0.708
YDR075W	PPH3	1.015	1.013	1.002	0.979
YDR076W	RAD55	0.877	1.016	0.863	0.089
YDR077W	SED1	0.991	0.948	1.045	0.448
YDR078C	SHU2	1.002	1.097	0.914	0.355
YDR079W	PET100	0.968	0.991	0.977	0.677
YDR080W	VPS41	0.993	0.903	1.1	0.046
YDR083W	RRP8	0.918	0.896	1.024	0.67
YDR084C	TVP23	0.977	1.013	0.964	0.377
YDR085C	AFR1	1.036	1.047	0.989	0.853
YDR089W	VTC5	1.009	0.977	1.033	0.353
YDR090C	ILT1	0.97	0.992	0.978	0.477
YDR092W	UBC13	0.89	0.968	0.92	0.418
YDR093W	DNF2	1.017	1.055	0.964	0.553
YDR094W		1.035	1.012	1.023	0.682
YDR095C		1.055	1.057	0.998	0.984
YDR096W	GIS1	1.03	1.027	1.003	0.958
YDR097C	MSH6	1.061	1.039	1.021	0.732
YDR098C	GRX3	0.986	0.942	1.047	0.202
YDR099W	BMH2	1.004	0.951	1.056	0.178
YDR100W	TVP15	1.059	0.991	1.068	0.189
YDR101C	ARX1	0.924	0.938	0.986	0.638
YDR102C		0.951	0.946	1.005	0.952
YDR103W	STE5	0	0	NA	NA
YDR104C	SPO71	1.007	0.981	1.027	0.732
YDR105C	TMS1	1.046	1.094	0.956	0.302
YDR107C	TMN2	0.984	1.11	0.887	0.407
YDR108W	TRS85	1.028	0.974	1.056	0.504
YDR109C		1.008	1.016	0.992	0.901
YDR110W	FOB1	1.014	1.025	0.989	0.878
YDR111C	ALT2	1.001	1.015	0.986	0.802
YDR112W	IRC2	0.924	0.916	1.009	0.821
YDR114C		0.711	0.825	0.862	0.367
YDR115W	MRX14	0.509	0.523	0.973	0.805
YDR116C	MRPL1	0.962	0.93	1.035	0.404
YDR117C	TMA64	1.16	1.181	0.982	0.858
YDR119W	VBA4	1	1.008	0.991	0.948
YDR120C	TRM1	0.981	0.95	1.032	0.356
YDR121W	DPB4	0.992	1.025	0.967	0.69
YDR122W	KIN1	1.035	1.116	0.927	0.457
YDR123C	INO2	0.778	0.777	1	0.997
YDR124W		1.023	1.026	0.998	0.957
YDR125C	ECM18	1.045	1.011	1.034	0.605
YDR126W	SWF1	1.029	0.985	1.044	0.387
YDR127W	ARO1	1.054	1.152	0.915	0.092
YDR128W	MTC5	0.96	0.984	0.976	0.826
YDR129C	SAC6	0.935	0.938	0.997	0.957
YDR130C	FIN1	1.014	1.009	1.005	0.944
YDR131C		1.063	0.946	1.124	0.335
YDR132C	MRX16	1.004	1.03	0.975	0.69
YDR133C		1.063	1.009	1.054	0.317
YDR134C	CCW22	1.012	1.017	0.995	0.904
YDR135C	YCF1	0.947	0.955	0.992	0.864
YDR136C	VPS61	0.661	0.65	1.016	0.904
YDR137W	RGP1	1.019	1.019	1	0.996
YDR138W	HPR1	0	0.547	0	0.458
YDR139C	RUB1	0.989	0.977	1.012	0.81
YDR140W	MTQ2	0.953	1.009	0.944	0.688
YDR142C	PEX7	0.958	0.984	0.974	0.781
YDR143C	SAN1	1.026	1.034	0.993	0.732
YDR144C	MKC7	1.08	1.073	1.006	0.805
YDR146C	SWI5	0.968	1.005	0.963	0.46
YDR147W	EKI1	1.011	0.954	1.059	0.359
YDR148C	KGD2	0.983	1.012	0.971	0.476
YDR149C		0.907	0.93	0.975	0.825
YDR150W	NUM1	0.988	1.039	0.951	0.231
YDR151C	CTH1	0.953	0.894	1.065	0.205
YDR152W	GIR2	0.981	0.973	1.008	0.886
YDR153C	ENT5	1.024	1.077	0.951	0.34
YDR154C		0.954	1.001	0.953	0.452
YDR155C	CPR1	1.009	1.01	0.999	0.99
YDR156W	RPA14	0.872	0.818	1.066	0.47
YDR157W		0.967	0.971	0.996	0.964
YDR158W	HOM2	0.983	0.996	0.987	0.877
YDR159W	SAC3	0.981	1.048	0.936	0.127
YDR161W	ACL4	0.921	0.976	0.943	0.528
YDR162C	NBP2	0.977	0.977	0.999	0.984
YDR163W	CWC15	0.99	1.033	0.958	0.54
YDR165W	TRM82	1.002	1.036	0.968	0.473
YDR169C	STB3	1.123	1.011	1.11	0.355
YDR171W	HSP42	1.061	1.043	1.017	0.69
YDR173C	ARG82	1.139	1.202	0.947	0.617
YDR174W	HMO1	0.858	0.81	1.059	0.355
YDR175C	RSM24	0.855	0.921	0.928	0.167
YDR176W	NGG1	0.473	0.413	1.145	0.611
YDR178W	SDH4	0.998	0.993	1.005	0.921
YDR179C	CSN9	1.004	1.095	0.918	0.2
YDR179W-A	NVJ3	1.024	1.059	0.967	0.265
YDR181C	SAS4	0.993	1.046	0.949	0.472
YDR183W	PLP1	0.885	0.952	0.929	0.235
YDR184C	ATC1	0.96	1.004	0.956	0.533
YDR185C	UPS3	0.989	1.009	0.98	0.73
YDR186C	SND1	1.033	1.071	0.965	0.703
YDR191W	HST4	0.999	0.98	1.019	0.895
YDR192C	NUP42	1.009	1.035	0.975	0.533
YDR193W		0.985	1.019	0.967	0.519
YDR194C	MSS116	0.788	0.918	0.858	0.058
YDR195W	REF2	0.199	0	NA	0.473
YDR197W	CBS2	1.013	1.061	0.954	0.517
YDR198C	RKM2	0.928	1.017	0.913	0.108
YDR199W		0.992	1.027	0.966	0.221
YDR200C	VPS64	1	0.917	1.091	0.242
YDR202C	RAV2	0.98	0.936	1.048	0.499
YDR203W		1.031	0.892	1.155	0.024
YDR204W	COQ4	0.951	0.909	1.046	0.222
YDR205W	MSC2	1.041	1.057	0.985	0.731
YDR206W	EBS1	1.009	0.98	1.029	0.591
YDR207C	UME6	1.14	1.07	1.065	0.325
YDR209C		1.01	0.999	1.012	0.895
YDR210W		1.029	1.069	0.963	0.53
YDR213W	UPC2	0.938	0.972	0.964	0.687
YDR214W	AHA1	1.049	1.091	0.962	0.558
YDR215C		0.958	1.029	0.931	0.397
YDR216W	ADR1	1.05	1.069	0.982	0.738
YDR217C	RAD9	0.964	1.003	0.962	0.727
YDR218C	SPR28	0.59	0.634	0.93	0.961
YDR219C	MFB1	1.022	1.001	1.021	0.636
YDR220C		0.899	0.955	0.941	0.699
YDR221W	GTB1	1.023	1.002	1.022	0.665
YDR222W		1.018	1.052	0.967	0.533
YDR223W	CRF1	1.033	1.005	1.028	0.789
YDR225W	HTA1	0.993	0.976	1.017	0.842
YDR226W	ADK1	0.468	0.504	0.93	0.639
YDR227W	SIR4	0	0	NA	NA
YDR229W	IVY1	0.898	0.979	0.917	0.117
YDR230W		0.941	1.029	0.914	0.42
YDR231C	COX20	0.948	1.036	0.915	0.279
YDR233C	RTN1	0.959	1.004	0.955	0.291
YDR234W	LYS4	0.483	0.497	0.97	0.985
YDR237W	MRPL7	0.72	0.749	0.962	0.875
YDR239C		1.03	1.043	0.988	0.686
YDR241W	BUD26	0.949	1.085	0.875	0.07
YDR242W	AMD2	1.027	1.093	0.939	0.409
YDR244W	PEX5	0.884	1.012	0.873	0.259
YDR245W	MNN10	1.079	1.03	1.047	0.564
YDR247W	VHS1	1.027	1.105	0.929	0.473
YDR248C		1.056	1.111	0.95	0.279
YDR249C		1.025	1.077	0.952	0.307
YDR250C		0.978	1.132	0.864	0.178
YDR251W	PAM1	1.041	1.019	1.021	0.894
YDR252W	BTT1	0.942	1.101	0.856	0.062
YDR253C	MET32	0.996	1.005	0.991	0.895
YDR254W	CHL4	0.991	1.013	0.978	0.849
YDR255C	RMD5	0.93	1.018	0.913	0.634
YDR256C	CTA1	1.081	1.168	0.926	0.439
YDR257C	RKM4	0.982	1.019	0.964	0.735
YDR258C	HSP78	0.967	1.092	0.886	0.221
YDR259C	YAP6	0.87	1.077	0.808	0.086
YDR260C	SWM1	1.076	1.091	0.986	0.75
YDR261C	EXG2	1.145	0.992	1.154	0.049
YDR262W		0.866	1.093	0.793	0.091
YDR263C	DIN7	1.467	1.726	0.85	0.697
YDR264C	AKR1	0.877	1.167	0.752	0.263
YDR265W	PEX10	0.953	1.062	0.897	0.4
YDR266C	HEL2	0.535	0.984	0.544	0.242
YDR268W	MSW1	0.874	1.009	0.866	0.77
YDR269C		0.915	0.957	0.956	0.524
YDR270W	CCC2	0.929	1.096	0.848	0.121
YDR271C		0.875	1.015	0.862	0.265
YDR272W	GLO2	0.922	1.158	0.796	0.414
YDR273W	DON1	0.882	0.783	1.127	0.202
YDR274C		0.753	0.893	0.844	0.473
YDR275W	BSC2	0.809	1.126	0.719	0.077
YDR276C	PMP3	0	1.263	0	0.032
YDR277C	MTH1	0.168	1.238	0.135	0.065
YDR278C		0.369	0.997	0.371	0.11
YDR279W	RNH202	0.605	1.315	0.46	0.16
YDR281C	PHM6	0.482	1.082	0.445	0.406
YDR282C	MRX10	0.834	1.082	0.771	0.359
YDR283C	GCN2	0.731	1.141	0.64	0.024
YDR284C	DPP1	0.893	1.124	0.795	0.335
YDR285W	ZIP1	0.836	1.098	0.761	0.026
YDR286C	MGP12	1.071	1.149	0.932	0.452
YDR287W	INM2	0.864	1.184	0.73	0.176
YDR289C	RTT103	0.975	0.908	1.074	0.576
YDR290W		0.999	0.938	1.065	0.56
YDR291W	HRQ1	1.022	1.209	0.846	0.327
YDR293C	SSD1	0.616	0.666	0.925	0.477
YDR294C	DPL1	1.125	1.049	1.073	0.117
YDR295C	HDA2	0.895	0.983	0.91	0.279
YDR296W	MHR1	0.686	0.874	0.785	0.238
YDR297W	SUR2	1.061	1.107	0.958	0.365
YDR298C	ATP5	0.981	1.032	0.951	0.523
YDR300C	PRO1	0	0	NA	NA
YDR304C	CPR5	1.199	1.106	1.084	0.138
YDR305C	HNT2	1.02	1.053	0.968	0.309
YDR306C	PFU1	1.099	1.138	0.966	0.589
YDR307W	PMT7	1.102	1.024	1.077	0.605
YDR309C	GIC2	0.977	1.066	0.917	0.33
YDR310C	SUM1	0.931	1.074	0.867	0.129
YDR312W	SSF2	0.92	1.038	0.886	0.129
YDR313C	PIB1	0.912	0.998	0.914	0.189
YDR314C	RAD34	0.972	0.975	0.997	0.869
YDR315C	IPK1	0.921	0.955	0.965	0.609
YDR316W	OMS1	0.997	1.098	0.908	0.069
YDR317W	HIM1	1.059	1.004	1.054	0.542
YDR318W	MCM21	0.968	0.987	0.981	0.626
YDR319C	YFT2	0.974	1.018	0.957	0.533
YDR320C	SWA2	0.933	0.939	0.993	0.921
YDR321W	ASP1	0.911	0.988	0.922	0.496
YDR322W	MRPL35	0.798	0.918	0.87	0.027
YDR323C	PEP7	0.973	0.959	1.015	0.878
YDR326C	YSP2	1.042	1.093	0.953	0.727
YDR329C	PEX3	1.005	1.028	0.978	0.472
YDR330W	UBX5	1.016	1.117	0.909	0.273
YDR332W	IRC3	1.056	1.03	1.024	0.751
YDR333C	RQC1	1.013	1.073	0.944	0.212
YDR334W	SWR1	0.783	0.835	0.937	0.177
YDR335W	MSN5	1.009	0.924	1.092	0.466
YDR336W	MRX8	1.123	1.103	1.018	0.79
YDR337W	MRPS28	1.035	0.961	1.077	0.448
YDR338C		1	1.022	0.978	0.67
YDR340W		1.013	0.999	1.014	0.891
YDR344C		0.992	1.043	0.951	0.406
YDR345C	HXT3	1.063	1.011	1.051	0.238
YDR346C	SVF1	1.047	1.094	0.957	0.336
YDR347W	MRP1	0.601	0.792	0.759	0.077
YDR348C	PAL1	1.001	0.933	1.074	0.063
YDR349C	YPS7	0.942	0.948	0.993	0.921
YDR350C	ATP22	0.822	0.849	0.968	0.482
YDR351W	SBE2	0.897	0.955	0.939	0.314
YDR352W	YPQ2	1.017	1.029	0.988	0.875
YDR354W	TRP4	0.955	0.993	0.962	0.501
YDR357C	CNL1	0.98	1.014	0.967	0.147
YDR358W	GGA1	0.99	1.018	0.973	0.33
YDR359C	EAF1	0.997	0.953	1.047	0.612
YDR360W	OPI7	0.947	0.997	0.95	0.359
YDR363W	ESC2	0.899	0.863	1.042	0.844
YDR363W-A	SEM1	0.914	0.904	1.01	0.904
YDR364C	CDC40	0.526	0.532	0.989	0.886
YDR368W	YPR1	0.975	1.006	0.969	0.572
YDR369C	XRS2	0.712	0.909	0.783	0.176
YDR370C	DXO1	0.983	0.927	1.06	0.271
YDR371W	CTS2	1.006	1.027	0.979	0.605
YDR372C	VPS74	1.031	1.015	1.016	0.558
YDR374C	PHO92	1.077	1.017	1.059	0.473
YDR375C	BCS1	0.944	0.984	0.959	0.616
YDR377W	ATP17	0.895	0.828	1.081	0.651
YDR378C	LSM6	0.928	0.952	0.975	0.815
YDR379W	RGA2	1.033	1.09	0.948	0.524
YDR380W	ARO10	0.966	0.975	0.991	0.925
YDR382W	RPP2B	0.853	0.853	1	0.993
YDR383C	NKP1	1.027	1.025	1.002	0.955
YDR384C	ATO3	1.036	1.066	0.971	0.576
YDR385W	EFT2	1.082	1.051	1.03	0.788
YDR386W	MUS81	0.937	1.038	0.903	0.058
YDR387C	CIN10	1.001	0.991	1.01	0.869
YDR388W	RVS167	1.145	1.111	1.031	0.355
YDR389W	SAC7	0.981	1.017	0.965	0.517
YDR391C		1.061	1.08	0.983	0.874
YDR392W	SPT3	0	0	NA	NA
YDR393W	SHE9	0.964	0.988	0.976	0.804
YDR395W	SXM1	1.016	1.126	0.902	0.43
YDR399W	HPT1	0.925	0.97	0.954	0.24
YDR400W	URH1	1.081	1.092	0.99	0.905
YDR401W		0.941	1.006	0.935	0.302
YDR402C	DIT2	1.072	1.056	1.015	0.904
YDR403W	DIT1	1.058	1.058	1	0.999
YDR405W	MRP20	0.722	0.762	0.947	0.573
YDR406W	PDR15	0.962	0.938	1.026	0.388
YDR408C	ADE8	0.992	0.917	1.082	0.486
YDR409W	SIZ1	1.026	0.972	1.055	0.416
YDR410C	STE14	0	0	NA	NA
YDR411C	DFM1	0.983	0.999	0.984	0.831
YDR414C	ERD1	1.017	1.011	1.006	0.909
YDR415C		0.917	0.904	1.014	0.81
YDR417C		1.049	0.996	1.053	0.477
YDR418W	RPL12B	0.86	0.931	0.924	0.702
YDR419W	RAD30	1.017	1.028	0.989	0.88
YDR420W	HKR1	1.042	1.02	1.021	0.745
YDR421W	ARO80	1.001	0.962	1.041	0.721
YDR422C	SIP1	1.039	1.026	1.013	0.85
YDR423C	CAD1	1.068	1.037	1.03	0.651
YDR424C	DYN2	1.067	1.016	1.051	0.193
YDR425W	SNX41	0.966	0.888	1.088	0.279
YDR426C		1.12	0.983	1.139	0.273
YDR428C	BNA7	1.035	1	1.034	0.335
YDR430C	CYM1	0.931	0.968	0.962	0.302
YDR431W		0.932	0.998	0.934	0.444
YDR432W	NPL3	0.701	0.712	0.984	0.928
YDR433W		1.013	0.847	1.196	0.291
YDR435C	PPM1	1.078	1.103	0.977	0.541
YDR436W	PPZ2	1.007	0.988	1.019	0.648
YDR438W	THI74	1.024	0.962	1.064	0.427
YDR439W	LRS4	1.009	0.993	1.017	0.69
YDR440W	DOT1	1.057	1.017	1.04	0.658
YDR441C	APT2	1.121	1.112	1.009	0.904
YDR442W		0.545	0.488	1.115	0.53
YDR443C	SSN2	0.653	0.633	1.032	0.673
YDR444W		1.008	1.018	0.99	0.819
YDR445C		1.01	0.964	1.048	0.369
YDR446W	ECM11	1.048	1.063	0.987	0.887
YDR447C	RPS17B	0.995	0.961	1.036	0.178
YDR448W	ADA2	0.679	0.683	0.995	0.96
YDR450W	RPS18A	0.865	0.829	1.044	0.377
YDR451C	YHP1	1.008	1.035	0.973	0.753
YDR452W	PPN1	1.041	1.003	1.038	0.133
YDR453C	TSA2	1.017	1.032	0.985	0.336
YDR455C		0.961	0.935	1.028	0.784
YDR456W	NHX1	1.027	0.943	1.089	0.334
YDR457W	TOM1	1.015	0.98	1.035	0.547
YDR458C	HEH2	1.048	1.084	0.967	0.589
YDR459C	PFA5	1.027	1.01	1.017	0.564
YDR461W	MFA1	0	0	NA	NA
YDR462W	MRPL28	0	0	NA	NA
YDR463W	STP1	0.752	0.801	0.938	0.62
YDR465C	RMT2	1.032	1.076	0.959	0.515
YDR466W	PKH3	0.969	1.022	0.948	0.442
YDR467C		1.013	1.031	0.982	0.819
YDR469W	SDC1	0.92	0.93	0.989	0.806
YDR470C	UGO1	0.307	0.389	0.79	0.173
YDR471W	RPL27B	0.991	1	0.991	0.842
YDR474C		1.038	1.067	0.973	0.34
YDR475C	JIP4	1.043	0.966	1.08	0.17
YDR476C		1.011	0.977	1.034	0.671
YDR477W	SNF1	1.02	0.998	1.022	0.658
YDR479C	PEX29	0.966	1.037	0.932	0.095
YDR480W	DIG2	1.047	1.026	1.02	0.604
YDR481C	PHO8	1.022	1.035	0.987	0.813
YDR482C	CWC21	1.051	1.01	1.041	0.361
YDR483W	KRE2	0.987	1.008	0.979	0.516
YDR484W	VPS52	0.823	0.803	1.025	0.703
YDR485C	VPS72	1.037	1.035	1.002	0.969
YDR486C	VPS60	1.107	1.077	1.028	0.67
YDR488C	PAC11	0.956	0.952	1.004	0.933
YDR490C	PKH1	1.007	1.02	0.987	0.787
YDR491C		1.058	0.995	1.064	0.407
YDR492W	IZH1	1.027	1.019	1.008	0.83
YDR493W	MZM1	0.97	0.985	0.984	0.437
YDR494W	RSM28	1.013	1.021	0.992	0.875
YDR495C	VPS3	1.01	0.936	1.08	0.211
YDR496C	PUF6	0.996	0.934	1.066	0.16
YDR497C	ITR1	1	0.943	1.06	0.258
YDR500C	RPL37B	0	0	NA	NA
YDR501W	PLM2	0.965	0.96	1.005	0.926
YDR502C	SAM2	1.046	1.009	1.037	0.322
YDR503C	LPP1	0.958	0.994	0.963	0.719
YDR504C	SPG3	1.167	1.16	1.006	0.958
YDR505C	PSP1	0.992	1.013	0.979	0.735
YDR506C	GMC1	0.993	1.045	0.95	0.239
YDR507C	GIN4	0.968	0.942	1.028	0.457
YDR508C	GNP1	0.954	1.02	0.936	0.153
YDR509W		0.946	0.904	1.047	0.416
YDR511W	SDH7	1.017	1.046	0.973	0.585
YDR512C	EMI1	0.935	0.94	0.994	0.928
YDR513W	GRX2	1.011	0.985	1.027	0.71
YDR514C		1.049	1.048	1.001	0.992
YDR515W	SLF1	1.029	1.029	1	0.997
YDR516C	EMI2	1.019	1.037	0.982	0.872
YDR517W	GRH1	1.03	0.783	1.315	0.097
YDR518W	EUG1	0.994	0.963	1.032	0.482
YDR519W	FPR2	1.055	0.964	1.094	0.456
YDR520C	URC2	1.02	1.016	1.004	0.933
YDR521W		0.982	0.944	1.04	0.265
YDR522C	SPS2	0.959	1.034	0.928	0.058
YDR523C	SPS1	0.962	0.967	0.995	0.926
YDR524C	AGE1	0.98	1.021	0.959	0.443
YDR525W	API2	0.96	1.119	0.858	0.076
YDR525W-A	SNA2	0.955	0.903	1.058	0.467
YDR528W	HLR1	1.066	1.083	0.984	0.774
YDR529C	QCR7	0.933	0.963	0.969	0.473
YDR530C	APA2	1.052	1.04	1.011	0.859
YDR532C	KRE28	0.447	0.449	0.995	0.965
YDR533C	HSP31	0.985	1.028	0.957	0.125
YDR534C	FIT1	1.058	1.095	0.966	0.358
YDR535C		1	0.955	1.047	0.448
YDR536W	STL1	0.988	0.983	1.005	0.888
YDR537C		0.985	1.038	0.948	0.444
YDR538W	PAD1	1.007	0.956	1.053	0.294
YDR539W	FDC1	0.906	0.982	0.923	0.088
YDR540C	IRC4	1.044	1.001	1.043	0.53
YDR541C		0.993	0.973	1.02	0.169
YEL001C	IRC22	1.094	0.996	1.098	0.306
YEL003W	GIM4	1.026	0.879	1.166	0.112
YEL004W	YEA4	0	0	NA	NA
YEL005C	VAB2	1.006	0.909	1.107	0.358
YEL006W	YEA6	1.015	0.851	1.193	0.056
YEL007W	MIT1	0.871	0.904	0.963	0.727
YEL008W		1.09	1.012	1.077	0.024
YEL009C	GCN4	1.187	0.749	1.585	0.553
YEL010W		0.922	0.968	0.953	0.335
YEL011W	GLC3	0.973	0.92	1.058	0.535
YEL012W	UBC8	1.054	0.926	1.139	0.195
YEL013W	VAC8	0.959	0.916	1.047	0.461
YEL014C		1.002	0.929	1.079	0.404
YEL015W	EDC3	1.055	0.821	1.285	0.16
YEL016C	NPP2	1.09	0.871	1.252	0.092
YEL017C-A	PMP2	1.063	0.775	1.371	0.078
YEL017W	GTT3	1.02	0.938	1.087	0.194
YEL020C	PXP1	0.949	0.773	1.227	0.273
YEL023C		0.996	0.28	3.559	0.036
YEL024W	RIP1	0.915	0.665	1.376	0.177
YEL025C		1.01	0.694	1.454	0.1
YEL027W	VMA3	0.521	0.321	1.622	0.256
YEL028W		1.05	0.977	1.075	0.519
YEL029C	BUD16	0	0	NA	NA
YEL030W	ECM10	1.001	0.952	1.051	0.24
YEL031W	SPF1	1.116	0.993	1.124	0.041
YEL033W	MTC7	1.005	0.953	1.054	0.486
YEL036C	ANP1	1.035	0.808	1.281	0.066
YEL037C	RAD23	0.964	0.829	1.163	0.418
YEL038W	UTR4	0.975	0.851	1.146	0.024
YEL039C	CYC7	1.001	0.884	1.132	0.123
YEL040W	UTR2	1.024	0.844	1.213	0.142
YEL041W	YEF1	1.027	0.913	1.125	0.116
YEL042W	GDA1	1.017	0.855	1.189	0.042
YEL043W	GTA1	1.042	1.002	1.04	0.35
YEL044W	IES6	0.047	0	NA	0.483
YEL045C		0.342	0.312	1.096	0.7
YEL046C	GLY1	0.185	0.158	1.167	0.401
YEL047C	FRD1	0.997	0.959	1.04	0.691
YEL048C	TCA17	1.122	0.991	1.132	0.116
YEL049W	PAU2	0.985	1.031	0.956	0.077
YEL050C	RML2	0.36	0.494	0.728	0.074
YEL051W	VMA8	0.418	0.372	1.123	0.5
YEL052W	AFG1	1.018	0.958	1.063	0.363
YEL053C	MAK10	0.942	0.953	0.989	0.928
YEL054C	RPL12A	0.726	0.727	0.998	0.991
YEL056W	HAT2	1.014	0.897	1.13	0.355
YEL057C	SDD1	1.013	0.974	1.04	0.421
YEL059W	HHY1	0.985	0.984	1.001	0.988
YEL060C	PRB1	1.055	1.033	1.021	0.749
YEL061C	CIN8	1.007	0	NA	0.059
YEL062W	NPR2	0.807	0.819	0.986	0.96
YEL063C	CAN1	1.135	1.078	1.053	0.362
YEL064C	AVT2	1.151	1.092	1.053	0.784
YEL065W	SIT1	1.008	1.002	1.006	0.953
YEL066W	HPA3	1.032	0.988	1.045	0.284
YEL067C		1.052	1.129	0.932	0.472
YEL068C		1.036	1.001	1.035	0.533
YEL071W	DLD3	1.035	0.976	1.059	0.46
YEL072W	RMD6	0	0	NA	NA
YER001W	MNN1	0.921	0.674	1.367	0.052
YER002W	NOP16	0.92	0.829	1.111	0.395
YER004W	FMP52	1.088	0.909	1.196	0.18
YER005W	YND1	1.023	0.949	1.078	0.523
YER007C-A	TMA20	1.017	0.859	1.183	0.116
YER007W	PAC2	1.025	0.777	1.32	0.032
YER010C		0.985	0.882	1.117	0.037
YER011W	TIR1	1.037	0.86	1.206	0.076
YER014C-A	BUD25	0.799	1.552	0.515	0.174
YER014W	HEM14	0	0	NA	NA
YER016W	BIM1	0.968	0.929	1.042	0.444
YER017C	AFG3	0.946	0.82	1.153	0.312
YER019C-A	SBH2	1.002	0.946	1.059	0.439
YER019W	ISC1	1.054	0.915	1.151	0.231
YER020W	GPA2	1.038	1.007	1.031	0.58
YER024W	YAT2	1.007	1.004	1.003	0.964
YER027C	GAL83	1.048	0.965	1.086	0.074
YER028C	MIG3	1.036	0.994	1.042	0.43
YER030W	CHZ1	0.93	0.889	1.047	0.417
YER031C	YPT31	1.004	0.965	1.04	0.345
YER032W	FIR1	0.987	0.962	1.026	0.473
YER033C	ZRG8	1.001	0.998	1.004	0.962
YER034W		0.972	0.938	1.036	0.653
YER035W	EDC2	1.067	0.998	1.069	0.109
YER037W	PHM8	1.003	0.919	1.092	0.457
YER038W-A	FMP49	0.981	0.879	1.117	0.302
YER039C	HVG1	0.949	0.975	0.973	0.703
YER039C-A		0.963	0.964	1	0.993
YER040W	GLN3	0.62	0.645	0.961	0.589
YER041W	YEN1	0.991	1.002	0.989	0.841
YER042W	MXR1	0.964	0.881	1.095	0.161
YER044C	ERG28	1.006	1.013	0.993	0.899
YER044C-A	MEI4	1.029	1.004	1.025	0.417
YER045C	ACA1	0.996	0.975	1.022	0.738
YER046W	SPO73	0.896	0.943	0.95	0.196
YER046W-A		1.031	0.973	1.059	0.636
YER047C	SAP1	1.003	0.986	1.018	0.781
YER048C	CAJ1	1.024	0.957	1.07	0.24
YER049W	TPA1	1.076	1.081	0.995	0.919
YER050C	RSM18	0.896	0.97	0.924	0.358
YER051W	JHD1	1.002	0.971	1.031	0.505
YER052C	HOM3	1.104	1.074	1.028	0.729
YER053C	PIC2	1.024	1.01	1.014	0.317
YER054C	GIP2	0.98	0.932	1.051	0.179
YER055C	HIS1	0.999	0.86	1.162	0.157
YER056C	FCY2	0.923	0.94	0.982	0.925
YER056C-A	RPL34A	1.028	1.062	0.968	0.69
YER057C	HMF1	1.053	1.079	0.976	0.23
YER058W	PET117	1.065	1.061	1.003	0.887
YER059W	PCL6	1.024	0.988	1.036	0.497
YER060W	FCY21	1.05	1.014	1.035	0.486
YER060W-A	FCY22	1.005	1.057	0.951	0.68
YER061C	CEM1	0.451	0.405	1.114	0.504
YER062C	GPP2	0.977	0.955	1.023	0.778
YER063W	THO1	0.997	1.02	0.978	0.62
YER064C	VHR2	1.02	1.018	1.002	0.963
YER065C	ICL1	1.073	1.088	0.987	0.81
YER066C-A		1.098	0.999	1.1	0.274
YER066W	RRT13	0.974	1.004	0.97	0.477
YER067C-A		1.004	0.943	1.065	0.4
YER067W	RGI1	1.189	1.089	1.092	0.495
YER068C-A		0.022	0.039	0.554	0.793
YER068W	MOT2	0.451	0.82	0.55	0.432
YER069W	ARG5,6	0.064	0.086	0.749	0.193
YER070W	RNR1	0.832	0.873	0.953	0.59
YER071C	TDA2	1.082	1.139	0.95	0.719
YER072W	VTC1	1.044	1.057	0.988	0.877
YER073W	ALD5	0.961	0.989	0.972	0.456
YER074W	RPS24A	0.941	0.949	0.992	0.821
YER075C	PTP3	0.952	0.953	0.999	0.993
YER077C	MRX1	0.962	0.984	0.978	0.483
YER078C	ICP55	1.038	1.002	1.036	0.599
YER079W		1.035	0.985	1.05	0.117
YER080W	AIM9	1.036	1.068	0.97	0.705
YER081W	SER3	0.984	0.976	1.008	0.847
YER083C	GET2	1.081	0.966	1.118	0.118
YER084W		0.995	0.977	1.018	0.821
YER085C		1.061	1.067	0.994	0.955
YER086W	ILV1	0.96	0.963	0.997	0.973
YER087C-A		1.058	1.091	0.97	0.057
YER087W	AIM10	0.398	0.555	0.718	0.064
YER088C	DOT6	0.983	1.015	0.969	0.173
YER089C	PTC2	0.977	0.962	1.015	0.533
YER090W	TRP2	0.828	0.833	0.993	0.873
YER091C	MET6	1.008	1.158	0.87	0.307
YER091C-A		0.987	0.937	1.054	0.343
YER092W	IES5	0.825	0.845	0.977	0.792
YER093C-A	AIM11	0.97	0.965	1.004	0.955
YER095W	RAD51	0.856	0.873	0.98	0.748
YER096W	SHC1	1.013	0.953	1.064	0.502
YER097W		1.029	1.05	0.981	0.719
YER098W	UBP9	0.967	0.972	0.995	0.945
YER101C	AST2	0.963	0.949	1.016	0.73
YER103W	SSA4	1.005	0.983	1.023	0.767
YER106W	MAM1	1.001	1.019	0.983	0.455
YER108C		0.996	0.953	1.045	0.285
YER109C	FLO8	1.029	0.938	1.096	0.283
YER110C	KAP123	0.211	0.577	0.366	0.35
YER111C	SWI4	0.971	0.943	1.029	0.554
YER113C	TMN3	1.049	1.033	1.016	0.832
YER114C	BOI2	1.008	1.021	0.988	0.875
YER115C	SPR6	1.011	0.989	1.022	0.617
YER116C	SLX8	0.922	0.988	0.933	0.16
YER117W	RPL23B	1.004	1.09	0.921	0.234
YER118C	SHO1	0.984	0.939	1.048	0.564
YER119C	AVT6	1.058	1.114	0.95	0.325
YER119C-A		1.013	0.963	1.053	0.52
YER120W	SCS2	1.058	1.085	0.975	0.637
YER121W		1.051	1.074	0.979	0.448
YER122C	GLO3	0.971	0.952	1.02	0.794
YER123W	YCK3	1.017	0.908	1.121	0.024
YER124C	DSE1	0.974	1.012	0.963	0.649
YER128W	VFA1	1.035	1.001	1.034	0.388
YER129W	SAK1	1.046	1.086	0.963	0.62
YER130C	COM2	1.04	1.046	0.994	0.95
YER131W	RPS26B	0.963	0.979	0.983	0.752
YER132C	PMD1	1.078	1.077	1.001	0.964
YER134C		0.978	1.013	0.965	0.29
YER135C		1.017	0.915	1.111	0.322
YER137C		0.99	0.983	1.007	0.899
YER139C	RTR1	1.017	0.965	1.054	0.28
YER140W	EMP65	1.027	1	1.027	0.647
YER141W	COX15	0.942	0.987	0.955	0.104
YER142C	MAG1	1.038	1.023	1.014	0.492
YER143W	DDI1	1.028	1.024	1.004	0.957
YER144C	UBP5	0.986	1.035	0.953	0.463
YER145C	FTR1	1.004	1	1.004	0.968
YER149C	PEA2	1.105	1.1	1.005	0.909
YER150W	SPI1	1.063	1.038	1.025	0.775
YER151C	UBP3	0.978	0.93	1.051	0.423
YER152C		1.015	0.996	1.019	0.672
YER153C	PET122	0.904	0.97	0.932	0.296
YER154W	OXA1	0.786	0.814	0.965	0.591
YER155C	BEM2	1.11	1.089	1.019	0.836
YER156C	MYG1	1.041	1.059	0.983	0.792
YER158C		1.004	1.005	0.999	0.989
YER161C	SPT2	0.992	0.981	1.01	0.845
YER162C	RAD4	0.93	0.845	1.101	0.437
YER163C	GCG1	1.029	1.036	0.994	0.858
YER164W	CHD1	0.977	1.008	0.969	0.233
YER166W	DNF1	0.959	0.873	1.097	0.248
YER167W	BCK2	1.034	1.044	0.99	0.802
YER169W	RPH1	1.055	1.048	1.007	0.895
YER170W	ADK2	1.077	1.052	1.024	0.735
YER173W	RAD24	1.013	1.023	0.99	0.838
YER174C	GRX4	1.055	1.065	0.991	0.958
YER175C	TMT1	0.979	1.01	0.969	0.279
YER176W	ECM32	0.994	1.006	0.989	0.809
YER177W	BMH1	1.058	1.056	1.002	0.974
YER178W	PDA1	0.707	0.845	0.836	0.11
YER179W	DMC1	1.036	1.04	0.996	0.943
YER180C	ISC10	0.967	0.994	0.972	0.523
YER181C		0.993	0.965	1.028	0.803
YER182W	FMP10	0.979	1.005	0.974	0.545
YER183C	FAU1	0.984	1.005	0.979	0.785
YER184C	TOG1	1.053	1.088	0.967	0.222
YER185W	PUG1	1.027	1.033	0.993	0.96
YER186C		1.014	0.998	1.016	0.651
YER187W		0.959	0.943	1.017	0.875
YER188W		1.063	1.022	1.04	0.617
YFL001W	DEG1	0.877	0.809	1.084	0.154
YFL003C	MSH4	0.938	0.972	0.965	0.471
YFL004W	VTC2	0.975	0.976	0.999	0.986
YFL006W		1.08	0.984	1.098	0.116
YFL007W	BLM10	0.956	0.919	1.04	0.595
YFL010C	WWM1	0.921	0.949	0.971	0.497
YFL010W-A	AUA1	1.06	1.057	1.002	0.964
YFL011W	HXT10	1.029	1.047	0.983	0.24
YFL012W		1.023	1.042	0.982	0.733
YFL013C	IES1	0.892	0.91	0.98	0.737
YFL013W-A		0.969	0.849	1.142	0.155
YFL014W	HSP12	1.056	0.981	1.076	0.123
YFL015C		1.048	0.987	1.061	0.049
YFL016C	MDJ1	0.281	0.345	0.815	0.225
YFL018C	LPD1	0.418	0.571	0.732	0.604
YFL019C		0.941	0.933	1.009	0.723
YFL020C	PAU5	0.988	0.951	1.039	0.659
YFL021W	GAT1	1.032	0.998	1.034	0.533
YFL023W	BUD27	0.806	0.944	0.854	0.042
YFL025C	BST1	1.008	1.013	0.995	0.927
YFL026W	STE2	0	0	NA	NA
YFL027C	GYP8	1.026	1.027	0.999	0.992
YFL028C	CAF16	0.951	1.008	0.944	0.066
YFL030W	AGX1	1.035	0.995	1.041	0.219
YFL031W	HAC1	0.941	0.992	0.948	0.456
YFL032W		1.003	1.057	0.948	0.432
YFL033C	RIM15	1.051	1.016	1.035	0.611
YFL034C-A	RPL22B	0.929	0.98	0.948	0.505
YFL034W	MIL1	0.998	0.937	1.065	0.45
YFL035C-B		1.039	1.021	1.017	0.791
YFL036W	RPO41	0.821	0.964	0.852	0.116
YFL040W		1.006	1.081	0.931	0.116
YFL041W	FET5	1.067	1.053	1.013	0.788
YFL042C	LAM5	0.984	0.95	1.036	0.682
YFL043C		1.094	1.15	0.951	0.477
YFL044C	OTU1	0.929	0.951	0.977	0.35
YFL046W	FMP32	0.95	0.935	1.016	0.911
YFL047W	RGD2	0.999	0.995	1.004	0.961
YFL048C	EMP47	1.002	1.029	0.974	0.761
YFL049W	SWP82	1.029	1.006	1.023	0.599
YFL050C	ALR2	0.97	1.023	0.948	0.46
YFL051C		0.957	0.967	0.989	0.894
YFL052W	ZNF1	1.035	1.018	1.017	0.77
YFL053W	DAK2	1.077	1.027	1.048	0.402
YFL054C	AQY3	1.038	1.067	0.973	0.827
YFL055W	AGP3	1.039	1.07	0.971	0.437
YFL056C	AAD6	1.027	1.037	0.991	0.784
YFL063W		1.08	1.045	1.034	0.635
YFR001W	LOC1	0.517	0.503	1.029	0.88
YFR006W		1.017	1.067	0.953	0.476
YFR007W	YFH7	1.065	1.021	1.043	0.283
YFR008W	FAR7	1.017	0.988	1.029	0.736
YFR009W	GCN20	0.995	1.058	0.941	0.283
YFR010W	UBP6	0.845	0.846	0.999	0.982
YFR011C	MIC19	0.984	1.007	0.977	0.473
YFR012W	DCV1	0.787	0.762	1.033	0.886
YFR013W	IOC3	1.012	1.114	0.908	0.064
YFR014C	CMK1	1.066	0.983	1.084	0.419
YFR015C	GSY1	0.975	0.998	0.978	0.67
YFR016C	AIP5	1.047	1.058	0.989	0.679
YFR017C	IGD1	1.023	1	1.024	0.685
YFR018C		0.952	0.951	1.001	0.991
YFR019W	FAB1	1.128	0.974	1.158	0.097
YFR020W	CSS2	1.071	1.065	1.005	0.948
YFR021W	ATG18	1.07	1.021	1.048	0.294
YFR022W	ROG3	1.007	1.008	0.999	0.947
YFR023W	PES4	1.054	1.034	1.019	0.864
YFR024C		1.031	1.019	1.011	0.864
YFR024C-A	LSB3	1.018	1.011	1.007	0.899
YFR025C	HIS2	0.988	1.034	0.956	0.273
YFR026C	ULI1	1.024	1.051	0.975	0.61
YFR030W	MET10	0.947	1.006	0.942	0.177
YFR031C-A	RPL2A	0.986	0.97	1.017	0.69
YFR032C	RRT5	1.056	0.96	1.101	0.329
YFR032C-A	RPL29	1.004	1.054	0.953	0.535
YFR033C	QCR6	1.103	1.073	1.028	0.773
YFR034C	PHO4	1.021	1.058	0.965	0.735
YFR035C		0.993	1.002	0.99	0.925
YFR036W	CDC26	0.972	1.017	0.955	0.735
YFR038W	IRC5	1.097	1.121	0.978	0.86
YFR039C	OSW7	1.036	1.016	1.02	0.775
YFR040W	SAP155	0.947	0.951	0.996	0.845
YFR041C	ERJ5	1.06	1.089	0.973	0.67
YFR043C	IRC6	0.991	1.022	0.97	0.467
YFR044C	DUG1	0.958	0.971	0.986	0.675
YFR045W		0.963	0.994	0.969	0.176
YFR046C	CNN1	1.048	1.02	1.028	0.59
YFR047C	BNA6	0.969	0.93	1.042	0.627
YFR048W	RMD8	1.023	0.998	1.025	0.457
YFR049W	YMR31	1.032	1.025	1.007	0.917
YFR053C	HXK1	0.956	0.927	1.031	0.335
YFR054C		0.998	0.992	1.006	0.85
YFR055W	IRC7	0.982	0.955	1.028	0.628
YFR056C		1.078	1.055	1.022	0.591
YFR057W		1.02	1.009	1.011	0.845
YGL002W	ERP6	1.041	1.051	0.991	0.873
YGL003C	CDH1	0.95	0.865	1.099	0.231
YGL004C	RPN14	1.012	1.041	0.973	0.57
YGL005C	COG7	1.019	0.966	1.055	0.457
YGL006W	PMC1	0.978	1.002	0.976	0.675
YGL007W	BRP1	0.987	0.939	1.051	0.66
YGL010W	MPO1	0.987	0.968	1.019	0.778
YGL012W	ERG4	0	0	NA	NA
YGL013C	PDR1	0.982	1.001	0.981	0.675
YGL014W	PUF4	0.948	0.982	0.965	0.438
YGL015C		1.003	0.956	1.049	0.68
YGL016W	KAP122	0.913	0.959	0.953	0.113
YGL017W	ATE1	1.017	0.98	1.038	0.104
YGL019W	CKB1	1.057	1.016	1.04	0.428
YGL020C	GET1	0.84	0.98	0.857	0.414
YGL021W	ALK1	1.078	1.11	0.972	0.687
YGL023C	PIB2	0.952	1.029	0.925	0.335
YGL024W		0.942	0.816	1.155	0.153
YGL025C	PGD1	1.009	1.079	0.935	0.538
YGL026C	TRP5	1.03	1.044	0.986	0.827
YGL027C	CWH41	1.014	1.042	0.973	0.355
YGL028C	SCW11	0.978	1.02	0.959	0.399
YGL029W	CGR1	1.048	1.002	1.045	0.072
YGL031C	RPL24A	0.909	0.894	1.016	0.822
YGL032C	AGA2	0.986	0.965	1.022	0.68
YGL033W	HOP2	0.411	1.013	0.406	0.289
YGL034C		1.111	1.123	0.99	0.948
YGL035C	MIG1	0.943	0.93	1.014	0.742
YGL036W		0.934	0.921	1.015	0.43
YGL037C	PNC1	0.972	0.977	0.994	0.906
YGL038C	OCH1	0	0	NA	NA
YGL039W		1.025	0.944	1.085	0.24
YGL041C		1.002	1.018	0.984	0.905
YGL042C		0.927	0.915	1.014	0.822
YGL043W	DST1	0.928	0.962	0.965	0.805
YGL045W	RIM8	0.811	0.869	0.933	0.358
YGL046W		0.913	0.962	0.948	0.234
YGL049C	TIF4632	1.034	1.005	1.029	0.763
YGL050W	TYW3	1.073	1.054	1.018	0.805
YGL051W	MST27	0.987	1.009	0.979	0.534
YGL053W	PRM8	1.038	1.04	0.999	0.956
YGL054C	ERV14	1.006	0.945	1.065	0.289
YGL056C	SDS23	0.968	0.983	0.984	0.771
YGL057C	GEP7	1.013	0.994	1.019	0.599
YGL058W	RAD6	0.608	0.612	0.993	0.96
YGL059W	PKP2	1.002	0.998	1.004	0.95
YGL060W	YBP2	0.905	0.928	0.975	0.708
YGL062W	PYC1	1.025	1.004	1.022	0.649
YGL063W	PUS2	1.048	1.018	1.029	0.572
YGL064C	MRH4	0.84	0.98	0.857	0.068
YGL066W	SGF73	0.952	0.908	1.048	0.437
YGL067W	NPY1	1.064	1.043	1.02	0.564
YGL070C	RPB9	0.685	0.808	0.848	0.056
YGL071W	AFT1	1.019	1.025	0.994	0.911
YGL072C		0.466	0.801	0.582	0.561
YGL076C	RPL7A	0.994	0.991	1.004	0.875
YGL077C	HNM1	1.049	1.034	1.015	0.456
YGL078C	DBP3	0.971	0.947	1.025	0.75
YGL079W	KXD1	0.988	0.98	1.008	0.893
YGL080W	MPC1	0.438	0.424	1.033	0.86
YGL081W		0.989	1.041	0.95	0.437
YGL082W		1.088	1.076	1.011	0.845
YGL083W	SCY1	0.935	0.962	0.972	0.628
YGL084C	GUP1	0.935	0.959	0.975	0.67
YGL085W	LCL3	1.005	1.014	0.991	0.805
YGL086W	MAD1	0.966	0.944	1.024	0.559
YGL087C	MMS2	1.017	1.063	0.956	0.438
YGL088W		0.918	0.926	0.992	0.893
YGL089C	MF(ALPHA)2	1.074	1.089	0.986	0.574
YGL090W	LIF1	1.058	1.049	1.008	0.923
YGL094C	PAN2	1.139	1.1	1.035	0.73
YGL095C	VPS45	0.901	0.886	1.017	0.814
YGL096W	TOS8	1.037	1.066	0.973	0.322
YGL101W	YGK1	0.973	0.903	1.077	0.23
YGL104C	VPS73	1.013	0.987	1.026	0.455
YGL105W	ARC1	0.762	0.731	1.042	0.208
YGL107C	RMD9	0.74	0.794	0.932	0.066
YGL108C		1.014	1.044	0.971	0.464
YGL109W		1.022	0.949	1.077	0.048
YGL110C	CUE3	0.93	0.964	0.965	0.287
YGL114W		1.013	0.939	1.079	0.22
YGL115W	SNF4	0.969	0.996	0.973	0.355
YGL117W		0.98	0.976	1.003	0.958
YGL118C		1.106	1.061	1.042	0.804
YGL121C	GPG1	0.975	0.978	0.997	0.925
YGL124C	MON1	0.851	0.798	1.066	0.351
YGL125W	MET13	1.023	0.995	1.028	0.599
YGL126W	SCS3	1.003	1	1.003	0.935
YGL127C	SOH1	0.815	0.761	1.071	0.791
YGL129C	RSM23	0.916	0.915	1.001	0.992
YGL131C	SNT2	0.969	1.001	0.968	0.437
YGL132W		0.976	1.05	0.93	0.223
YGL133W	ITC1	1.036	1.085	0.955	0.431
YGL135W	RPL1B	0	0	NA	NA
YGL136C	MRM2	0	0	NA	NA
YGL138C		1.019	0.917	1.111	0.088
YGL139W	FLC3	1.106	1.035	1.069	0.488
YGL140C		1.062	1.037	1.024	0.768
YGL141W	HUL5	1.091	1.081	1.009	0.909
YGL143C	MRF1	0.827	0.937	0.882	0.109
YGL144C	ROG1	1.014	1.083	0.937	0.457
YGL146C	RRT6	1.054	1.05	1.004	0.915
YGL147C	RPL9A	0.973	1.015	0.958	0.561
YGL148W	ARO2	0.964	0.915	1.053	0.59
YGL149W		0.976	1.02	0.957	0.676
YGL151W	NUT1	0.889	0.882	1.007	0.928
YGL152C		0.998	0.973	1.025	0.791
YGL153W	PEX14	0.969	0.961	1.008	0.864
YGL154C	LYS5	0.003	0.343	0.01	0.473
YGL156W	AMS1	1.062	1.075	0.988	0.907
YGL157W	ARI1	1.032	1.038	0.994	0.903
YGL158W	RCK1	1.015	1.008	1.006	0.958
YGL159W		1.09	1.109	0.983	0.798
YGL160W	AIM14	0.984	1.018	0.966	0.616
YGL161C	YIP5	0.987	1.047	0.943	0.53
YGL162W	SUT1	0.958	0.991	0.966	0.259
YGL163C	RAD54	0.822	0.841	0.977	0.753
YGL164C	YRB30	1.055	1.013	1.041	0.483
YGL165C		0.981	1.021	0.961	0.24
YGL166W	CUP2	1.111	1.074	1.035	0.599
YGL167C	PMR1	0.901	0.877	1.026	0.682
YGL168W	HUR1	0.91	0.917	0.992	0.95
YGL170C	SPO74	1.045	1.027	1.017	0.707
YGL173C	XRN1	0.678	0.674	1.006	0.904
YGL174W	BUD13	0.979	0.931	1.051	0.599
YGL175C	SAE2	0.929	0.975	0.953	0.525
YGL176C		0.962	1.003	0.959	0.455
YGL177W		0.995	0.975	1.021	0.673
YGL179C	TOS3	1.017	0.967	1.052	0.341
YGL180W	ATG1	1.016	1.02	0.996	0.973
YGL181W	GTS1	1.013	1.001	1.012	0.225
YGL194C	HOS2	0.95	1.012	0.939	0.289
YGL195W	GCN1	1.037	0.956	1.085	0.287
YGL196W	DSD1	1.059	1.038	1.02	0.793
YGL197W	MDS3	1.052	1.1	0.956	0.638
YGL198W	YIP4	0.972	1.006	0.967	0.423
YGL199C		0.989	1.003	0.986	0.838
YGL200C	EMP24	0	0	NA	NA
YGL202W	ARO8	1.017	1.015	1.001	0.986
YGL203C	KEX1	1.043	0.991	1.052	0.578
YGL205W	POX1	1.005	1.008	0.997	0.958
YGL206C	CHC1	0	0	NA	NA
YGL208W	SIP2	1.027	1.163	0.883	0.191
YGL209W	MIG2	1.024	1.016	1.008	0.891
YGL210W	YPT32	0.952	0.917	1.038	0.588
YGL211W	NCS6	0.879	0.94	0.935	0.455
YGL212W	VAM7	0.939	0.913	1.028	0.624
YGL213C	SKI8	0.974	0.994	0.98	0.4
YGL214W		0.886	0.936	0.947	0.241
YGL215W	CLG1	0.972	1.055	0.922	0.435
YGL216W	KIP3	1.08	1.082	0.998	0.987
YGL217C		1.014	1.01	1.004	0.929
YGL218W		1.013	1.071	0.945	0.424
YGL219C	MDM34	0.852	0.81	1.052	0.643
YGL220W	BOL2	0.938	0.926	1.012	0.87
YGL221C	NIF3	0.989	0.995	0.994	0.944
YGL222C	EDC1	1.054	1.057	0.997	0.964
YGL223C	COG1	0.73	0.61	1.197	0.117
YGL224C	SDT1	1.087	1.012	1.075	0.325
YGL226C-A	OST5	1.062	1.082	0.981	0.732
YGL226W	MTC3	1.016	0.959	1.059	0.278
YGL227W	VID30	1.016	1.049	0.969	0.2
YGL228W	SHE10	1.028	1.062	0.968	0.671
YGL229C	SAP4	1.113	0.969	1.148	0.169
YGL230C		1.041	1.081	0.963	0.427
YGL231C	EMC4	1.043	1.052	0.991	0.73
YGL232W	TAN1	1.025	1.038	0.988	0.851
YGL234W	ADE5,7	0.962	0.993	0.969	0.533
YGL235W		1.031	0.987	1.045	0.4
YGL236C	MTO1	0.894	0.962	0.93	0.355
YGL237C	HAP2	0.995	0.949	1.048	0.521
YGL240W	DOC1	1.018	1.012	1.006	0.893
YGL241W	KAP114	1.014	1.051	0.965	0.238
YGL242C		1.026	1.131	0.907	0.127
YGL243W	TAD1	1.007	1.043	0.966	0.684
YGL244W	RTF1	0.827	0.794	1.042	0.625
YGL246C	RAI1	0.919	0.941	0.977	0.819
YGL248W	PDE1	0.993	0.973	1.02	0.679
YGL249W	ZIP2	1.002	1.014	0.988	0.75
YGL250W	RMR1	0.971	0.961	1.01	0.528
YGL251C	HFM1	0.978	1.058	0.924	0.076
YGL252C	RTG2	0.973	1.005	0.968	0.474
YGL253W	HXK2	0.977	1.015	0.963	0.609
YGL254W	FZF1	0.987	1.016	0.971	0.638
YGL255W	ZRT1	0.978	1.052	0.93	0.553
YGL256W	ADH4	0.995	1.008	0.986	0.894
YGL257C	MNT2	1.001	0.938	1.067	0.195
YGL258W	VEL1	1.016	1.034	0.983	0.807
YGL259W	YPS5	0.949	0.995	0.953	0.401
YGL260W		1.107	1.056	1.049	0.67
YGL261C	PAU11	1.029	1.047	0.983	0.707
YGL262W		0.99	1.055	0.939	0.471
YGL263W	COS12	0.991	1.046	0.947	0.22
YGR001C	EFM5	0.956	0.982	0.973	0.694
YGR003W	CUL3	1.01	0.994	1.017	0.864
YGR004W	PEX31	1.003	1.019	0.985	0.788
YGR006W	PRP18	0	0	NA	NA
YGR007W	ECT1	0.988	0.979	1.009	0.797
YGR008C	STF2	0.989	0.981	1.008	0.859
YGR010W	NMA2	0.981	1.005	0.976	0.745
YGR011W		1.031	1.03	1.001	0.991
YGR012W	MCY1	1.058	1.165	0.908	0.33
YGR014W	MSB2	0.982	0.991	0.991	0.836
YGR015C	EAT1	1.057	1.016	1.04	0.686
YGR016W		0.969	1.074	0.902	0.273
YGR017W		0.968	0.892	1.086	0.336
YGR018C		0.973	0.99	0.984	0.684
YGR019W	UGA1	1.051	1.075	0.978	0.721
YGR020C	VMA7	0.534	0.543	0.983	0.947
YGR021W	DPC29	0.971	1.032	0.941	0.041
YGR022C		1.029	1.014	1.014	0.815
YGR023W	MTL1	0.985	1.025	0.961	0.351
YGR025W		1.016	1.029	0.987	0.868
YGR026W		1.063	0.999	1.064	0.151
YGR027C	RPS25A	0.927	0.925	1.002	0.964
YGR028W	MSP1	0.98	0.974	1.006	0.912
YGR031W	IMO32	1.062	1.064	0.999	0.977
YGR032W	GSC2	1.049	1.036	1.012	0.624
YGR033C	TIM21	0.978	1.019	0.96	0.49
YGR034W	RPL26B	1.119	1.009	1.109	0.057
YGR035C		0.935	1.037	0.901	0.202
YGR036C	CAX4	0.708	0.656	1.079	0.59
YGR037C	ACB1	1.002	1.015	0.987	0.863
YGR038W	ORM1	0.985	0.921	1.07	0.473
YGR039W		0.999	1.225	0.815	0.176
YGR040W	KSS1	1.113	0.995	1.119	0.469
YGR041W	BUD9	0.988	1.021	0.967	0.67
YGR042W	MTE1	1.035	1.068	0.97	0.754
YGR043C	NQM1	1.017	1.066	0.955	0.463
YGR044C	RME1	0.957	1.019	0.939	0.294
YGR045C		1.067	1.111	0.96	0.409
YGR049W	SCM4	0.976	0.999	0.977	0.715
YGR050C		1.069	1.039	1.029	0.53
YGR051C		1.023	1.048	0.977	0.538
YGR052W	FMP48	0.972	0.978	0.994	0.881
YGR053C	MCO32	1.094	0.986	1.109	0.405
YGR054W		1.071	1.046	1.023	0.772
YGR055W	MUP1	1.045	1.053	0.992	0.841
YGR056W	RSC1	0.724	0.495	1.461	0.785
YGR057C	LST7	1.008	0.971	1.038	0.39
YGR058W	PEF1	1.031	1.119	0.921	0.67
YGR059W	SPR3	0.994	1.081	0.92	0.279
YGR061C	ADE6	0.938	0.905	1.036	0.414
YGR062C	COX18	0.962	1.035	0.929	0.171
YGR063C	SPT4	0.482	0.96	0.502	0.474
YGR064W		0	0	NA	NA
YGR066C	GID10	1.029	1.082	0.951	0.242
YGR067C		0.989	0.987	1.002	0.961
YGR068C	ART5	1.004	1.047	0.958	0.273
YGR069W		0.977	1.026	0.952	0.116
YGR070W	ROM1	1.058	1.023	1.035	0.538
YGR071C	ENV11	0.988	0.925	1.068	0.157
YGR072W	UPF3	1.075	1.141	0.942	0.218
YGR076C	MRPL25	0.555	0.614	0.903	0.137
YGR077C	PEX8	0.955	0.968	0.986	0.679
YGR078C	PAC10	1.026	1.084	0.947	0.414
YGR079W		1.033	1.03	1.003	0.966
YGR080W	TWF1	1.053	1.092	0.964	0.501
YGR081C	SLX9	0.964	0.986	0.977	0.335
YGR084C	MRP13	0.889	0.881	1.008	0.918
YGR085C	RPL11B	0.972	0.817	1.189	0.172
YGR086C	PIL1	0.958	0.997	0.962	0.455
YGR087C	PDC6	0.982	0.984	0.999	0.974
YGR088W	CTT1	0.964	0.999	0.965	0.505
YGR089W	NNF2	1.029	1.03	1	0.986
YGR092W	DBF2	0.961	0.968	0.992	0.859
YGR093W	DRN1	1.011	1.019	0.992	0.67
YGR096W	TPC1	1.085	1.13	0.96	0.547
YGR097W	ASK10	1.085	1.02	1.064	0.194
YGR100W	MDR1	0.989	0.971	1.018	0.703
YGR101W	PCP1	0.92	0.842	1.093	0.474
YGR102C	GTF1	1.071	1.037	1.033	0.714
YGR104C	SRB5	0.584	0.601	0.972	0.885
YGR105W	VMA21	0.524	0.519	1.01	0.96
YGR106C	VOA1	1.088	1.183	0.919	0.179
YGR107W		0.965	1.032	0.935	0.649
YGR108W	CLB1	1.118	1.024	1.092	0.407
YGR109C	CLB6	0.967	0.949	1.019	0.67
YGR110W	CLD1	1.082	1.077	1.005	0.948
YGR111W		1.061	0.983	1.08	0.355
YGR112W	SHY1	0.918	1.06	0.866	0.024
YGR117C		1.051	1.093	0.961	0.619
YGR118W	RPS23A	1.106	1.111	0.995	0.917
YGR121C	MEP1	0.942	0.964	0.977	0.68
YGR122C-A		0.998	1.012	0.987	0.802
YGR122W		0.843	0.934	0.903	0.117
YGR123C	PPT1	0.952	1.093	0.871	0.133
YGR124W	ASN2	1.016	0.997	1.02	0.713
YGR125W		0.984	0.935	1.053	0.525
YGR126W		0.98	1.018	0.963	0.22
YGR127W		1.076	1.012	1.063	0.234
YGR129W	SYF2	1.01	1.065	0.949	0.137
YGR130C		1.069	1.082	0.987	0.919
YGR131W	FHN1	1.014	1.032	0.983	0.792
YGR132C	PHB1	0.965	0.951	1.015	0.899
YGR133W	PEX4	0.895	0.986	0.908	0.162
YGR134W	CAF130	1.06	1.071	0.99	0.875
YGR135W	PRE9	0.862	0.887	0.972	0.658
YGR136W	LSB1	0.912	0.968	0.942	0.184
YGR137W		0.99	0.991	1	0.997
YGR138C	TPO2	0.993	1.049	0.947	0.355
YGR139W		1.014	1.029	0.985	0.505
YGR141W	VPS62	0.992	0.972	1.021	0.676
YGR142W	BTN2	0.974	0.98	0.995	0.918
YGR143W	SKN1	0.94	1.003	0.936	0.4
YGR144W	THI4	0.973	0.97	1.002	0.937
YGR146C	ECL1	0.969	0.991	0.978	0.731
YGR148C	RPL24B	0.841	0.904	0.93	0.214
YGR149W	GPC1	1.022	1.032	0.99	0.912
YGR150C	CCM1	0.834	0.896	0.931	0.145
YGR151C		1.101	1.041	1.057	0.32
YGR152C	RSR1	1.024	1.016	1.008	0.533
YGR153W		0.952	1.018	0.934	0.497
YGR154C	GTO1	0.93	1.011	0.92	0.129
YGR155W	CYS4	0.964	0.725	1.33	0.113
YGR157W	CHO2	0.716	0.757	0.945	0.439
YGR159C	NSR1	0.516	0.52	0.991	0.955
YGR160W		0.656	0.624	1.051	0.819
YGR161C	RTS3	0.973	0.988	0.985	0.897
YGR162W	TIF4631	1.043	1.066	0.979	0.815
YGR163W	GTR2	0.962	1.023	0.941	0.414
YGR164W		0.993	1.003	0.99	0.679
YGR165W	MRPS35	0.915	0.942	0.972	0.646
YGR166W	TRS65	0.952	0.997	0.955	0.46
YGR167W	CLC1	0	0.038	0	0.533
YGR168C	PEX35	0.884	0.938	0.943	0.128
YGR169C	PUS6	1.035	1.006	1.028	0.638
YGR170W	PSD2	0.954	0.98	0.974	0.528
YGR171C	MSM1	0.695	0.833	0.833	0.064
YGR173W	RBG2	1.027	1.004	1.022	0.738
YGR174C	CBP4	0.988	0.984	1.003	0.954
YGR176W		1.001	0.996	1.006	0.754
YGR177C	ATF2	1.047	1.073	0.976	0.784
YGR178C	PBP1	1.059	1.057	1.002	0.983
YGR180C	RNR4	0.652	0.723	0.902	0.371
YGR181W	TIM13	0.986	0.942	1.047	0.611
YGR182C		0.997	0.99	1.007	0.924
YGR183C	QCR9	1.016	1.035	0.982	0.796
YGR184C	UBR1	1.02	1.006	1.013	0.686
YGR187C	HGH1	1.028	0.989	1.04	0.64
YGR188C	BUB1	0.942	0.835	1.128	0.174
YGR189C	CRH1	1.01	1.017	0.993	0.869
YGR192C	TDH3	0.956	0.967	0.988	0.758
YGR193C	PDX1	0.665	0.643	1.034	0.882
YGR194C	XKS1	1.001	0.991	1.01	0.755
YGR196C	FYV8	1.04	1.038	1.002	0.973
YGR197C	SNG1	1.054	1.063	0.991	0.771
YGR199W	PMT6	1.001	0.996	1.005	0.899
YGR200C	ELP2	0.95	0.872	1.089	0.307
YGR201C		1.085	1.062	1.022	0.134
YGR202C	PCT1	1.005	1.013	0.992	0.925
YGR203W	YCH1	1.004	1.015	0.989	0.864
YGR204W	ADE3	0.93	0.888	1.047	0.436
YGR205W	TDA10	1.025	1.005	1.021	0.659
YGR206W	MVB12	0.996	1.028	0.969	0.193
YGR207C	CIR1	1.058	0.987	1.071	0.211
YGR208W	SER2	0.981	0.902	1.087	0.062
YGR209C	TRX2	1.051	1.049	1.002	0.948
YGR210C		1.004	1.018	0.986	0.834
YGR212W	SLI1	0.968	1.034	0.936	0.026
YGR213C	RTA1	1.052	1.006	1.046	0.221
YGR214W	RPS0A	0.917	0.922	0.995	0.963
YGR215W	RSM27	0.694	0.768	0.905	0.291
YGR217W	CCH1	1.011	1.026	0.985	0.742
YGR219W		0.687	0.84	0.817	0.151
YGR220C	MRPL9	0.806	0.842	0.956	0.476
YGR221C	TOS2	1.03	1.036	0.995	0.932
YGR222W	PET54	0.988	0.982	1.006	0.904
YGR223C	HSV2	1.013	0.945	1.072	0.148
YGR224W	AZR1	1.013	0.964	1.051	0.552
YGR225W	AMA1	1.026	0.995	1.031	0.61
YGR226C		1	1.066	0.938	0.126
YGR227W	DIE2	1.014	0.987	1.027	0.787
YGR228W		0.966	0.95	1.017	0.202
YGR229C	SMI1	0.947	0.97	0.977	0.821
YGR230W	BNS1	0.959	1.022	0.938	0.214
YGR231C	PHB2	0.914	1.017	0.898	0.253
YGR232W	NAS6	1.006	1.008	0.998	0.969
YGR233C	PHO81	1.01	1.003	1.006	0.925
YGR234W	YHB1	1.05	1.002	1.048	0.483
YGR235C	MIC26	1.006	0.98	1.027	0.46
YGR236C	SPG1	0.947	0.961	0.986	0.822
YGR237C		0.961	1	0.961	0.647
YGR238C	KEL2	1.082	1.084	0.998	0.974
YGR239C	PEX21	1.058	0.967	1.094	0.275
YGR240C	PFK1	0.606	0.656	0.924	0.212
YGR241C	YAP1802	1.064	1	1.064	0.201
YGR242W		1.03	1.013	1.017	0.679
YGR243W	MPC3	1.012	1.001	1.011	0.67
YGR244C	LSC2	0.963	0.923	1.043	0.523
YGR247W	CPD1	1	1.058	0.946	0.299
YGR248W	SOL4	1.157	1.135	1.019	0.635
YGR249W	MGA1	1.019	0.946	1.076	0.293
YGR250C	RIE1	1.026	1.019	1.007	0.953
YGR252W	GCN5	0.524	0.482	1.087	0.495
YGR254W	ENO1	1.054	1.021	1.033	0.874
YGR255C	COQ6	0.963	1.03	0.935	0.099
YGR256W	GND2	1.001	0.989	1.012	0.859
YGR257C	MTM1	0.897	0.872	1.029	0.785
YGR258C	RAD2	0.978	0.976	1.002	0.966
YGR259C		0.947	0.884	1.072	0.632
YGR260W	TNA1	0.995	1.036	0.96	0.533
YGR261C	APL6	0.979	0.576	1.7	0.024
YGR262C	BUD32	0	0	NA	NA
YGR263C	SAY1	1.024	1.031	0.994	0.827
YGR266W		1.024	1.047	0.979	0.827
YGR268C	HUA1	1.015	1.083	0.937	0.491
YGR269W		0.991	1.037	0.956	0.285
YGR270W	YTA7	0.936	0.992	0.943	0.336
YGR271W	SLH1	0.964	0.975	0.988	0.864
YGR272C		1.128	0.846	1.333	0.251
YGR273C		1.121	1.061	1.056	0.615
YGR275W	RTT102	0.968	0.97	0.998	0.957
YGR276C	RNH70	1.014	1.031	0.984	0.875
YGR279C	SCW4	1.037	1.078	0.962	0.405
YGR281W	YOR1	1.012	0.993	1.019	0.457
YGR282C	BGL2	0.969	0.972	0.997	0.973
YGR283C		0.959	0.962	0.996	0.95
YGR284C	ERV29	0.995	0.959	1.038	0.527
YGR285C	ZUO1	0.449	0.482	0.933	0.578
YGR286C	BIO2	0.993	1.057	0.94	0.123
YGR287C	IMA1	1.055	1.021	1.033	0.619
YGR288W	MAL13	1.01	1.039	0.973	0.17
YGR289C	MAL11	1.046	1.004	1.042	0.369
YGR290W		1.035	1.005	1.03	0.427
YGR291C		1.03	1.052	0.979	0.624
YGR292W	MAL12	1.15	0.983	1.17	0.062
YGR295C	COS6	1.033	0.988	1.045	0.438
YHL002W	HSE1	1.02	0.976	1.046	0.457
YHL003C	LAG1	1.066	1.164	0.916	0.404
YHL005C		0.943	0.953	0.989	0.929
YHL006C	SHU1	0.956	1.014	0.943	0.637
YHL007C	STE20	0.81	0.808	1.002	0.981
YHL008C		1.054	1	1.054	0.325
YHL009C	YAP3	1.05	1.012	1.037	0.24
YHL010C	ETP1	1.109	1.083	1.025	0.715
YHL011C	PRS3	0.742	0.934	0.795	0.69
YHL012W		1.029	1.064	0.967	0.495
YHL013C	OTU2	1.016	0.986	1.03	0.425
YHL014C	YLF2	1.026	0.99	1.037	0.519
YHL016C	DUR3	0.996	1.03	0.967	0.664
YHL017W		0.984	1.007	0.978	0.868
YHL019C	APM2	1.045	1.069	0.977	0.787
YHL020C	OPI1	0.916	1.001	0.915	0.196
YHL021C	AIM17	1.004	0.984	1.02	0.459
YHL022C	SPO11	1.031	1.045	0.987	0.857
YHL023C	NPR3	0.926	0.828	1.118	0.255
YHL024W	RIM4	1.003	1.02	0.984	0.576
YHL025W	SNF6	0.957	0.856	1.118	0.271
YHL026C		1.035	1.069	0.969	0.727
YHL027W	RIM101	0.778	0.885	0.879	0.195
YHL028W	WSC4	1.112	1.027	1.083	0.409
YHL029C	OCA5	0.952	0.967	0.984	0.923
YHL030W	ECM29	1.064	1.027	1.037	0.709
YHL031C	GOS1	0.981	0.982	0.999	0.973
YHL032C	GUT1	1.008	1.018	0.99	0.649
YHL033C	RPL8A	0.973	0.942	1.032	0.781
YHL034C	SBP1	0.98	0.933	1.05	0.211
YHL035C	VMR1	1.067	1.037	1.029	0.69
YHL036W	MUP3	0.899	0.93	0.967	0.844
YHL037C		1.057	1.007	1.05	0.635
YHL038C	CBP2	0.929	0.988	0.94	0.456
YHL039W	EFM1	1.119	1.111	1.007	0.958
YHL040C	ARN1	1.027	1.003	1.024	0.629
YHL041W		1.016	0.989	1.027	0.273
YHL042W		0.994	0.999	0.995	0.971
YHL043W	ECM34	0.977	1.011	0.966	0.355
YHL044W		1.007	1.052	0.957	0.534
YHL045W		1.002	0.987	1.016	0.861
YHL046C	PAU13	1.045	1.107	0.944	0.473
YHL047C	ARN2	1.073	0.939	1.143	0.057
YHR001W-A	QCR10	1.104	1.091	1.012	0.794
YHR003C	TCD1	1.007	0.966	1.042	0.42
YHR004C	NEM1	0.944	1.057	0.893	0.176
YHR005C	GPA1	0	0	NA	NA
YHR006W	STP2	1.053	1.034	1.018	0.53
YHR008C	SOD2	1.05	1.109	0.947	0.4
YHR009C	TDA3	1.028	1.024	1.005	0.94
YHR010W	RPL27A	0.954	0.884	1.079	0.34
YHR011W	DIA4	0.775	0.867	0.894	0.082
YHR012W	VPS29	0.932	0.922	1.011	0.719
YHR013C	ARD1	0.58	0.732	0.792	0.268
YHR014W	SPO13	1.131	1.152	0.982	0.794
YHR015W	MIP6	1.096	1.087	1.008	0.886
YHR016C	YSC84	0.996	0.99	1.006	0.845
YHR017W	YSC83	0.922	0.971	0.95	0.523
YHR018C	ARG4	0.601	0.008	79.466	0.499
YHR021C	RPS27B	1.026	0.96	1.069	0.535
YHR021W-A	ECM12	0.998	0.986	1.012	0.843
YHR022C		0.995	1.06	0.938	0.23
YHR025W	THR1	0.949	0.944	1.005	0.919
YHR026W	VMA16	0.303	0.295	1.026	0.925
YHR028C	DAP2	1.063	1.047	1.015	0.877
YHR029C	YHI9	1.02	1.019	1.001	0.973
YHR030C	SLT2	1.012	1.006	1.006	0.905
YHR031C	RRM3	0.994	1.001	0.993	0.904
YHR032W	ERC1	1.01	1.031	0.979	0.541
YHR033W		1.034	1.029	1.004	0.864
YHR034C	PIH1	0.905	0.879	1.029	0.455
YHR035W	NEL1	1.017	1.027	0.99	0.872
YHR037W	PUT2	1.028	1.032	0.996	0.912
YHR038W	RRF1	0.997	0.964	1.034	0.439
YHR039C	MSC7	1.104	1.127	0.98	0.439
YHR039C-B		0.573	0.53	1.081	0.604
YHR041C	SRB2	0.725	0.839	0.864	0.186
YHR043C	DOG2	0.923	1.038	0.889	0.471
YHR044C	DOG1	1.011	1.01	1.001	0.988
YHR045W		0.962	0.985	0.976	0.607
YHR046C	INM1	1.025	1.101	0.931	0.31
[truncated: 2,792 more rows]
