# Supplementary material for: Genetic requirements for repair of lesions caused by single genomic ribonucleotides in S phase
Source: Nat Commun. 2023 Mar 3;14:1227. doi: 10.1038/s41467-023-36866-6 (PMC9984532; doi:10.1038/s41467-023-36866-6)
Supplement: Supplementary file 9 — Source Data [file 41467_2023_36866_MOESM9_ESM.xlsx]

## Sheet: 2G
																Quantification alkaline gel
																Distance	WT	S-RNH202	S-RNH202 rtt101Δ	S-RNH202 rad51Δ	S-RNH202 rtt101Δ rad51Δ	rtt101Δ	rad51Δ	rtt101Δ rad51Δ
																0	0.037839	0.03745	0.038727	0.038918	0.039147	0.039516	0.037831	0.035276
																0.004233	0.037857	0.037506	0.038811	0.039016	0.039327	0.039668	0.037708	0.035293
																0.008467	0.037857	0.037588	0.038855	0.039054	0.03955	0.039884	0.037621	0.035227
																0.0127	0.037897	0.037655	0.038898	0.039116	0.039706	0.039956	0.037618	0.035187
																0.016933	0.037959	0.037742	0.038993	0.039157	0.039817	0.03994	0.03768	0.035232
																0.021167	0.038036	0.037811	0.03899	0.03922	0.039756	0.039806	0.037741	0.035269
																0.0254	0.038114	0.037908	0.038974	0.039334	0.03964	0.039617	0.037839	0.035276
																0.029633	0.038154	0.037962	0.039088	0.039456	0.039669	0.039705	0.037915	0.035266
																0.033866	0.038219	0.038054	0.039204	0.039527	0.039733	0.039817	0.037998	0.035261
																0.0381	0.038329	0.0382	0.039324	0.039635	0.039945	0.039887	0.038138	0.03537
																0.042333	0.038424	0.038287	0.039494	0.039752	0.040223	0.03994	0.03821	0.03551
																0.046566	0.038596	0.038397	0.039646	0.039885	0.040557	0.039956	0.038205	0.03557
																0.0508	0.038778	0.038515	0.039673	0.039988	0.040829	0.039967	0.038192	0.035653
																0.055033	0.038976	0.038645	0.039616	0.040121	0.041073	0.039972	0.038121	0.03576
																0.059266	0.039011	0.038914	0.039635	0.040249	0.041063	0.039999	0.038133	0.035989
																0.0635	0.039026	0.039232	0.0397	0.040352	0.040967	0.040084	0.038151	0.036211
																0.067733	0.038983	0.039644	0.039763	0.040357	0.04075	0.040156	0.038267	0.036154
																0.071966	0.038998	0.040033	0.039874	0.040371	0.040562	0.040225	0.038374	0.03607
																0.076199	0.039203	0.040481	0.040009	0.040376	0.040488	0.040279	0.03859	0.035994
																0.080433	0.039343	0.040842	0.040164	0.04051	0.040448	0.040359	0.038828	0.035969
																0.084666	0.039348	0.041008	0.040343	0.040789	0.040496	0.040455	0.039056	0.036021
																0.088899	0.039358	0.041054	0.040533	0.040955	0.040527	0.040564	0.039271	0.036107
																0.093133	0.039328	0.040883	0.040703	0.041104	0.040565	0.040676	0.039453	0.036201
																0.097366	0.03951	0.040545	0.040874	0.041183	0.040694	0.04089	0.039543	0.036251
																0.101599	0.03965	0.040074	0.041004	0.04121	0.04079	0.041058	0.039561	0.036285
																0.105833	0.039423	0.039449	0.041048	0.041433	0.040975	0.04126	0.039833	0.036379
																0.110066	0.039181	0.038825	0.041142	0.041626	0.041198	0.041444	0.040104	0.036495
																0.114299	0.038883	0.038671	0.041346	0.04175	0.04154	0.041543	0.040509	0.036547
																0.118532	0.038666	0.038679	0.041576	0.041859	0.041942	0.041599	0.040814	0.036621
																0.122766	0.038546	0.039121	0.041888	0.041951	0.042438	0.041578	0.040983	0.036705
																0.126999	0.038601	0.039482	0.041969	0.041962	0.042928	0.041602	0.041148	0.036818
																0.131232	0.038771	0.039774	0.041931	0.041943	0.043394	0.04165	0.041263	0.036959
																0.135466	0.038968	0.039912	0.041744	0.041873	0.043789	0.041612	0.041611	0.037237
																0.139699	0.039123	0.040002	0.041438	0.04175	0.044073	0.041607	0.041968	0.037499
																0.143932	0.039361	0.040028	0.04117	0.041623	0.044245	0.04162	0.042334	0.038034
																0.148165	0.03955	0.040081	0.040931	0.041463	0.044245	0.041733	0.042652	0.038434
																0.152399	0.039618	0.040255	0.04101	0.041224	0.044067	0.042117	0.043057	0.038525
																0.156632	0.039653	0.040412	0.041118	0.040996	0.04371	0.042389	0.043301	0.038466
																0.160865	0.039638	0.04054	0.041319	0.040873	0.043198	0.042583	0.043406	0.038232
																0.165099	0.039635	0.040703	0.041321	0.04083	0.04278	0.042485	0.043121	0.038358
																0.169332	0.039605	0.040834	0.041205	0.040852	0.042403	0.042221	0.042483	0.038624
																0.173565	0.039508	0.040629	0.040931	0.04089	0.042093	0.042045	0.041804	0.038876
																0.177799	0.039378	0.040309	0.040622	0.040914	0.041805	0.041863	0.041048	0.039108
																0.182032	0.039356	0.039877	0.040413	0.040936	0.041656	0.041837	0.040658	0.038785
																0.186265	0.039318	0.039459	0.040202	0.040958	0.041595	0.041826	0.040286	0.038481
																0.190499	0.039341	0.039139	0.040026	0.040906	0.041807	0.041869	0.040086	0.038266
																0.194732	0.039206	0.038855	0.039904	0.040873	0.042003	0.041866	0.039884	0.038106
																0.198965	0.038943	0.038592	0.039757	0.040816	0.042186	0.041738	0.039771	0.038062
																0.203198	0.038484	0.038346	0.03966	0.040786	0.042157	0.041572	0.039671	0.037978
																0.207432	0.037844	0.038077	0.039619	0.040803	0.042003	0.041348	0.039612	0.037857
																0.211665	0.037409	0.037803	0.039692	0.040849	0.042022	0.041303	0.03962	0.037709
																0.215898	0.037022	0.037539	0.039746	0.040898	0.042035	0.041287	0.039602	0.0376
																0.220132	0.03689	0.03723	0.039746	0.040979	0.042239	0.041295	0.039684	0.037509
																0.224365	0.036862	0.036933	0.039722	0.041039	0.042443	0.041268	0.03973	0.037442
																0.228598	0.037105	0.036674	0.039676	0.041153	0.04278	0.041279	0.03971	0.037403
																0.232831	0.037389	0.036697	0.039611	0.041332	0.042952	0.041372	0.039687	0.037408
																0.237065	0.037684	0.03702	0.039611	0.041544	0.042886	0.041607	0.039612	0.037435
																0.241298	0.037737	0.037501	0.039589	0.041922	0.042724	0.041941	0.039546	0.037455
																0.245531	0.037652	0.038041	0.039567	0.042307	0.04243	0.042266	0.039533	0.03746
																0.249765	0.037512	0.038185	0.039605	0.042682	0.043045	0.042114	0.03952	0.037474
																0.253998	0.037324	0.03819	0.03966	0.043016	0.043678	0.041874	0.03952	0.037447
																0.258231	0.037227	0.038428	0.040012	0.042839	0.043906	0.041178	0.039441	0.037321
																0.262465	0.037145	0.038681	0.040351	0.04253	0.043977	0.040583	0.039402	0.037277
																0.266698	0.03719	0.03904	0.040714	0.042215	0.04394	0.040527	0.039402	0.037511
																0.270931	0.037284	0.039147	0.040825	0.041783	0.043604	0.040751	0.039538	0.037691
																0.275165	0.037482	0.039129	0.040633	0.041164	0.042931	0.041202	0.039761	0.037891
																0.279398	0.037674	0.039127	0.040286	0.040882	0.042485	0.041543	0.039753	0.037731
																0.283631	0.037842	0.038937	0.03966	0.040838	0.042205	0.041839	0.039597	0.037403
																0.287864	0.038131	0.038822	0.039643	0.040727	0.042075	0.041791	0.039497	0.036971
																0.292098	0.038446	0.038702	0.039746	0.040583	0.041961	0.041671	0.039394	0.036527
																0.296331	0.038953	0.038607	0.039985	0.040436	0.041746	0.041562	0.039133	0.036487
																0.300564	0.039463	0.038689	0.040221	0.040295	0.04163	0.041452	0.038971	0.03645
																0.304798	0.04003	0.039326	0.040394	0.040249	0.041836	0.041751	0.038966	0.036524
																0.309031	0.040582	0.039918	0.040514	0.040371	0.042234	0.042157	0.038966	0.036621
																0.313264	0.041144	0.040494	0.040576	0.040675	0.042774	0.042629	0.03902	0.036734
																0.317497	0.041804	0.041034	0.040649	0.040784	0.043082	0.043	0.039161	0.036996
																0.321731	0.042463	0.041548	0.040749	0.040797	0.043286	0.043322	0.039351	0.037294
																0.325964	0.042953	0.042063	0.041002	0.041053	0.043572	0.043557	0.039638	0.037911
																0.330197	0.04333	0.042536	0.041254	0.041311	0.043728	0.043731	0.039935	0.038471
																0.334431	0.043003	0.04271	0.041555	0.041384	0.043699	0.043392	0.040735	0.038733
																0.338664	0.042463	0.042552	0.041728	0.041368	0.043553	0.043061	0.041517	0.038967
																0.342897	0.041404	0.041456	0.041592	0.041237	0.043135	0.04281	0.042429	0.039174
																0.347131	0.040375	0.040276	0.041294	0.041199	0.042756	0.042685	0.043026	0.039399
																0.351364	0.039435	0.039068	0.04079	0.041216	0.042443	0.042677	0.043367	0.039656
																0.355597	0.038818	0.038418	0.040272	0.041224	0.042374	0.042426	0.043175	0.03989
																0.359831	0.038359	0.037987	0.039782	0.041259	0.042401	0.042069	0.042488	0.040065
																0.364064	0.038244	0.038105	0.039478	0.041354	0.042432	0.041765	0.041619	0.040359
																0.368297	0.038119	0.0382	0.039207	0.041438	0.042472	0.041484	0.040691	0.040645
																0.37253	0.038179	0.038418	0.039088	0.04178	0.04261	0.041335	0.040802	0.04098
																0.376764	0.038206	0.03873	0.039031	0.042036	0.042671	0.041228	0.041009	0.041133
																0.380997	0.038166	0.039188	0.039126	0.042204	0.042684	0.04129	0.041447	0.040869
																0.38523	0.038296	0.039536	0.039318	0.0425	0.042629	0.04126	0.041353	0.040235
																0.389464	0.038544	0.039777	0.039635	0.042834	0.042525	0.041154	0.040673	0.03916
																0.393697	0.038649	0.039674	0.039841	0.042704	0.042401	0.040967	0.04015	0.038464
																0.39793	0.038701	0.0394	0.039996	0.042337	0.042271	0.040724	0.039656	0.037928
																0.402164	0.038561	0.039375	0.040039	0.041406	0.042019	0.040625	0.039148	0.037785
																0.406397	0.038384	0.039365	0.040053	0.040371	0.041762	0.040537	0.038679	0.037746
																0.41063	0.038526	0.039974	0.040207	0.040159	0.041924	0.040639	0.038713	0.037914
																0.414863	0.038666	0.040342	0.040416	0.040045	0.042014	0.040775	0.038779	0.037995
																0.419097	0.038778	0.040604	0.040777	0.040135	0.042115	0.040978	0.038995	0.037874
																0.42333	0.038923	0.040637	0.041069	0.040431	0.04203	0.041178	0.039051	0.037548
																0.427563	0.039053	0.040355	0.041381	0.040873	0.041696	0.04133	0.039028	0.037085
																0.431797	0.039331	0.040158	0.041658	0.041525	0.041656	0.041415	0.039202	0.036818
																0.43603	0.039595	0.039938	0.041704	0.042218	0.04168	0.041468	0.039428	0.036648
																0.440263	0.03969	0.040117	0.042533	0.042709	0.042109	0.041906	0.040143	0.036631
																0.444497	0.039738	0.040389	0.043295	0.04304	0.042427	0.04229	0.04075	0.036635
																0.44873	0.039905	0.04097	0.043368	0.042991	0.042414	0.042554	0.040978	0.036825
																0.452963	0.040055	0.041433	0.043319	0.042739	0.042398	0.042672	0.041083	0.037008
																0.457196	0.04014	0.041807	0.042861	0.042505	0.042411	0.042485	0.04096	0.037163
																0.46143	0.040287	0.041971	0.042533	0.042636	0.042668	0.042447	0.041206	0.037353
																0.465663	0.040477	0.041983	0.042511	0.043119	0.043124	0.042589	0.041704	0.037536
																0.469896	0.04075	0.04204	0.042883	0.043393	0.043617	0.043064	0.042811	0.037726
																0.47413	0.041047	0.042083	0.043325	0.043518	0.04408	0.043563	0.04387	0.037911
																0.478363	0.041014	0.042042	0.043669	0.04313	0.044764	0.044504	0.045505	0.038143
																0.482596	0.040944	0.042001	0.043872	0.042622	0.045313	0.045248	0.046556	0.038306
																0.486829	0.040937	0.041922	0.043298	0.042315	0.045252	0.045625	0.04662	0.038414
																0.491063	0.040937	0.041802	0.04269	0.042046	0.044973	0.045931	0.045861	0.038543
																0.495296	0.040992	0.04175	0.042422	0.041913	0.044581	0.046078	0.043905	0.03874
																0.499529	0.041052	0.041722	0.042262	0.041821	0.044242	0.046401	0.042352	0.038992
																0.503763	0.041144	0.041763	0.042148	0.04174	0.043927	0.04679	0.041834	0.039268
																0.507996	0.041199	0.04186	0.042213	0.041704	0.043588	0.046756	0.041709	0.039572
																0.512229	0.041219	0.041932	0.042324	0.041729	0.043185	0.046585	0.041742	0.039873
																0.516463	0.041327	0.04204	0.042457	0.041764	0.043058	0.045891	0.041742	0.040053
																0.520696	0.041422	0.042168	0.042636	0.041761	0.042904	0.045088	0.041758	0.040112
																0.524929	0.041599	0.042324	0.042712	0.041753	0.042931	0.044608	0.041822	0.039498
																0.529163	0.041799	0.042459	0.042788	0.041761	0.042992	0.044195	0.041947	0.038989
																0.533396	0.042089	0.042649	0.042742	0.041731	0.043161	0.044125	0.042057	0.038785
																0.537629	0.042381	0.042846	0.042742	0.041786	0.043471	0.044083	0.042191	0.038745
																0.541862	0.042703	0.043043	0.042793	0.041881	0.043871	0.044088	0.042327	0.038859
																0.546096	0.042676	0.043299	0.042856	0.041973	0.044547	0.04416	0.042437	0.03894
																0.550329	0.042543	0.043552	0.042926	0.042027	0.045222	0.044277	0.042539	0.039007
																0.554562	0.042696	0.043901	0.04304	0.042125	0.04501	0.044373	0.042611	0.039009
																0.558796	0.042866	0.044208	0.04317	0.042182	0.04469	0.044539	0.042703	0.039004
																0.563029	0.043018	0.044397	0.043368	0.042326	0.044385	0.04467	0.042926	0.039093
																0.567262	0.04315	0.044561	0.043528	0.042429	0.044245	0.044776	0.043175	0.03916
																0.571495	0.043253	0.044692	0.043718	0.042571	0.044515	0.044875	0.043503	0.039248
																0.575729	0.043448	0.044919	0.043964	0.042674	0.044891	0.044979	0.043713	0.039357
																0.579962	0.043655	0.045239	0.04429	0.042801	0.045336	0.045158	0.043846	0.039468
																0.584195	0.043865	0.045534	0.044501	0.042964	0.045448	0.045414	0.044036	0.039618
																0.588429	0.044055	0.045779	0.044658	0.043187	0.045493	0.045694	0.044236	0.039771
																0.592662	0.044302	0.046074	0.045038	0.043426	0.045474	0.046003	0.044451	0.040119
																0.596895	0.044557	0.046394	0.04538	0.043684	0.045482	0.046291	0.044667	0.040452
																0.601129	0.044877	0.046739	0.045789	0.043953	0.045742	0.046625	0.044908	0.040684
																0.605362	0.045182	0.0471	0.046106	0.044232	0.046057	0.04702	0.045161	0.040763
																0.609595	0.045514	0.047492	0.046299	0.044501	0.046454	0.047604	0.045446	0.040559
																0.613828	0.045901	0.047912	0.046572	0.044822	0.046844	0.048031	0.045769	0.040487
																0.618062	0.046343	0.04836	0.046979	0.045169	0.047196	0.048383	0.046074	0.040647
																0.622295	0.046753	0.048818	0.047375	0.045536	0.047557	0.048711	0.046456	0.040852
																0.626528	0.047173	0.049294	0.047792	0.045916	0.047909	0.048994	0.04683	0.041059
																0.630762	0.047625	0.049742	0.048261	0.046424	0.048503	0.049637	0.047325	0.041286
																0.634995	0.048077	0.050226	0.048725	0.046896	0.049054	0.050205	0.047837	0.041528
																0.639228	0.048497	0.050758	0.049202	0.047399	0.049578	0.050674	0.048298	0.04179
																0.643462	0.048916	0.051286	0.049695	0.047877	0.050114	0.05104	0.048806	0.042064
																0.647695	0.049369	0.051818	0.050224	0.048387	0.050551	0.051317	0.04939	0.042342
																0.651928	0.049846	0.052333	0.050739	0.048966	0.051038	0.051629	0.049964	0.042639
																0.656161	0.050336	0.052875	0.051265	0.049574	0.051531	0.052046	0.050495	0.042954
																0.660395	0.050818	0.05342	0.051804	0.050136	0.052058	0.052483	0.051003	0.043327
																0.664628	0.051307	0.053971	0.052344	0.050695	0.052591	0.052913	0.051461	0.043697
																0.668861	0.051817	0.054519	0.052916	0.051146	0.053182	0.053494	0.051879	0.044089
																0.673095	0.052319	0.055082	0.053499	0.051648	0.053773	0.054078	0.05232	0.044484
																0.677328	0.052866	0.055635	0.054084	0.052249	0.054387	0.054655	0.05283	0.044839
																0.681561	0.053423	0.056213	0.054664	0.052854	0.054999	0.055167	0.053391	0.045261
																0.685795	0.053951	0.056776	0.055231	0.053473	0.055638	0.055508	0.053991	0.045733
																0.690028	0.054488	0.057383	0.055811	0.054103	0.056221	0.055884	0.054499	0.046196
																0.694261	0.05502	0.05799	0.056377	0.054711	0.056782	0.056236	0.054996	0.046643
																0.698494	0.055582	0.058584	0.056863	0.055252	0.057302	0.056805	0.055483	0.047087
																0.702728	0.056107	0.059139	0.057326	0.055741	0.057763	0.057434	0.055962	0.047512
																0.706961	0.056701	0.059751	0.057746	0.056053	0.058282	0.057896	0.056531	0.048057
																0.711194	0.057296	0.060327	0.058137	0.0563	0.058783	0.058344	0.057067	0.048536
																0.715428	0.057853	0.060885	0.058527	0.056458	0.059281	0.058608	0.057585	0.048992
																0.719661	0.05844	0.061445	0.058882	0.056604	0.059792	0.058915	0.058107	0.049424
																0.723894	0.059012	0.061968	0.059218	0.056773	0.060269	0.059307	0.058661	0.049824
																0.728128	0.059512	0.062495	0.05953	0.056884	0.060781	0.059811	0.059215	0.05027
																0.732361	0.059974	0.063033	0.059777	0.05696	0.061313	0.060353	0.059761	0.05067
																0.736594	0.060494	0.063565	0.059986	0.057017	0.061819	0.060841	0.060337	0.051141
																0.740828	0.060971	0.064092	0.060143	0.057066	0.062307	0.061316	0.060916	0.051578
																0.745061	0.061505	0.064594	0.060232	0.057134	0.06259	0.061785	0.06157	0.052054
																0.749294	0.06201	0.065075	0.060314	0.057183	0.062831	0.062217	0.06226	0.052523
																0.753527	0.062542	0.065554	0.060357	0.057218	0.063009	0.0627	0.062898	0.052964
																0.757761	0.063079	0.066015	0.060379	0.057212	0.063226	0.06317	0.063467	0.053428
																0.761994	0.063621	0.06647	0.060349	0.057153	0.06339	0.063623	0.063838	0.053917
																0.766227	0.064136	0.066903	0.0603	0.05709	0.063674	0.064143	0.064213	0.054349
																0.770461	0.064703	0.067338	0.060281	0.057009	0.06396	0.064653	0.064582	0.054785
																0.774694	0.065275	0.067737	0.060197	0.056914	0.064161	0.065125	0.065043	0.055205
																0.778927	0.065805	0.068191	0.060102	0.056835	0.064307	0.065653	0.065548	0.055607
																0.783161	0.066297	0.068567	0.059988	0.056764	0.064164	0.066043	0.06605	0.056113
																0.787394	0.066799	0.068941	0.059845	0.056694	0.063987	0.066443	0.06655	0.056614
																0.791627	0.067296	0.06923	0.059763	0.056569	0.06401	0.06676	0.067076	0.057161
																0.79586	0.067794	0.069524	0.059644	0.05643	0.064225	0.067158	0.067588	0.057618
																0.800094	0.068313	0.069783	0.05946	0.056335	0.064755	0.067542	0.068114	0.057949
																0.804327	0.068793	0.070028	0.059311	0.056229	0.065134	0.067929	0.068603	0.058311
																0.80856	0.069243	0.070246	0.059118	0.056151	0.065499	0.068326	0.069057	0.058659
																0.812794	0.069692	0.070402	0.059072	0.056064	0.065393	0.068702	0.069513	0.059012
																0.817027	0.070147	0.070587	0.058977	0.055947	0.064938	0.069118	0.069967	0.059365
																0.82126	0.070622	0.070727	0.058882	0.055795	0.06493	0.069481	0.070369	0.059821
																0.825494	0.071074	0.070868	0.058828	0.055662	0.064895	0.069815	0.070766	0.06026
																0.829727	0.071568	0.070988	0.058771	0.055507	0.064919	0.070116	0.071092	0.060601
																0.83396	0.072016	0.071091	0.058706	0.055388	0.064694	0.070463	0.071438	0.060986
																0.838193	0.07243	0.071109	0.058595	0.05532	0.064323	0.070786	0.07183	0.061321
																0.842427	0.072865	0.071075	0.058416	0.055249	0.06365	0.071039	0.072204	0.061689
																0.84666	0.073305	0.070999	0.058139	0.055219	0.06272	0.071239	0.072614	0.062022
																0.850893	0.073742	0.070973	0.057947	0.05516	0.062158	0.071394	0.072955	0.062345
																0.855127	0.074152	0.070994	0.057757	0.055108	0.061567	0.071525	0.073258	0.062654
																0.85936	0.074646	0.070958	0.057687	0.055151	0.061361	0.071621	0.073604	0.062955
																0.863593	0.075044	0.07094	0.057622	0.055276	0.061157	0.07173	0.073924	0.063202
																0.867827	0.075438	0.070937	0.057703	0.055784	0.061085	0.071799	0.074291	0.063468
																0.87206	0.075748	0.070889	0.057657	0.056191	0.060998	0.071858	0.074657	0.063749
																0.876293	0.075975	0.070819	0.057475	0.056501	0.060881	0.07185	0.075052	0.064006
																0.880526	0.076245	0.070694	0.057299	0.056273	0.060759	0.071759	0.075347	0.064201
																0.88476	0.076495	0.070507	0.057107	0.05564	0.0606	0.071626	0.075572	0.064344
																0.888993	0.076637	0.070425	0.057025	0.055236	0.06046	0.071423	0.075795	0.064499
																0.893226	0.076735	0.070377	0.056939	0.054839	0.060275	0.071213	0.076016	0.064635
																0.89746	0.076727	0.070246	0.056857	0.054777	0.060198	0.070959	0.076246	0.064704
																0.901693	0.076712	0.070141	0.056773	0.054714	0.060084	0.070655	0.076492	0.064731
																0.905926	0.076538	0.069962	0.0567	0.054568	0.059935	0.070311	0.076749	0.064721
																0.91016	0.076315	0.069826	0.056613	0.05441	0.059837	0.069879	0.076915	0.064692
																0.914393	0.076035	0.069749	0.056497	0.054206	0.059708	0.069399	0.077084	0.064603
																0.918626	0.075668	0.069619	0.056402	0.054073	0.059583	0.068937	0.077136	0.06447
																0.922859	0.075268	0.069476	0.056283	0.05397	0.059469	0.068484	0.077195	0.064277
																0.927093	0.074781	0.069312	0.056169	0.053957	0.059403	0.067982	0.077241	0.064055
																0.931326	0.074267	0.069191	0.056077	0.053965	0.059358	0.067526	0.077269	0.063809
																0.935559	0.073734	0.069046	0.05602	0.053916	0.059443	0.06703	0.077218	0.063505
																0.939793	0.073167	0.068905	0.05596	0.053862	0.059445	0.066526	0.077069	0.063167
																0.944026	0.072635	0.068708	0.055908	0.053766	0.059482	0.065987	0.076777	0.06274
																0.948259	0.072053	0.068569	0.055865	0.05369	0.059469	0.065458	0.076456	0.062326
																0.952492	0.071399	0.068377	0.055814	0.053625	0.0594	0.064938	0.076069	0.061896
																0.956726	0.070784	0.068267	0.055749	0.053601	0.059305	0.064453	0.075687	0.061479
																0.960959	0.070199	0.068142	0.055678	0.053552	0.059186	0.064026	0.0753	0.06107
																0.965192	0.06956	0.067968	0.055605	0.053568	0.059058	0.063666	0.07487	0.060581
																0.969426	0.068908	0.067794	0.055532	0.053617	0.058926	0.063295	0.074501	0.060107
																0.973659	0.068193	0.067681	0.055483	0.053843	0.058857	0.062823	0.074065	0.059597
																0.977892	0.067486	0.067548	0.055429	0.054038	0.05874	0.062343	0.073665	0.059061
																0.982126	0.066802	0.067405	0.055304	0.05419	0.0586	0.061748	0.073191	0.058536
																0.986359	0.066115	0.067274	0.055242	0.054128	0.058563	0.06119	0.072722	0.058
																0.990592	0.065475	0.067108	0.055177	0.053761	0.058682	0.060681	0.072268	0.057497
																0.994825	0.064841	0.06698	0.055133	0.053498	0.058762	0.060246	0.071771	0.057038
																0.999059	0.064243	0.066836	0.055044	0.05328	0.058852	0.059854	0.071305	0.056621
																1.00329	0.063676	0.066673	0.055	0.053218	0.058383	0.059488	0.070818	0.056273
																1.00753	0.063099	0.066534	0.054935	0.053169	0.057784	0.059101	0.07032	0.055901
																1.01176	0.062497	0.066419	0.054889	0.053112	0.057633	0.058808	0.069713	0.055424
																1.01599	0.061948	0.066286	0.054827	0.053055	0.057482	0.058491	0.069131	0.054933
																1.02022	0.061543	0.066132	0.054713	0.053047	0.057389	0.058136	0.068606	0.054465
																1.02446	0.061196	0.065979	0.054659	0.052955	0.057328	0.057834	0.068062	0.054035
																1.02869	0.060816	0.065856	0.054586	0.052819	0.057275	0.057549	0.067516	0.053702
																1.03293	0.060311	0.065718	0.054523	0.052751	0.057204	0.05732	0.066991	0.053372
																1.03716	0.059734	0.065574	0.054493	0.052748	0.057151	0.057061	0.066458	0.053063
																1.04139	0.059194	0.0654	0.054431	0.052773	0.057037	0.056805	0.065953	0.052782
																1.04563	0.058652	0.065252	0.054382	0.052857	0.056939	0.056578	0.065456	0.052508
																1.04986	0.058285	0.065121	0.054323	0.052729	0.056923	0.056343	0.065028	0.052234
																1.05409	0.057915	0.064973	0.054274	0.052637	0.056859	0.056103	0.06461	0.051953
																1.05832	0.057556	0.064878	0.054287	0.052566	0.056748	0.055884	0.064277	0.051721
																1.06256	0.057188	0.064768	0.054298	0.05252	0.056679	0.055668	0.063851	0.051469
																1.06679	0.056829	0.064643	0.054266	0.052583	0.056645	0.055463	0.063369	0.051257
																1.07102	0.056534	0.064584	0.054317	0.052585	0.056608	0.055289	0.062795	0.051015
																1.07526	0.056236	0.064476	0.054377	0.052583	0.056586	0.055143	0.062124	0.050825
																1.07949	0.055954	0.064343	0.054385	0.052593	0.05661	0.054977	0.06165	0.05064
																1.08373	0.055667	0.064174	0.054371	0.052604	0.05665	0.054812	0.061214	0.05043
																1.08796	0.05543	0.063998	0.054152	0.052642	0.056679	0.054636	0.060827	0.050263
																1.09219	0.05523	0.063836	0.053954	0.052675	0.056748	0.054438	0.060409	0.050075
																1.09642	0.05501	0.06368	0.053846	0.052612	0.056875	0.054262	0.06005	0.049952
																1.10066	0.054812	0.063519	0.053789	0.052536	0.057169	0.054108	0.059668	0.049801
																1.10489	0.05454	0.063376	0.053729	0.052468	0.057522	0.053934	0.059309	0.049661
																1.10912	0.054333	0.063235	0.053675	0.052449	0.057524	0.053817	0.058974	0.049525
																1.11336	0.05413	0.063145	0.053639	0.052471	0.05744	0.0537	0.058625	0.049392
																1.11759	0.053958	0.063107	0.053553	0.052631	0.056941	0.053555	0.058279	0.049278
																1.12183	0.053801	0.06304	0.053477	0.052713	0.056414	0.053409	0.057923	0.049177
																1.12606	0.053633	0.062866	0.053317	0.052466	0.056133	0.053299	0.057638	0.049088
																1.13029	0.053468	0.062684	0.053189	0.052232	0.055903	0.053206	0.057336	0.048975
																1.13452	0.053278	0.062485	0.0531	0.052126	0.055823	0.053105	0.057095	0.048881
																1.13876	0.053059	0.062323	0.053021	0.05211	0.055738	0.053001	0.056859	0.048802
																1.14299	0.052891	0.06217	0.052932	0.052167	0.055664	0.052862	0.056577	0.048743
																1.14722	0.052689	0.062024	0.052889	0.052067	0.055558	0.052718	0.056316	0.048684
																1.15146	0.052519	0.061868	0.052837	0.051915	0.055415	0.052547	0.056065	0.048627
																1.15569	0.052399	0.061696	0.052753	0.051817	0.055288	0.052408	0.055826	0.04856
																1.15992	0.052237	0.061535	0.052666	0.051735	0.055203	0.05227	0.055619	0.048491
																1.16416	0.052064	0.061417	0.052585	0.051735	0.055193	0.052147	0.055408	0.048289
																1.16839	0.051902	0.061246	0.052555	0.05173	0.055179	0.052024	0.055201	0.048158
																1.17262	0.051772	0.061102	0.052525	0.051697	0.055097	0.051971	0.054986	0.048064
																1.17686	0.05167	0.060982	0.052496	0.051651	0.055044	0.05188	0.054765	0.047978
																1.18109	0.051565	0.060864	0.052504	0.051575	0.054949	0.051736	0.054529	0.047938
																1.18532	0.05147	0.060752	0.052403	0.051545	0.054861	0.051589	0.054376	0.047872
																1.18956	0.051387	0.060652	0.05226	0.051499	0.054769	0.05148	0.054219	0.047803
																1.19379	0.051407	0.060514	0.052173	0.051526	0.054779	0.051453	0.054065	0.047714
																1.19802	0.051362	0.060352	0.052111	0.051556	0.054774	0.051427	0.053894	0.04761
																1.20226	0.051055	0.060207	0.052037	0.051453	0.054589	0.051307	0.053848	0.047583
																1.20649	0.050838	0.060089	0.051961	0.051396	0.054451	0.051139	0.053704	0.047502
																1.21072	0.050803	0.060056	0.051883	0.051385	0.054382	0.051027	0.053463	0.047443
																1.21496	0.05067	0.060048	0.051823	0.051431	0.054316	0.050912	0.053253	0.047383
																1.21919	0.05053	0.060086	0.051764	0.051523	0.054226	0.050856	0.053107	0.047344
																1.22342	0.050468	0.06004	0.051731	0.051483	0.054175	0.050808	0.053012	0.047287
																1.22766	0.05049	0.059968	0.051712	0.051358	0.054196	0.050749	0.052899	0.047233
																1.23189	0.050435	0.059769	0.05168	0.051331	0.054072	0.050701	0.052704	0.047166
																1.23612	0.050365	0.059569	0.051633	0.051304	0.053958	0.050602	0.052502	0.04708
																1.24036	0.050331	0.05938	0.051606	0.051314	0.053886	0.050637	0.05233	0.047053
																1.24459	0.050271	0.059177	0.051587	0.051342	0.053947	0.050618	0.052169	0.047038
																1.24882	0.050201	0.059052	0.051541	0.05145	0.054125	0.050429	0.052087	0.047001
																1.25306	0.050148	0.058906	0.051501	0.051491	0.054305	0.050341	0.051974	0.046969
																1.25729	0.050083	0.058737	0.051444	0.05142	0.054456	0.050274	0.051877	0.046974
																1.26152	0.049931	0.05853	0.051433	0.051347	0.05431	0.05021	0.051761	0.046919
																1.26576	0.049741	0.058317	0.05143	0.051263	0.053958	0.050184	0.051607	0.046877
																1.26999	0.049581	0.058192	0.051438	0.051445	0.05377	0.05013	0.051484	0.046826
																1.27422	0.049411	0.058077	0.051503	0.051621	0.053576	0.050045	0.051331	0.046759
																1.27846	0.049349	0.057977	0.051455	0.051461	0.053539	0.049989	0.051226	0.04672
																1.28269	0.049249	0.057895	0.051387	0.051306	0.053733	0.049909	0.051136	0.04672
																1.28692	0.049189	0.057754	0.051284	0.051181	0.054276	0.049815	0.051033	0.046707
																1.29116	0.049136	0.05766	0.051192	0.051192	0.054514	0.049765	0.050954	0.0467
																1.29539	0.049111	0.057514	0.051146	0.051279	0.054681	0.049733	0.050854	0.046668
																1.29962	0.049064	0.057391	0.051127	0.051342	0.05439	0.049629	0.050774	0.046648
																1.30386	0.048974	0.057278	0.051113	0.051382	0.053998	0.049527	0.05071	0.046616
																1.30809	0.048911	0.057255	0.051089	0.051238	0.053735	0.049477	0.050667	0.046559
																1.31232	0.048852	0.057119	0.051053	0.051089	0.053465	0.049405	0.050631	0.046493
																1.31656	0.048809	0.057025	0.051059	0.051067	0.053444	0.049338	0.050659	0.046456
																1.32079	0.048754	0.056904	0.051075	0.051111	0.053436	0.049295	0.050657	0.046404
																1.32502	0.048672	0.056797	0.051094	0.05117	0.05359	0.049271	0.050585	0.046421
																1.32926	0.048604	0.056689	0.05108	0.051293	0.053598	0.049231	0.050454	0.046409
																1.33349	0.048504	0.056597	0.051024	0.051434	0.053449	0.049175	0.050244	0.046414
																1.33772	0.048457	0.05649	0.05098	0.051665	0.053346	0.049138	0.050113	0.046409
																1.34196	0.048442	0.056403	0.050956	0.051912	0.053296	0.049151	0.050039	0.046409
																1.34619	0.048394	0.056323	0.050986	0.051874	0.053248	0.049125	0.049995	0.046379
																1.35042	0.048322	0.056247	0.050988	0.051757	0.053232	0.049122	0.049977	0.046325
																1.35466	0.048237	0.056144	0.05104	0.051613	0.053211	0.049106	0.049872	0.04628
																1.35889	0.048122	0.056075	0.051045	0.051472	0.053229	0.049039	0.04977	0.046261
																1.36312	0.048052	0.056011	0.050999	0.051401	0.05328	0.048983	0.049775	0.046271
																1.36736	0.048007	0.055962	0.050961	0.051439	0.05329	0.048956	0.049742	0.046241
																1.37159	0.047952	0.055886	0.051005	0.051483	0.053237	0.048991	0.049695	0.046204
																1.37582	0.047922	0.055747	0.051034	0.051358	0.053224	0.049015	0.049636	0.046177
																1.38006	0.047882	0.055614	0.05104	0.051181	0.053227	0.049063	0.049557	0.046155
																1.38429	0.04785	0.055496	0.051007	0.051075	0.053216	0.049044	0.049524	0.046142
																1.38852	0.04782	0.055422	0.050996	0.051008	0.0532	0.049058	0.049552	0.04613
																1.39276	0.04778	0.055338	0.050994	0.051078	0.053126	0.049133	0.049665	0.046167
																1.39699	0.047737	0.055253	0.051002	0.051143	0.053131	0.049138	0.04967	0.046155
																1.40122	0.04775	0.055205	0.051048	0.05129	0.053139	0.049026	0.049567	0.046122
																1.40546	0.047732	0.05513	0.051091	0.051407	0.053115	0.048935	0.049447	0.046125
																1.40969	0.047715	0.055064	0.051175	0.051496	0.05307	0.048895	0.049285	0.046137
																1.41392	0.047765	0.054997	0.051159	0.051415	0.053065	0.048887	0.049206	0.046174
																1.41816	0.047847	0.054941	0.051118	0.051317	0.053065	0.048898	0.049214	0.046174
																1.42239	0.047872	0.054841	0.051135	0.051342	0.053017	0.048876	0.049139	0.046216
																1.42662	0.047865	0.054744	0.051186	0.051358	0.05298	0.048852	0.049116	0.046268
																1.43085	0.047737	0.054659	0.051192	0.051393	0.052901	0.048831	0.049152	0.046298
																1.43509	0.047632	0.054593	0.051243	0.051385	0.052837	0.048826	0.049129	0.046305
																1.43932	0.047615	0.054542	0.051297	0.051336	0.052821	0.048879	0.049062	0.046298
																1.44355	0.047577	0.054524	0.051319	0.051342	0.05279	0.048911	0.049006	0.046263
																1.44779	0.047535	0.054542	0.051389	0.051382	0.052766	0.048943	0.049019	0.046224
																1.45202	0.047525	0.054478	0.051389	0.051377	0.052739	0.048938	0.048996	0.046209
																1.45626	0.047525	0.054378	0.051379	0.051323	0.052718	0.048951	0.049008	0.046233
																1.46049	0.0475	0.05426	0.051414	0.051323	0.052686	0.048972	0.048965	0.046248
																1.46472	0.04748	0.054186	0.051468	0.05135	0.05267	0.04898	0.048924	0.046303
																1.46896	0.047477	0.054132	0.051503	0.051529	0.052644	0.048964	0.048947	0.04632
																1.47319	0.04749	0.054086	0.05153	0.051605	0.052617	0.048946	0.04896	0.046357
																1.47742	0.04751	0.054027	0.051539	0.051556	0.052556	0.048954	0.049014	0.046389
																1.48165	0.047535	0.053973	0.051495	0.051491	0.052533	0.048956	0.049044	0.046574
																1.48589	0.047567	0.053874	0.051408	0.051407	0.052525	0.048994	0.049057	0.046853
																1.49012	0.047602	0.053828	0.051419	0.051314	0.052533	0.049012	0.049078	0.047122
																1.49436	0.047567	0.053784	0.051441	0.051233	0.052551	0.049012	0.049073	0.047391
																1.49859	0.04756	0.053751	0.051484	0.051263	0.052572	0.049012	0.049016	0.047159
																1.50282	0.047545	0.05373	0.051471	0.051285	0.05258	0.048983	0.04896	0.046882
																1.50706	0.047545	0.053694	0.051457	0.051233	0.052567	0.049023	0.048939	0.046813
																1.51129	0.047552	0.053656	0.051441	0.051192	0.052556	0.049026	0.048957	0.046759
																1.51552	0.047555	0.053602	0.051427	0.051138	0.052559	0.049055	0.048978	0.046766
																1.51975	0.04753	0.053597	0.051427	0.051111	0.052498	0.049034	0.048975	0.046744
																1.52399	0.047525	0.053572	0.051408	0.051046	0.052408	0.049007	0.048983	0.046732
																1.52822	0.047487	0.053566	0.051403	0.051005	0.052323	0.049012	0.049016	0.046757
																1.53245	0.047475	0.053561	0.051414	0.051016	0.052241	0.049036	0.04907	0.046779
																1.53669	0.047445	0.053541	0.051417	0.051029	0.052178	0.049044	0.049024	0.046821
																1.54092	0.04746	0.053546	0.051346	0.051054	0.052119	0.049058	0.048993	0.046853
																1.54515	0.047522	0.053602	0.051349	0.050999	0.052074	0.049039	0.048944	0.046811
																1.54939	0.047585	0.053592	0.05133	0.050975	0.051997	0.049036	0.048916	0.046762
																1.55362	0.0476	0.053444	0.051327	0.050942	0.051952	0.049066	0.048888	0.046771
																1.55785	0.047532	0.053303	0.051319	0.050918	0.051889	0.049095	0.048852	0.046781
																1.56209	0.047415	0.053205	0.0513	0.050918	0.051878	0.049093	0.048829	0.046786
																1.56632	0.047305	0.053136	0.051286	0.050948	0.051833	0.049082	0.048798	0.04688
																1.57055	0.047238	0.053075	0.051305	0.050986	0.051788	0.049058	0.048798	0.046951
																1.57479	0.047238	0.053034	0.051281	0.05104	0.051756	0.049002	0.048747	0.046939
																1.57902	0.047245	0.052985	0.051267	0.051054	0.051703	0.048938	0.048691	0.046944
																1.58325	0.047243	0.053006	0.051262	0.050961	0.051716	0.048914	0.04867	0.046991
																1.58749	0.047243	0.053026	0.051243	0.050907	0.051709	0.048903	0.048647	0.046998
																1.59172	0.047233	0.052988	0.051208	0.050896	0.051709	0.04889	0.048645	0.046951
																1.59595	0.04721	0.052957	0.051156	0.050926	0.051682	0.04889	0.048596	0.046949
																1.60019	0.047163	0.052962	0.051099	0.050978	0.051648	0.04886	0.048555	0.046927
																1.60442	0.047228	0.05306	0.051135	0.050945	0.0516	0.048804	0.048562	0.0469
																1.60865	0.047308	0.053185	0.051183	0.050894	0.051558	0.048748	0.048591	0.046853
																1.61289	0.047517	0.053034	0.051167	0.05085	0.051544	0.0487	0.048673	0.046924
																1.61712	0.047677	0.052873	0.051156	0.050839	0.051512	0.048663	0.048739	0.046961
																1.62135	0.047675	0.052775	0.051137	0.05085	0.051462	0.048636	0.04867	0.046974
																1.62559	0.047605	0.052729	0.051089	0.050869	0.051433	0.048594	0.048593	0.046961
																1.62982	0.04735	0.052663	0.051048	0.050866	0.051359	0.048546	0.048521	0.046934
																1.63405	0.047225	0.052622	0.051056	0.050831	0.051335	0.048543	0.048486	0.04689
																1.63829	0.047258	0.05256	0.051086	0.05079	0.051335	0.048567	0.048434	0.046868
																1.64252	0.047273	0.05254	0.051151	0.050785	0.051324	0.048602	0.048345	0.046836
																1.64675	0.047275	0.052532	0.051181	0.050782	0.051343	0.048644	0.048227	0.046806
																1.65099	0.04718	0.052555	0.05117	0.050858	0.051322	0.048762	0.048152	0.04684
																1.65522	0.047103	0.052594	0.051151	0.051067	0.051285	0.04885	0.048106	0.046848
																1.65945	0.047018	0.052525	0.051178	0.051502	0.051255	0.048786	0.048214	0.04687
																1.66369	0.046973	0.052473	0.051192	0.051776	0.051229	0.048671	0.048306	0.046875
																1.66792	0.046953	0.052414	0.051238	0.052007	0.051218	0.048495	0.04846	0.04687
																1.67215	0.046953	0.052381	0.051544	0.051931	0.051189	0.048396	0.048388	0.046882
																1.67639	0.04696	0.052402	0.051956	0.051705	0.051155	0.048348	0.048183	0.046882
																1.68062	0.046918	0.052386	0.052284	0.051399	0.051094	0.048322	0.048001	0.046877
																1.68485	0.046868	0.052363	0.05252	0.051048	0.051036	0.04829	0.047788	0.04684
																1.68909	0.04682	0.052345	0.052116	0.050866	0.050972	0.048236	0.047729	0.046836
																1.69332	0.046815	0.052327	0.051666	0.050682	0.050932	0.048196	0.047673	0.046823
																1.69755	0.046825	0.052322	0.051324	0.050679	0.050906	0.048154	0.047612	0.046779
																1.70179	0.046823	0.052289	0.051078	0.050649	0.050869	0.04814	0.04756	0.046739
																1.70602	0.046783	0.052269	0.050964	0.050638	0.050847	0.04814	0.047519	0.046717
																1.71025	0.046755	0.052253	0.050872	0.05056	0.050821	0.048116	0.047468	0.046687
																1.71449	0.046768	0.052217	0.05079	0.05044	0.05076	0.048119	0.047414	0.046702
																1.71872	0.0468	0.052161	0.050739	0.050304	0.050665	0.048036	0.047366	0.04668
																1.72295	0.046808	0.052105	0.050682	0.050225	0.050588	0.047977	0.047301	0.046643
																1.72719	0.046818	0.052061	0.05066	0.050168	0.050527	0.047884	0.047202	0.046643
																1.73142	0.046848	0.052031	0.050647	0.050155	0.050471	0.047764	0.047145	0.046641
																1.73565	0.047003	0.051936	0.050584	0.050133	0.050445	0.047681	0.047143	0.046606
																1.73989	0.047145	0.051841	0.05053	0.050103	0.050381	0.047588	0.047145	0.046569
																1.74412	0.04734	0.0518	0.050498	0.050057	0.050315	0.047535	0.047112	0.046544
																1.74835	0.047273	0.051731	0.050473	0.05003	0.05023	0.047492	0.047048	0.046478
																1.75259	0.047058	0.051657	0.050422	0.049984	0.050161	0.047463	0.046973	0.046441
																1.75682	0.04677	0.051631	0.050354	0.049932	0.050151	0.047447	0.046889	0.046362
																1.76105	0.046421	0.051616	0.050313	0.049886	0.050129	0.047385	0.046825	0.046268
																1.76529	0.046381	0.051524	0.050286	0.049837	0.050103	0.047396	0.046776	0.046246
																1.76952	0.046356	0.051457	0.050259	0.049769	0.050029	0.047425	0.046699	0.046248
																1.77375	0.046363	0.051411	0.05021	0.04972	0.049957	0.047516	0.046633	0.046253
																1.77799	0.046361	0.051393	0.050161	0.04968	0.049902	0.04762	0.046617	0.046229
																1.78222	0.046448	0.051429	0.050178	0.049655	0.049883	0.047652	0.046602	0.046194
																1.78645	0.046471	0.051416	0.050202	0.049615	0.049822	0.047577	0.046548	0.046145
																1.79069	0.046483	0.051408	0.050246	0.049563	0.049774	0.047393	0.046453	0.046098
																1.79492	0.046486	0.051316	0.050208	0.049568	0.049724	0.047305	0.046394	0.046076
																1.79915	0.046486	0.051217	0.050159	0.049547	0.049698	0.047217	0.046333	0.046056
																1.80339	0.046573	0.051227	0.050056	0.049596	0.04966	0.047225	0.046292	0.046024
																1.80762	0.046686	0.051219	0.049974	0.049718	0.049615	0.047236	0.046279	0.045989
																1.81185	0.0469	0.051186	0.049945	0.050038	0.049565	0.047196	0.046269	0.045972
																1.81609	0.047	0.051142	0.04989	0.050149	0.049536	0.047142	0.046266	0.045955
																1.82032	0.046993	0.051106	0.049828	0.050049	0.049494	0.047084	0.046204	0.04593
																1.82455	0.046715	0.051009	0.049779	0.049856	0.049462	0.047028	0.046156	0.045935
																1.82879	0.046203	0.050917	0.049787	0.049517	0.049462	0.04695	0.046092	0.045982
																1.83302	0.045981	0.050868	0.049771	0.049354	0.049438	0.046953	0.046028	0.045987
																1.83725	0.045851	0.050822	0.049766	0.049259	0.04943	0.046937	0.045989	0.045972
																1.84149	0.045769	0.050845	0.049749	0.049183	0.04938	0.046908	0.04594	0.045928
																1.84572	0.045686	0.05085	0.049706	0.049164	0.049311	0.046836	0.04591	0.0459
																1.84995	0.045649	0.050835	0.049663	0.049104	0.049266	0.046793	0.045884	0.045844
																1.85418	0.045589	0.050838	0.049638	0.04908	0.049239	0.046761	0.045874	0.045809
																1.85842	0.045551	0.050843	0.04966	0.049047	0.04921	0.046742	0.045861	0.045782
																1.86265	0.045524	0.050717	0.049674	0.049031	0.049202	0.04671	0.045833	0.045757
																1.86688	0.045519	0.050525	0.049687	0.049036	0.049194	0.046681	0.045802	0.045777
																1.87112	0.045496	0.050443	0.049668	0.049031	0.049154	0.046689	0.045766	0.045742
																1.87535	0.045486	0.050382	0.049627	0.049058	0.049107	0.04667	0.045728	0.045686
																1.87959	0.045556	0.050349	0.049576	0.049039	0.049056	0.046673	0.045697	0.045624
																1.88382	0.045606	0.050331	0.049541	0.049006	0.049062	0.046668	0.045651	0.045604
																1.88805	0.045629	0.050315	0.049519	0.049009	0.049025	0.046625	0.04563	0.045664
																1.89228	0.045551	0.05028	0.049478	0.048995	0.049017	0.046596	0.04562	0.045668
																1.89652	0.045426	0.050236	0.049484	0.048963	0.048974	0.046494	0.045628	0.045594
																1.90075	0.045339	0.050203	0.049473	0.048892	0.048945	0.046436	0.045653	0.045553
																1.90498	0.045291	0.050167	0.04947	0.048835	0.048903	0.04639	0.045682	0.045523
																1.90922	0.045214	0.050118	0.049473	0.048778	0.048895	0.046342	0.045676	0.045446
																1.91345	0.045169	0.050065	0.04953	0.048724	0.048847	0.046308	0.045679	0.045409
																1.91769	0.045164	0.050044	0.049736	0.048683	0.048847	0.046254	0.045623	0.045385
																1.92192	0.045174	0.050029	0.050083	0.048651	0.048821	0.046201	0.045607	0.045363
																1.92615	0.045124	0.049998	0.050807	0.048634	0.048826	0.046158	0.045607	0.045298
																1.93039	0.045117	0.049944	0.051238	0.048632	0.048847	0.046081	0.04561	0.045251
																1.93462	0.045149	0.049891	0.051549	0.048613	0.048879	0.046041	0.045648	0.045207
																1.93885	0.045242	0.049844	0.051278	0.048599	0.048895	0.04599	0.045659	0.045158
																1.94308	0.045371	0.049816	0.050801	0.048566	0.048911	0.045961	0.04563	0.045118
																1.94732	0.045324	0.049783	0.050259	0.048534	0.048791	0.045926	0.045671	0.045106
																1.95155	0.045224	0.049742	0.049598	0.048515	0.048667	0.045907	0.045707	0.045074
																1.95579	0.045154	0.049722	0.049373	0.048485	0.048595	0.045883	0.045761	0.045091
																1.96002	0.045102	0.04967	0.049156	0.048488	0.048526	0.045843	0.045838	0.045037
																1.96425	0.045059	0.049614	0.049099	0.048493	0.048471	0.045747	0.045899	0.04495
																1.96849	0.045024	0.049573	0.049107	0.048477	0.048415	0.045686	0.045864	0.044839
																1.97272	0.045037	0.049535	0.049188	0.048474	0.048394	0.045654	0.045725	0.044758
																1.97695	0.044979	0.049496	0.049242	0.04858	0.048352	0.045609	0.045543	0.044726
																1.98118	0.044924	0.049453	0.049302	0.048699	0.048352	0.045603	0.045338	0.044728
																1.98542	0.044927	0.049402	0.049242	0.048811	0.048309	0.045641	0.045259	0.044741
																1.98965	0.044949	0.049389	0.049142	0.048895	0.048264	0.045697	0.045184	0.044694
																1.99388	0.044864	0.049327	0.049017	0.04871	0.04823	0.045691	0.045164	0.044659
																1.99812	0.044794	0.049325	0.048906	0.048531	0.048169	0.045633	0.045184	0.044588
																2.00235	0.044789	0.049258	0.048792	0.048379	0.048103	0.045494	0.045182	0.044529
																2.00658	0.044792	0.049207	0.048689	0.048249	0.048028	0.045395	0.045187	0.044447
																2.01082	0.044799	0.049153	0.048643	0.0482	0.047973	0.04539	0.045172	0.044348
																2.01505	0.044782	0.049097	0.048608	0.048167	0.047938	0.045368	0.045133	0.044304
																2.01928	0.044804	0.049066	0.048578	0.048156	0.04792	0.045368	0.045038	0.044262
																2.02352	0.044782	0.049033	0.048532	0.04817	0.047933	0.045288	0.044969	0.044297
																2.02775	0.044734	0.049025	0.048456	0.048181	0.047922	0.045214	0.04489	0.044299
																2.03198	0.044734	0.048959	0.048408	0.048346	0.047965	0.045158	0.044838	0.044267
																2.03622	0.044739	0.048861	0.04837	0.048482	0.047994	0.045078	0.044828	0.044284
																2.04045	0.044744	0.048815	0.048318	0.048564	0.047941	0.044955	0.04479	0.044299
																2.04468	0.044722	0.048759	0.048267	0.048498	0.047877	0.044891	0.044726	0.04426
																2.04892	0.044582	0.048751	0.048169	0.048208	0.047795	0.044843	0.044667	0.044168
																2.05315	0.044557	0.048693	0.048117	0.048021	0.047716	0.044832	0.044595	0.044084
																2.05738	0.044582	0.048608	0.048069	0.047877	0.047626	0.044776	0.044528	0.043986
																2.06162	0.044652	0.048598	0.048033	0.047849	0.047459	0.044728	0.044474	0.043894
																2.06585	0.044719	0.048552	0.048012	0.047822	0.047276	0.044648	0.044418	0.04385
																2.07008	0.044719	0.048518	0.047963	0.047798	0.047244	0.044536	0.044359	0.043793
																2.07432	0.044707	0.048495	0.047903	0.047763	0.047223	0.044445	0.044285	0.043739
																2.07855	0.044552	0.048444	0.047822	0.047765	0.047231	0.044395	0.044216	0.043714
																2.08278	0.044537	0.048388	0.047757	0.047714	0.047199	0.044365	0.044151	0.04369
																2.08702	0.044669	0.048347	0.0477	0.04764	0.047194	0.044349	0.044113	0.043704
																2.09125	0.044644	0.048301	0.047681	0.047586	0.047035	0.044317	0.044049	0.043687
																2.09548	0.044554	0.048201	0.047673	0.04754	0.046807	0.044328	0.043967	0.043653
																2.09972	0.044539	0.048175	0.047529	0.047545	0.046804	0.044344	0.043826	0.04364
																2.10395	0.044537	0.04814	0.047367	0.047543	0.046831	0.044336	0.043741	0.043601
																2.10818	0.044662	0.048117	0.047142	0.047507	0.046881	0.044312	0.0437	0.043579
																2.11242	0.044687	0.048045	0.046957	0.047477	0.046855	0.044293	0.043657	0.043551
																2.11665	0.044567	0.047976	0.04683	0.047502	0.046616	0.044216	0.043621	0.043497
																2.12088	0.044472	0.047937	0.046749	0.047562	0.046449	0.044189	0.043672	0.0435
																2.12512	0.04445	0.047904	0.04667	0.047676	0.046372	0.044139	0.043754	0.04348
																2.12935	0.04439	0.047868	0.046627	0.047695	0.046327	0.044093	0.043782	0.04347
																2.13358	0.044342	0.047861	0.046505	0.047678	0.046309	0.044059	0.043775	0.043455
																2.13782	0.044325	0.047848	0.046491	0.047513	0.046258	0.044029	0.043644	0.043448
																2.14205	0.04431	0.047868	0.046486	0.047323	0.046213	0.043997	0.04349	0.04347
																2.14628	0.044412	0.047927	0.046545	0.047323	0.046208	0.043965	0.04347	0.043512
																2.15052	0.044485	0.047917	0.046561	0.047287	0.046208	0.043963	0.043431	0.043658
																2.15475	0.044457	0.047797	0.046507	0.04726	0.046192	0.044003	0.043395	0.043941
																2.15898	0.044435	0.047687	0.046391	0.047225	0.046187	0.044045	0.04339	0.044099
																2.16322	0.044412	0.047553	0.046239	0.047206	0.046166	0.044096	0.04338	0.04422
																2.16745	0.044385	0.04751	0.046187	0.047211	0.046179	0.044109	0.043416	0.044092
																2.17168	0.04436	0.047451	0.046182	0.047238	0.046176	0.044061	0.0435	0.043843
																2.17592	0.044335	0.047436	0.046155	0.047263	0.046174	0.044112	0.043523	0.043591
																2.18015	0.044312	0.047446	0.04612	0.047263	0.046192	0.044128	0.043534	0.043324
																2.18438	0.044422	0.047418	0.046006	0.047244	0.046224	0.044016	0.043447	0.04325
																2.18862	0.044452	0.047395	0.045962	0.047225	0.046219	0.04392	0.043388	0.043231
																2.19285	0.04439	0.047382	0.045933	0.047181	0.0462	0.043832	0.043334	0.043213
																2.19708	0.044297	0.047395	0.0459	0.047154	0.046203	0.043819	0.043306	0.043233
																2.20132	0.044162	0.047374	0.045854	0.047105	0.046219	0.043837	0.043301	0.043223
																2.20555	0.044102	0.04731	0.045805	0.047122	0.04619	0.043853	0.043247	0.043243
																2.20978	0.044072	0.047259	0.045778	0.04713	0.046158	0.043899	0.043172	0.043295
																2.21402	0.044102	0.047244	0.045743	0.047105	0.046123	0.043837	0.043124	0.043285
																2.21825	0.04418	0.047228	0.04571	0.047065	0.046097	0.043755	0.043067	0.043253
																2.22248	0.044562	0.0472	0.045735	0.047016	0.046105	0.043672	0.043047	0.043213
																2.22672	0.044759	0.047169	0.045735	0.046932	0.046158	0.043613	0.043008	0.043167
																2.23095	0.044824	0.047169	0.045737	0.046856	0.04625	0.043592	0.042972	0.0431
																2.23518	0.044672	0.047113	0.045672	0.046739	0.046341	0.043544	0.042939	0.043026
																2.23942	0.044297	0.047085	0.045558	0.046644	0.046452	0.043472	0.04287	0.04293
																2.24365	0.044077	0.04708	0.045483	0.046562	0.046415	0.043405	0.042819	0.04289
																2.24788	0.04394	0.047062	0.045404	0.046448	0.046317	0.043346	0.042711	0.042853
																2.25211	0.043867	0.046998	0.045287	0.046378	0.046258	0.043296	0.042673	0.042806
																2.25635	0.043815	0.046952	0.045201	0.046315	0.046195	0.043232	0.042606	0.042747
																2.26058	0.043837	0.046842	0.045133	0.046217	0.046102	0.043154	0.042532	0.042695
																2.26482	0.043892	0.046801	0.045068	0.046131	0.045951	0.04308	0.04247	0.042661
																2.26905	0.044057	0.046785	0.045014	0.046065	0.045763	0.043061	0.04247	0.042606
																2.27328	0.044102	0.046878	0.045005	0.046049	0.045612	0.043066	0.042421	0.042582
																2.27752	0.04409	0.047029	0.044976	0.046036	0.045548	0.043133	0.042416	0.042532
																2.28175	0.04397	0.04696	0.044973	0.045989	0.045524	0.043064	0.042411	0.042488
																2.28598	0.043783	0.046775	0.044943	0.045981	0.045509	0.042946	0.042385	0.042434
																2.29021	0.043718	0.046542	0.044897	0.045829	0.045469	0.042821	0.04237	0.042399
																2.29445	0.043643	0.046314	0.044805	0.045723	0.045421	0.042712	0.042342	0.042399
																2.29868	0.043638	0.046291	0.044745	0.045674	0.045347	0.04265	0.042239	0.042537
																2.30292	0.043638	0.04625	0.044664	0.045606	0.045294	0.042642	0.042157	0.042693
																2.30715	0.04365	0.046204	0.044645	0.045577	0.045299	0.042672	0.042106	0.042903
																2.31138	0.04365	0.046171	0.044653	0.04553	0.045313	0.042677	0.042083	0.042979
																2.31562	0.043615	0.046158	0.044653	0.045476	0.045305	0.042677	0.042039	0.042977
																2.31985	0.043618	0.046133	0.044604	0.045427	0.045344	0.042591	0.041998	0.042838
																2.32408	0.04363	0.046097	0.044566	0.045368	0.045344	0.042485	0.04195	0.042648
																2.32831	0.043728	0.046038	0.044523	0.045354	0.045416	0.04253	0.041919	0.042574
																2.33255	0.04376	0.045982	0.044485	0.045357	0.045408	0.042527	0.041896	0.0425
																2.33678	0.043728	0.045887	0.044461	0.04537	0.045313	0.042506	0.041819	0.042436
																2.34102	0.04366	0.045818	0.044447	0.045376	0.045244	0.042474	0.041765	0.042379
																2.34525	0.04354	0.045762	0.044474	0.045351	0.045193	0.042482	0.041758	0.042357
																2.34948	0.04345	0.045705	0.044452	0.045289	0.045172	0.042498	0.041791	0.042565
																2.35371	0.043418	0.045649	0.044433	0.045262	0.045095	0.042471	0.041834	0.0429
																2.35795	0.043455	0.045636	0.044371	0.045329	0.045111	0.042506	0.041845	0.043137
																2.36218	0.04354	0.045618	0.044301	0.0454	0.04513	0.042506	0.041832	0.043334
																2.36641	0.043837	0.045593	0.044255	0.0454	0.045114	0.042493	0.041793	0.042907
																2.37065	0.044147	0.045529	0.044227	0.045359	0.045114	0.042495	0.041727	0.042431
																2.37488	0.044634	0.0455	0.044238	0.045229	0.045032	0.042573	0.04167	0.042125
																2.37912	0.044797	0.045475	0.04423	0.045063	0.045005	0.042637	0.041622	0.041906
																2.38335	0.044582	0.045416	0.044214	0.045034	0.045029	0.042591	0.041622	0.041849
																2.38758	0.044295	0.045378	0.044181	0.04502	0.045058	0.042559	0.041594	0.041824
																2.39181	0.043827	0.045357	0.044122	0.045012	0.04505	0.042469	0.041609	0.041785
																2.39605	0.043693	0.045332	0.044078	0.044985	0.045061	0.04245	0.041568	0.041765
																2.40028	0.043638	0.045306	0.044057	0.044952	0.045063	0.042429	0.041506	0.041738
																2.40451	0.04356	0.045262	0.0441	0.044917	0.044995	0.042399	0.041463	0.041723
																2.40875	0.04346	0.045229	0.044103	0.04489	0.044955	0.04237	0.041442	0.041731
																2.41298	0.043318	0.045188	0.044057	0.044919	0.04492	0.042346	0.041394	0.041716
																2.41721	0.043215	0.04515	0.044013	0.044952	0.044907	0.042333	0.041388	0.041701
																2.42145	0.0432	0.045165	0.043992	0.044982	0.04487	0.042317	0.041414	0.041644
																2.42568	0.04316	0.045122	0.043959	0.044949	0.044854	0.042314	0.041432	0.04158
																2.42991	0.04312	0.045091	0.043927	0.044871	0.044841	0.04229	0.04145	0.041516
																2.43415	0.043105	0.04505	0.043929	0.044841	0.044881	0.042266	0.041519	0.041452
																2.43838	0.043085	0.045006	0.043924	0.044819	0.04492	0.042215	0.041576	0.0414
																2.44261	0.04307	0.044999	0.043875	0.04477	0.044965	0.04221	0.04157	0.041395
																2.44685	0.043046	0.045019	0.043813	0.044713	0.044965	0.042247	0.041491	0.041373
																2.45108	0.043043	0.045214	0.043767	0.044691	0.044894	0.042295	0.041268	0.041333
																2.45531	0.043031	0.045288	0.043761	0.044651	0.044867	0.042263	0.041089	0.041304
																2.45955	0.043053	0.045188	0.043748	0.044651	0.044796	0.042101	0.041032	0.041291
																2.46378	0.04306	0.045058	0.043739	0.04464	0.044775	0.041975	0.040996	0.041279
																2.46801	0.043031	0.044853	0.043737	0.044613	0.044767	0.041911	0.040991	0.041299
																2.47225	0.042993	0.044781	0.043718	0.044618	0.044738	0.041893	0.041022	0.041274
																2.47648	0.042963	0.044768	0.043699	0.044661	0.044714	0.041906	0.041035	0.041203
																2.48071	0.042953	0.044768	0.043683	0.044694	0.044687	0.041858	0.041109	0.041205
																2.48495	0.042973	0.044768	0.04368	0.04468	0.044703	0.041853	0.041217	0.0412
																2.48918	0.042946	0.044763	0.043666	0.044539	0.044716	0.041818	0.04144	0.041198
																2.49341	0.042928	0.044781	0.043645	0.044417	0.044693	0.041799	0.041622	0.041168
																2.49765	0.042948	0.044825	0.043617	0.044352	0.044653	0.041799	0.041755	0.041141
																2.50188	0.0431	0.044866	0.043639	0.044322	0.044616	0.041831	0.041729	0.041141
																2.50611	0.043273	0.04493	0.043647	0.044308	0.04461	0.041927	0.041594	0.041148
																2.51035	0.043797	0.044909	0.04365	0.044265	0.044632	0.042135	0.041304	0.041114
																2.51458	0.044257	0.044878	0.043666	0.04423	0.044626	0.042359	0.040922	0.041057
																2.51881	0.044237	0.044907	0.043607	0.044156	0.044597	0.042832	0.040855	0.041025
																2.52305	0.044137	0.044907	0.043533	0.044113	0.044552	0.043088	0.040804	0.04099
																2.52728	0.043775	0.04485	0.043493	0.044078	0.044499	0.043082	0.040773	0.041013
																2.53151	0.043388	0.044768	0.043436	0.044056	0.044467	0.042968	0.040763	0.04098
																2.53575	0.043108	0.044663	0.043409	0.044042	0.044436	0.042594	0.040778	0.040961
																2.53998	0.042913	0.044589	0.043379	0.044051	0.044398	0.042306	0.040817	0.040946
																2.54421	0.042846	0.044576	0.043395	0.044075	0.044367	0.042159	0.040907	0.040911
																2.54845	0.042823	0.044507	0.043376	0.044002	0.044356	0.042122	0.040814	0.040919
																2.55268	0.042808	0.044441	0.043395	0.043931	0.044311	0.042103	0.040676	0.040943
																2.55691	0.042783	0.044405	0.043336	0.043879	0.044242	0.042138	0.040568	0.040951
																2.56115	0.042768	0.044392	0.043289	0.043844	0.044163	0.042186	0.040494	0.040946
																2.56538	0.042763	0.044379	0.043252	0.04382	0.044176	0.042194	0.040543	0.040946
																2.56961	0.042791	0.044364	0.043216	0.043798	0.044216	0.042159	0.040581	0.040929
																2.57385	0.042821	0.044379	0.043211	0.043779	0.044292	0.042095	0.040666	0.040882
																2.57808	0.042813	0.044356	0.043211	0.043752	0.044298	0.041986	0.040717	0.040862
																2.58231	0.042821	0.044354	0.043224	0.043687	0.044298	0.041869	0.040794	0.040872
																2.58655	0.042841	0.044297	0.0432	0.043659	0.044343	0.041743	0.040784	0.040872
																2.59078	0.042881	0.044236	0.043173	0.043643	0.04439	0.041628	0.040784	0.04086
																2.59501	0.042891	0.044195	0.043241	0.043654	0.044486	0.04165	0.040614	0.040823
																2.59925	0.042931	0.044157	0.043289	0.043716	0.044542	0.041642	0.040512	0.04079
																2.60348	0.042981	0.044134	0.043314	0.043803	0.044335	0.041668	0.040461	0.04079
																2.60771	0.043193	0.044095	0.043317	0.043888	0.0442	0.041655	0.040427	0.040808
																2.61195	0.043578	0.044036	0.043284	0.043939	0.044168	0.041666	0.040397	0.040835
																2.61618	0.043837	0.044021	0.043233	0.043839	0.044118	0.041626	0.040432	0.040894
																2.62041	0.044055	0.044008	0.043159	0.043521	0.044067	0.04158	0.040476	0.040958
																2.62465	0.044325	0.044044	0.043149	0.043418	0.043996	0.04154	0.040573	0.041054
																2.62888	0.044487	0.044067	0.043143	0.043388	0.043919	0.041524	0.040643	0.041121
																2.63311	0.044827	0.044077	0.043116	0.043366	0.043961	0.04146	0.040743	0.040921
																2.63735	0.044997	0.044072	0.043081	0.043347	0.044035	0.04146	0.040748	0.040726
																2.64158	0.045097	0.044041	0.043078	0.043377	0.044086	0.041532	0.040586	0.040739
																2.64581	0.044979	0.044018	0.043059	0.043391	0.044012	0.04154	0.040509	0.040731
																2.65005	0.044649	0.044011	0.043005	0.04345	0.04381	0.041476	0.040566	0.040734
																2.65428	0.04424	0.043967	0.043008	0.043437	0.043665	0.041487	0.040653	0.040721
																2.65851	0.04367	0.04389	0.043002	0.043415	0.043564	0.0415	0.040735	0.040731
																2.66275	0.043268	0.043819	0.042964	0.043323	0.043553	0.041487	0.040668	0.040724
																2.66698	0.042778	0.043762	0.042932	0.043209	0.043559	0.04149	0.040571	0.040739
																2.67121	0.042743	0.04378	0.04297	0.043225	0.0435	0.041503	0.040768	0.040771
																2.67545	0.042668	0.043767	0.043016	0.043222	0.043418	0.041498	0.040973	0.040783
																2.67968	0.042586	0.043732	0.04307	0.043222	0.043355	0.041476	0.041245	0.040773
																2.68391	0.042531	0.043734	0.043062	0.043192	0.04332	0.041452	0.041209	0.040739
																2.68815	0.042496	0.043778	0.043008	0.0431	0.043302	0.041412	0.04073	0.040682
																2.69238	0.042488	0.043816	0.042953	0.043067	0.043267	0.041367	0.040507	0.040707
																2.69661	0.042498	0.043857	0.04288	0.043051	0.04323	0.041343	0.040494	0.040766
																2.70085	0.042481	0.043757	0.042883	0.043141	0.043172	0.041338	0.040435	0.040795
																2.70508	0.042423	0.043622	0.042929	0.043203	0.043092	0.041351	0.040373	0.040793
																2.70931	0.042388	0.043611	0.042829	0.043268	0.043068	0.041391	0.040258	0.04081
																2.71354	0.042388	0.043616	0.042766	0.043298	0.043042	0.041428	0.040163	0.040813
																2.71778	0.042421	0.043719	0.042745	0.043206	0.043005	0.041522	0.04013	0.040798
																2.72201	0.042436	0.04377	0.042755	0.043125	0.042994	0.041554	0.040102	0.040783
																2.72625	0.042371	0.043757	0.042796	0.043078	0.042999	0.041551	0.040104	0.040726
																2.73048	0.042311	0.043849	0.042793	0.043021	0.043031	0.041535	0.04014	0.040707
																2.73471	0.042231	0.043949	0.042799	0.042915	0.043045	0.041444	0.040168	0.040684
																2.73895	0.042184	0.044077	0.042837	0.042867	0.042965	0.041527	0.040179	0.040692
																2.74318	0.042134	0.044164	0.042858	0.042845	0.042888	0.041668	0.040166	0.040679
																2.74741	0.042116	0.043972	0.043021	0.04282	0.042822	0.041508	0.040135	0.040657
																2.75164	0.042106	0.043739	0.0431	0.04282	0.042761	0.041388	0.040112	0.040675
																2.75588	0.042084	0.04355	0.042964	0.042804	0.042727	0.041436	0.040153	0.040665
																2.76011	0.042084	0.043432	0.042826	0.042823	0.042692	0.04154	0.040133	0.040645
																2.76435	0.042111	0.043463	0.042728	0.042858	0.04265	0.041644	0.040097	0.040613
																2.76858	0.042131	0.043499	0.042631	0.042978	0.042618	0.041933	0.040138	0.040605
																2.77281	0.042129	0.043537	0.042585	0.043149	0.042594	0.042242	0.040148	0.04061
																2.77705	0.042101	0.043627	0.042558	0.0431	0.042552	0.04229	0.040058	0.040598
																2.78128	0.042011	0.043724	0.042533	0.043002	0.042507	0.042117	0.040007	0.040598
																2.78551	0.041969	0.043703	0.042539	0.04285	0.042488	0.041895	0.039994	0.040561
																2.78974	0.041929	0.043665	0.042536	0.042747	0.04244	0.041575	0.040002	0.040554
																2.79398	0.041896	0.04366	0.042498	0.042698	0.042372	0.041375	0.040002	0.040551
																2.79821	0.041881	0.043614	0.04252	0.042687	0.042337	0.041212	0.039981	0.040563
																2.80245	0.041879	0.043545	0.042539	0.042671	0.04235	0.041154	0.039922	0.040593
																2.80668	0.041934	0.043435	0.04256	0.042679	0.042334	0.041076	0.039894	0.040581
																2.81091	0.041991	0.043358	0.042566	0.042706	0.042345	0.041023	0.039863	0.040517
																2.81514	0.041989	0.043273	0.042593	0.042679	0.042319	0.041108	0.039876	0.040512
																2.81938	0.041969	0.043192	0.042633	0.042652	0.0423	0.041191	0.03991	0.040522
																2.82361	0.041906	0.043112	0.042604	0.042657	0.042242	0.041108	0.04001	0.04048
																2.82784	0.041869	0.043056	0.042544	0.042687	0.042205	0.041063	0.040104	0.040465
																2.83208	0.041861	0.043038	0.042468	0.042709	0.042191	0.041071	0.040204	0.040482
																2.83631	0.041829	0.042994	0.042422	0.04272	0.042215	0.041119	0.040181	0.040485
																2.84054	0.041829	0.042997	0.042425	0.042693	0.042247	0.041247	0.04001	0.040485
																2.84478	0.041771	0.042933	0.042536	0.04263	0.042244	0.041338	0.039976	0.040482
																2.84901	0.041719	0.042818	0.042685	0.042538	0.042186	0.04141	0.04002	0.040507
																2.85324	0.041731	0.042777	0.042872	0.042481	0.042242	0.041231	0.040115	0.04048
																2.85748	0.041729	0.042733	0.043037	0.042484	0.0423	0.041042	0.040186	0.04042
																2.86171	0.041736	0.042733	0.042918	0.042573	0.042271	0.041034	0.040243	0.040423
																2.86594	0.041741	0.042713	0.042807	0.042622	0.042258	0.041047	0.040235	0.040398
																2.87018	0.041686	0.042731	0.042715	0.04263	0.042168	0.041015	0.040084	0.040401
																2.87441	0.041659	0.042705	0.042685	0.042636	0.042154	0.040978	0.039963	0.040411
																2.87864	0.041664	0.042685	0.042726	0.042663	0.042191	0.040908	0.039928	0.040428
																2.88288	0.041694	0.042685	0.042926	0.0426	0.042104	0.040892	0.040004	0.040443
																2.88711	0.041731	0.042697	0.043165	0.04253	0.041977	0.040911	0.040086	0.040455
																2.89134	0.041744	0.042695	0.042994	0.042451	0.041966	0.040967	0.040371	0.040448
																2.89558	0.041751	0.042687	0.042747	0.042375	0.042006	0.040999	0.040614	0.040465
																2.89981	0.041734	0.042726	0.042677	0.042402	0.04199	0.040906	0.040312	0.040423
																2.90404	0.041739	0.042751	0.042631	0.042394	0.04194	0.040818	0.039992	0.040396
																2.90828	0.041724	0.04279	0.042614	0.042375	0.041789	0.040887	0.039858	0.040425
																2.91251	0.041749	0.042994	0.042528	0.042359	0.041728	0.040916	0.039776	0.040435
																2.91674	0.041731	0.043268	0.042441	0.042359	0.04172	0.04093	0.03981	0.040383
																2.92098	0.041744	0.043611	0.042417	0.04234	0.041685	0.040911	0.039869	0.040336
																2.92521	0.041754	0.043959	0.042422	0.042313	0.041598	0.040847	0.039971	0.040327
																2.92944	0.041734	0.043931	0.042389	0.042367	0.041624	0.04086	0.039892	0.040324
																2.93368	0.041744	0.043788	0.042346	0.042351	0.041656	0.040903	0.039804	0.040341
																2.93791	0.041716	0.043645	0.042322	0.042315	0.04173	0.040834	0.039761	0.040408
																2.94214	0.041696	0.043424	0.042292	0.042283	0.04172	0.040802	0.039715	0.040445
																2.94638	0.041671	0.042946	0.042251	0.042299	0.041548	0.04082	0.039769	0.04047
																2.95061	0.041686	0.042667	0.042243	0.042337	0.041465	0.040914	0.039792	0.040475
																2.95484	0.041731	0.042595	0.042232	0.042372	0.04141	0.04109	0.039804	0.040482
																2.95908	0.041794	0.042534	0.042238	0.04237	0.041452	0.041031	0.039753	0.040487
																2.96331	0.041861	0.042485	0.042297	0.042345	0.041487	0.040882	0.039666	0.040477
																2.96754	0.041881	0.042459	0.042357	0.042323	0.041463	0.04081	0.039674	0.040472
																2.97178	0.041876	0.042434	0.042433	0.042321	0.041426	0.040775	0.039676	0.040467
																2.97601	0.041851	0.042413	0.042596	0.042367	0.041502	0.040823	0.039679	0.040457
																2.98024	0.041821	0.042393	0.042685	0.04238	0.041502	0.04085	0.039715	0.040423
																2.98448	0.041791	0.042424	0.042666	0.042389	0.04141	0.040852	0.039748	0.040418
																2.98871	0.041814	0.042413	0.042601	0.042378	0.041394	0.040804	0.039794	0.040408
																2.99294	0.041866	0.042372	0.042482	0.042361	0.041373	0.040751	0.039853	0.040435
																2.99718	0.042021	0.04236	0.042455	0.042361	0.041354	0.040711	0.040104	0.040485
																3.00141	0.042174	0.042329	0.042444	0.042405	0.041301	0.04066	0.040353	0.040522
																3.00564	0.042401	0.042349	0.042349	0.042611	0.041277	0.040684	0.040171	0.040529
																3.00988	0.042588	0.042352	0.042278	0.042801	0.04124	0.040684	0.039915	0.040544
																3.01411	0.042608	0.042314	0.042281	0.042785	0.04137	0.040791	0.039871	0.040541
																3.01834	0.042568	0.042301	0.042284	0.042739	0.041402	0.040788	0.039787	0.040566
																3.02258	0.042356	0.042367	0.042246	0.042579	0.041336	0.040676	0.039797	0.040593
																3.02681	0.042156	0.042554	0.042205	0.042438	0.041269	0.040612	0.039794	0.040586
																3.03104	0.041986	0.042851	0.042148	0.042421	0.0412	0.040577	0.039794	0.040578
																3.03528	0.041866	0.043028	0.042124	0.042451	0.041155	0.040655	0.039776	0.040554
																3.03951	0.041766	0.043122	0.042121	0.042503	0.041116	0.040729	0.039776	0.040568
																3.04374	0.041701	0.042754	0.042121	0.042421	0.041145	0.040676	0.039781	0.040591
																3.04798	0.041654	0.04228	0.042137	0.042332	0.041137	0.040617	0.039787	0.040608
																3.05221	0.041599	0.042226	0.042102	0.042459	0.041073	0.040596	0.039812	0.04066
																3.05644	0.041564	0.042209	0.042097	0.042538	0.041044	0.040569	0.039812	0.040667
																3.06068	0.041554	0.042226	0.04214	0.042598	0.04102	0.040572	0.039858	0.040699
																3.06491	0.041552	0.042209	0.042192	0.042508	0.041018	0.040553	0.039897	0.040712
																3.06914	0.041569	0.042188	0.042219	0.042294	0.041004	0.040567	0.039979	0.040744
																3.07338	0.041544	0.04217	0.042246	0.042234	0.040996	0.040591	0.040115	0.040726
																3.07761	0.041522	0.04216	0.042246	0.042239	0.04102	0.040612	0.040261	0.040716
																3.08184	0.041542	0.042165	0.042192	0.042193	0.040925	0.040647	0.040217	0.040726
																3.08608	0.041557	0.042173	0.042175	0.042207	0.040867	0.040649	0.040143	0.040714
																3.09031	0.041606	0.042201	0.042292	0.042237	0.040827	0.040612	0.040094	0.040677
																3.09454	0.041629	0.04217	0.042352	0.04231	0.040819	0.040588	0.040043	0.040684
																3.09878	0.041626	0.042132	0.042286	0.042402	0.040835	0.04066	0.04002	0.040776
																3.10301	0.041619	0.042132	0.04223	0.042443	0.040819	0.040657	0.039961	0.040825
																3.10724	0.041606	0.042142	0.042227	0.042383	0.040835	0.040639	0.039945	0.04083
																3.11147	0.041669	0.042114	0.042202	0.042334	0.040803	0.040527	0.03993	0.040815
																3.11571	0.041759	0.042088	0.042181	0.042247	0.0408	0.040412	0.039922	0.040744
																3.11994	0.041724	0.042052	0.0422	0.042231	0.04079	0.040441	0.039938	0.040751
																3.12418	0.041681	0.042019	0.042208	0.042199	0.040774	0.04046	0.039925	0.040756
																3.12841	0.041594	0.042024	0.042216	0.042299	0.040739	0.040433	0.039912	0.040679
																3.13264	0.041517	0.042032	0.042227	0.042378	0.040708	0.040569	0.039869	0.040586
																3.13687	0.041489	0.04205	0.042249	0.04244	0.040673	0.040964	0.039753	0.040605
																3.14111	0.041472	0.042037	0.042286	0.042416	0.040636	0.041623	0.039697	0.040625
																3.14534	0.041489	0.042022	0.042308	0.042332	0.040599	0.042274	0.039666	0.040675
																3.14958	0.041464	0.042047	0.042343	0.042261	0.040678	0.041879	0.039576	0.040734
																3.15381	0.041402	0.042073	0.042398	0.042207	0.040835	0.040954	0.039476	0.040815
																3.15804	0.041357	0.042088	0.042438	0.042234	0.040758	0.040543	0.039479	0.040687
																3.16228	0.041304	0.042111	0.042482	0.04225	0.040676	0.040116	0.039494	0.040544
																3.16651	0.041284	0.042083	0.042444	0.042329	0.040663	0.040124	0.039438	0.040566
																3.17074	0.041227	0.042055	0.042487	0.042408	0.040641	0.040081	0.039397	0.040514
																3.17497	0.041187	0.04206	0.042655	0.042473	0.040604	0.039975	0.039369	0.040448
																3.17921	0.041179	0.04204	0.042644	0.042356	0.04058	0.039897	0.039384	0.040457
																3.18344	0.041197	0.042017	0.042503	0.042144	0.040546	0.039846	0.039469	0.040462
																3.18768	0.041194	0.041978	0.042343	0.042079	0.040477	0.039828	0.039461	0.040539
																3.19191	0.041172	0.041942	0.04217	0.042033	0.040419	0.039774	0.039423	0.04061
																3.19614	0.041162	0.041986	0.042178	0.041957	0.040435	0.039742	0.039328	0.04048
																3.20038	0.041114	0.041968	0.042162	0.041905	0.04044	0.039729	0.03923	0.040336
																3.20461	0.041074	0.041935	0.042135	0.041894	0.040424	0.039705	0.039187	0.040378
																3.20884	0.041024	0.041932	0.042121	0.041886	0.040482	0.03966	0.039187	0.040391
																3.21307	0.040959	0.041873	0.042089	0.041859	0.040636	0.039593	0.03922	0.040349
																3.21731	0.040962	0.041896	0.042086	0.041916	0.040641	0.039561	0.039225	0.040329
																3.22154	0.040979	0.041932	0.042108	0.041965	0.040538	0.039572	0.039205	0.040319
																3.22578	0.041014	0.041947	0.042072	0.042017	0.040387	0.039553	0.039228	0.040366
																3.23001	0.041022	0.041976	0.042037	0.042076	0.040162	0.039505	0.039279	0.040386
																3.23424	0.041072	0.041937	0.042024	0.04196	0.040178	0.039585	0.039238	0.040425
																3.23848	0.041089	0.041891	0.042005	0.041875	0.040191	0.039625	0.039202	0.040499
																3.24271	0.041147	0.041889	0.041983	0.041908	0.040167	0.039572	0.03913	0.040618
																3.24694	0.041139	0.041896	0.041937	0.041878	0.040141	0.039526	0.039082	0.040605
																3.25117	0.041037	0.041919	0.041858	0.041794	0.040135	0.039492	0.039028	0.040455
																3.25541	0.040932	0.041973	0.041853	0.041734	0.040101	0.03946	0.039018	0.040366
																3.25964	0.040795	0.042037	0.041874	0.041707	0.040066	0.039425	0.03903	0.040312
																3.26387	0.040745	0.042006	0.041883	0.041674	0.040085	0.039409	0.039079	0.040295
																3.26811	0.04075	0.041924	0.041883	0.041626	0.04009	0.03938	0.03911	0.040282
																3.27234	0.040685	0.041927	0.041864	0.041604	0.040056	0.03938	0.039369	0.040282
																3.27657	0.040627	0.041883	0.041896	0.041593	0.040013	0.039372	0.039502	0.040267
																3.28081	0.040577	0.041827	0.041918	0.041607	0.039966	0.039382	0.039259	0.04028
																3.28504	0.04055	0.041763	0.041926	0.04159	0.039931	0.03938	0.03902	0.040304
																3.28927	0.04057	0.04172	0.041912	0.041582	0.039921	0.039398	0.038905	0.040314
																3.29351	0.040582	0.041674	0.041888	0.041544	0.039926	0.039388	0.038856	0.040334
																3.29774	0.040617	0.041633	0.041842	0.041533	0.039971	0.039425	0.038846	0.040341
																3.30197	0.040592	0.041638	0.041809	0.04149	0.04	0.039449	0.038833	0.040366
																3.30621	0.04055	0.041633	0.041839	0.041414	0.040005	0.039454	0.038813	0.040364
																3.31044	0.040557	0.041615	0.041874	0.041487	0.039937	0.039441	0.038751	0.040381
																3.31467	0.040582	0.041584	0.041929	0.041528	0.039865	0.03943	0.03872	0.040381
																3.31891	0.040615	0.041551	0.041953	0.041517	0.039839	0.039406	0.0387	0.040383
																3.32314	0.04067	0.041497	0.041975	0.041471	0.039833	0.039446	0.038679	0.040371
																3.32737	0.04073	0.041502	0.041831	0.041395	0.03982	0.03958	0.038684	0.040406
																3.33161	0.04083	0.04152	0.041842	0.041414	0.039799	0.040199	0.038702	0.040413
																3.33584	0.040902	0.041523	0.041855	0.041495	0.039759	0.040892	0.038718	0.04042
																3.34007	0.040912	0.041548	0.041809	0.041484	0.039783	0.041116	0.038715	0.040423
																3.34431	0.04086	0.041535	0.041807	0.041463	0.039764	0.04125	0.038677	0.040433
																3.34854	0.040732	0.041566	0.041766	0.041498	0.039735	0.040596	0.038656	0.040393
																3.35277	0.040592	0.041597	0.041758	0.041528	0.039717	0.039833	0.038646	0.040388
																3.35701	0.04057	0.041566	0.041766	0.041506	0.039725	0.039726	0.038666	0.040386
																3.36124	0.04058	0.041571	0.04178	0.041479	0.039743	0.03959	0.038677	0.040381
																3.36547	0.040647	0.041581	0.041793	0.041503	0.03977	0.039497	0.038677	0.040339
																3.36971	0.040667	0.041587	0.041769	0.041446	0.039751	0.039476	0.038738	0.040341
																3.37394	0.040637	0.041535	0.041755	0.041414	0.039685	0.039524	0.038828	0.040356
																3.37817	0.040582	0.041535	0.041744	0.041422	0.039648	0.039553	0.038764	0.040374
																3.38241	0.040417	0.041515	0.041755	0.041449	0.039613	0.03958	0.038679	0.040361
																3.38664	0.040365	0.041546	0.041782	0.041566	0.03964	0.039625	0.038641	0.040356
																3.39087	0.040262	0.041535	0.041812	0.04174	0.039643	0.039678	0.038625	0.040398
																3.39511	0.040215	0.041599	0.041834	0.04203	0.039635	0.039772	0.038595	0.040517
																3.39934	0.040162	0.041653	0.04182	0.042098	0.039648	0.039836	0.038556	0.040563
																3.40357	0.040182	0.041668	0.041804	0.041856	0.039645	0.039841	0.038546	0.040489
																3.40781	0.040152	0.041674	0.041809	0.04174	0.039801	0.039887	0.038543	0.040455
																3.41204	0.040157	0.041633	0.041826	0.041704	0.040011	0.039921	0.038549	0.040435
																3.41627	0.040142	0.041648	0.041899	0.041593	0.039952	0.039854	0.038528	0.040443
																3.42051	0.040155	0.041684	0.041972	0.04149	0.039854	0.03975	0.038554	0.040425
																3.42474	0.040165	0.041666	0.041907	0.041495	0.039772	0.03954	0.038479	0.040369
																3.42897	0.040167	0.041645	0.041874	0.041552	0.039693	0.039372	0.038418	0.040336
																3.43321	0.040147	0.041656	0.041964	0.041631	0.039738	0.039377	0.038413	0.040359
																3.43744	0.040138	0.041651	0.042018	0.04165	0.039772	0.03954	0.038446	0.040376
																3.44167	0.040133	0.04162	0.042099	0.041626	0.039738	0.039809	0.038477	0.04043
																3.44591	0.040155	0.041607	0.042083	0.041609	0.039711	0.039809	0.038474	0.040423
																3.45014	0.040152	0.041645	0.042005	0.041628	0.03968	0.039662	0.038485	0.040403
																3.45437	0.040138	0.041656	0.04201	0.041612	0.03973	0.039588	0.038531	0.04047
																3.45861	0.040083	0.041625	0.041996	0.041655	0.039783	0.039497	0.038569	0.040531
																3.46284	0.040058	0.041643	0.041996	0.041645	0.039796	0.039366	0.038659	0.040462
																3.46707	0.040005	0.041668	0.04198	0.041731	0.039783	0.039268	0.038677	0.040425
																3.47131	0.04001	0.041722	0.041994	0.042093	0.039889	0.03927	0.038572	0.040376
																3.47554	0.040005	0.041735	0.04201	0.042291	0.039929	0.039193	0.038485	0.040393
																3.47977	0.040005	0.04173	0.042029	0.042345	0.039947	0.039068	0.038492	0.04046
																3.48401	0.040018	0.041727	0.042078	0.042196	0.040013	0.03902	0.038482	0.040455
																3.48824	0.040003	0.041753	0.042083	0.041862	0.04009	0.039004	0.038474	0.040388
																3.49247	0.03998	0.041832	0.042175	0.041873	0.040162	0.039022	0.038451	0.040361
																3.49671	0.03994	0.041866	0.042278	0.041905	0.040255	0.039062	0.038423	0.040356
																3.50094	0.039968	0.041912	0.042379	0.042025	0.040583	0.039001	0.038533	0.040388
																3.50517	0.039973	0.041994	0.042525	0.042136	0.040753	0.038958	0.038618	0.040388
																3.50941	0.039965	0.042017	0.042823	0.042142	0.040671	0.038974	0.038602	0.040413
																3.51364	0.039995	0.042037	0.042975	0.042207	0.040557	0.038974	0.038582	0.040445
																3.51787	0.040028	0.042045	0.042831	0.042258	0.040514	0.038996	0.038526	0.040408
																3.52211	0.04001	0.042088	0.042837	0.042435	0.04052	0.039044	0.038518	0.040398
																3.52634	0.039988	0.042134	0.042877	0.042636	0.04053	0.039113	0.038572	0.040403
																3.53057	0.03997	0.042178	0.042915	0.042671	0.04061	0.039118	0.038487	0.040406
																3.53481	0.039963	0.042211	0.042951	0.042606	0.040644	0.039148	0.038344	0.040393
																3.53904	0.04002	0.042196	0.043013	0.042804	0.04053	0.039076	0.038356	0.04042
																3.54327	0.04005	0.042198	0.0431	0.042926	0.040387	0.039044	0.038326	0.040448
																3.54751	0.04001	0.042165	0.043162	0.04285	0.040371	0.039022	0.03829	0.040403
																3.55174	0.039993	0.042127	0.043298	0.042793	0.040294	0.038998	0.038285	0.040401
																3.55597	0.039923	0.042122	0.043433	0.042788	0.04021	0.038969	0.038344	0.040438
																3.5602	0.03996	0.042124	0.043243	0.04281	0.040106	0.03895	0.038438	0.040445
																3.56444	0.039993	0.042165	0.042834	0.042796	0.039995	0.038894	0.03851	0.04047
																3.56867	0.04	0.04217	0.042631	0.04285	0.039905	0.038897	0.038605	0.040445
																3.5729	0.04002	0.042193	0.042479	0.042915	0.039836	0.038937	0.038679	0.040448
																3.57714	0.040013	0.042196	0.042389	0.042848	0.039717	0.038921	0.038567	0.040465
																3.58137	0.039983	0.042214	0.042303	0.042769	0.039613	0.038929	0.038454	0.040472
																3.58561	0.039973	0.042188	0.042232	0.042687	0.039592	0.038972	0.038415	0.040415
																3.58984	0.03996	0.042137	0.042148	0.042609	0.039555	0.03899	0.038428	0.040489
																3.59407	0.039968	0.042042	0.042124	0.042486	0.039494	0.038945	0.03849	0.040675
																3.5983	0.039985	0.041958	0.042086	0.042299	0.039438	0.038988	0.038474	0.040902
																3.60254	0.039985	0.041889	0.042042	0.04206	0.039378	0.039065	0.038402	0.041074
																3.60677	0.039998	0.041868	0.042056	0.041916	0.039375	0.0399	0.038369	0.041267
																3.61101	0.040038	0.041871	0.042064	0.041756	0.039378	0.040489	0.038354	0.041415
																3.61524	0.039988	0.04186	0.042005	0.04159	0.03933	0.040906	0.038351	0.041602
																3.61947	0.040003	0.041832	0.041977	0.041449	0.039266	0.040983	0.038292	0.041627
																3.62371	0.040053	0.041794	0.041864	0.041406	0.039261	0.040281	0.038282	0.041215
																3.62794	0.040073	0.041745	0.041815	0.041479	0.039237	0.039622	0.038241	0.040825
																3.63217	0.040048	0.041771	0.041839	0.041674	0.039213	0.03934	0.038233	0.040608
																3.6364	0.04008	0.041763	0.04185	0.041579	0.039205	0.039158	0.038295	0.040438
																3.64064	0.040108	0.041755	0.041855	0.041281	0.039221	0.039081	0.038395	0.040369
																3.64487	0.04019	0.04172	0.041945	0.041178	0.039213	0.038998	0.038807	0.040304
																3.64911	0.040267	0.04172	0.042037	0.041096	0.039237	0.038931	0.039128	0.040287
																3.65334	0.04033	0.041671	0.042151	0.041088	0.03925	0.039012	0.038854	0.040292
																3.65757	0.040335	0.041638	0.042194	0.041066	0.039274	0.03906	0.0386	0.040317
																3.6618	0.040212	0.041653	0.042005	0.041112	0.039282	0.039132	0.038554	0.040455
																3.66604	0.04013	0.041653	0.041904	0.041085	0.039314	0.039148	0.038497	0.040576
																3.67027	0.040145	0.041622	0.041907	0.040998	0.039287	0.039137	0.03839	0.040652
																3.6745	0.040195	0.041615	0.041902	0.040968	0.039298	0.039342	0.038395	0.040598
																3.67874	0.04025	0.04162	0.04191	0.040974	0.039311	0.039593	0.038461	0.040457
																3.68297	0.04027	0.04162	0.041902	0.040949	0.039287	0.039369	0.038415	0.040697
																3.6872	0.040297	0.041653	0.041864	0.040958	0.039287	0.039094	0.038379	0.040902
																3.69144	0.040292	0.041814	0.041912	0.04096	0.03937	0.038955	0.038364	0.040731
																3.69567	0.040272	0.042134	0.041931	0.040966	0.039375	0.038819	0.038328	0.040554
																3.6999	0.04026	0.042687	0.041896	0.040971	0.039359	0.038822	0.038295	0.040371
																3.70414	0.04026	0.042705	0.041923	0.040998	0.039372	0.038817	0.038259	0.040238
																3.70837	0.040267	0.042091	0.041991	0.041047	0.039497	0.038803	0.038185	0.040119
																3.7126	0.040477	0.041717	0.042013	0.041028	0.039502	0.038803	0.038133	0.040181
																3.71684	0.040735	0.041479	0.042051	0.040996	0.039478	0.038766	0.038097	0.040265
																3.72107	0.041377	0.041359	0.041996	0.041025	0.039507	0.038739	0.038105	0.040147
																3.7253	0.041844	0.041254	0.041964	0.041085	0.039526	0.03871	0.038105	0.040003
																3.72954	0.041569	0.041241	0.041975	0.041164	0.039513	0.038707	0.038046	0.040013
																3.73377	0.041209	0.041228	0.04198	0.041199	0.039518	0.038715	0.038044	0.040003
																3.738	0.040697	0.041231	0.041931	0.041199	0.039592	0.038702	0.038144	0.039969
																3.74224	0.040352	0.041231	0.041953	0.041321	0.039648	0.038713	0.038136	0.039952
																3.74647	0.040387	0.041203	0.041934	0.041531	0.039714	0.038683	0.03799	0.039927
																3.7507	0.04034	0.041195	0.04191	0.041645	0.039751	0.03867	0.037959	0.039939
																3.75494	0.040275	0.041146	0.041872	0.041704	0.039794	0.038617	0.037977	0.039944
																3.75917	0.0402	0.041123	0.041874	0.041446	0.039767	0.038641	0.037985	0.039924
																3.7634	0.040172	0.041116	0.041921	0.041115	0.039733	0.038681	0.038005	0.039892
																3.76764	0.04016	0.041208	0.041994	0.04111	0.039725	0.038803	0.037957	0.039917
																3.77187	0.040165	0.041246	0.041983	0.041101	0.039746	0.038921	0.037926	0.039927
																3.7761	0.040197	0.041208	0.041937	0.041063	0.039738	0.039033	0.037957	0.039868
																3.78034	0.040177	0.041144	0.04191	0.041072	0.039738	0.038953	0.037944	0.039831
																3.78457	0.040123	0.041062	0.04191	0.041088	0.039743	0.038745	0.0379	0.039786
																3.7888	0.04013	0.041034	0.041926	0.041077	0.039741	0.038699	0.037898	0.039804
																3.79304	0.040147	0.041026	0.041948	0.041077	0.039717	0.038705	0.037895	0.039878
																3.79727	0.04027	0.041036	0.041888	0.041072	0.039693	0.038747	0.037959	0.039865
																3.8015	0.040355	0.041028	0.041853	0.04108	0.039698	0.038827	0.037998	0.0399
																3.80574	0.040457	0.041049	0.041828	0.041145	0.039685	0.038891	0.038003	0.039828
																3.80997	0.040732	0.041067	0.041812	0.04115	0.039711	0.038937	0.038015	0.039779
																3.8142	0.041244	0.041218	0.041777	0.041093	0.039738	0.038966	0.037969	0.039759
																3.81844	0.041474	0.041251	0.041774	0.041042	0.039735	0.038947	0.03799	0.039722
																3.82267	0.041529	0.041228	0.041731	0.041066	0.039735	0.038859	0.037969	0.039737
																3.8269	0.041279	0.041308	0.041725	0.041066	0.039809	0.038777	0.037946	0.039737
																3.83114	0.04073	0.041392	0.041761	0.041039	0.039923	0.038734	0.037895	0.039734
																3.83537	0.04048	0.04119	0.041723	0.04105	0.039966	0.038697	0.037903	0.039905
																3.8396	0.040267	0.04097	0.041728	0.041047	0.039979	0.038747	0.037928	0.040018
																3.84384	0.04027	0.040854	0.041736	0.041053	0.039995	0.038961	0.037882	0.039833
																3.84807	0.0403	0.040819	0.041744	0.041074	0.040027	0.039062	0.037862	0.039678
																3.8523	0.040355	0.040847	0.041723	0.041188	0.040104	0.038985	0.037869	0.039702
																3.85654	0.0404	0.040862	0.041747	0.041509	0.040829	0.038915	0.037885	0.03972
																3.86077	0.040495	0.040837	0.041755	0.041846	0.041661	0.038825	0.037949	0.039705
																3.865	0.040522	0.040785	0.041763	0.041691	0.041516	0.038897	0.03801	0.039675
																3.86924	0.040545	0.040737	0.041828	0.041292	0.040906	0.039001	0.038028	0.039643
																3.87347	0.040327	0.04078	0.041812	0.041207	0.040525	0.039174	0.037985	0.03966
																3.8777	0.040085	0.040819	0.04182	0.041164	0.040114	0.039316	0.037936	0.039656
																3.88194	0.040105	0.040808	0.041883	0.041131	0.040035	0.039249	0.038046	0.039678
																3.88617	0.040125	0.04078	0.041915	0.041107	0.040011	0.03919	0.038092	0.039705
																3.8904	0.040155	0.040698	0.041836	0.041112	0.040074	0.039246	0.038013	0.039764
																3.89464	0.040232	0.04068	0.041714	0.041074	0.040088	0.039241	0.037982	0.039725
																3.89887	0.040262	0.040711	0.041563	0.041058	0.040074	0.039214	0.037987	0.039623
																3.9031	0.040277	0.040737	0.041557	0.041028	0.040125	0.039249	0.037969	0.039618
																3.90734	0.040217	0.040762	0.041587	0.040985	0.04018	0.039276	0.037931	0.039678
																3.91157	0.04016	0.040701	0.041541	0.041012	0.040276	0.039225	0.037903	0.039665
																3.9158	0.040088	0.040627	0.041489	0.04105	0.040504	0.039137	0.0379	0.039651
																3.92004	0.040095	0.040586	0.04153	0.041172	0.041227	0.039153	0.038003	0.039604
																3.92427	0.040103	0.040601	0.041527	0.041205	0.041471	0.03919	0.038095	0.039554
																3.9285	0.040108	0.040629	0.041517	0.04118	0.041317	0.039262	0.038105	0.039552
																3.93274	0.040125	0.040621	0.041555	0.041063	0.040988	0.039334	0.038138	0.039579
																3.93697	0.040142	0.040629	0.041611	0.040895	0.040361	0.03939	0.038146	0.039614
																3.9412	0.040167	0.040642	0.041655	0.040795	0.040104	0.03938	0.038136	0.039599
																3.94544	0.040185	0.040647	0.04163	0.040691	0.040043	0.039337	0.038144	0.039562
																3.94967	0.040162	0.040629	0.041579	0.040732	0.040016	0.039452	0.038105	0.039547
																3.9539	0.040185	0.040588	0.041546	0.040748	0.040037	0.03951	0.038072	0.039507
																3.95814	0.04018	0.040696	0.041582	0.040776	0.040051	0.03942	0.038205	0.039532
																3.96237	0.0402	0.040716	0.041536	0.040811	0.040058	0.039374	0.038272	0.039549
																3.9666	0.04018	0.040596	0.041405	0.040857	0.040019	0.039436	0.038238	0.039601
																3.97084	0.04019	0.04055	0.041319	0.040846	0.039976	0.039401	0.038156	0.039589
																3.97507	0.04015	0.040511	0.041305	0.040729	0.039992	0.039334	0.038108	0.039537
																3.9793	0.040187	0.040514	0.041335	0.040691	0.040127	0.039326	0.038062	0.039547
																3.98353	0.040217	0.040555	0.041332	0.040659	0.040313	0.039356	0.037992	0.039591
																3.98777	0.040212	0.040534	0.041346	0.040645	0.04058	0.039366	0.038018	0.039596
																3.992	0.04022	0.040545	0.041354	0.040656	0.040731	0.039374	0.038039	0.039577
																3.99623	0.040322	0.040481	0.041297	0.040672	0.040451	0.039494	0.038039	0.039577
																4.00047	0.040327	0.040514	0.0413	0.040683	0.040202	0.039558	0.038067	0.039584
																4.0047	0.040215	0.040614	0.041357	0.040664	0.040146	0.039478	0.038067	0.039589
																4.00894	0.040147	0.040614	0.0414	0.040653	0.04013	0.039446	0.038103	0.039601
																4.01317	0.040115	0.040511	0.041422	0.040651	0.040154	0.039441	0.038133	0.039665
																4.0174	0.0401	0.040765	0.041411	0.040605	0.040125	0.039508	0.038195	0.03971
																4.02163	0.040083	0.041036	0.041389	0.040537	0.040093	0.039553	0.038251	0.039693
																4.02587	0.040018	0.040877	0.041438	0.040534	0.040127	0.039574	0.038241	0.039749
																4.0301	0.03999	0.040685	0.041506	0.040523	0.040162	0.039534	0.038226	0.039826
																4.03433	0.040013	0.040593	0.0414	0.040531	0.040167	0.039484	0.038213	0.039927
																4.03857	0.040063	0.040534	0.041308	0.040529	0.040188	0.039462	0.038197	0.039964
																4.0428	0.040167	0.040524	0.041246	0.040567	0.040252	0.039526	0.038208	0.03987
																4.04704	0.040192	0.040547	0.041218	0.040708	0.040376	0.039649	0.038213	0.039779
																4.05127	0.040105	0.040517	0.041191	0.040979	0.040535	0.039801	0.038208	0.039658
																4.0555	0.040045	0.040545	0.041202	0.041468	0.040792	0.039782	0.038251	0.039656
																4.05973	0.03998	0.040529	0.041218	0.041922	0.040996	0.039742	0.038354	0.039621
																4.06397	0.039965	0.040581	0.04121	0.041408	0.040885	0.039692	0.03829	0.039663
																4.0682	0.039948	0.040632	0.041197	0.040844	0.040766	0.039657	0.038254	0.03968
																4.07243	0.039903	0.040555	0.041056	0.040759	0.040657	0.039745	0.038259	0.039734
																4.07667	0.039908	0.040491	0.041002	0.040697	0.040591	0.039772	0.038244	0.03973
																4.0809	0.039955	0.040494	0.041115	0.040686	0.040644	0.039806	0.038251	0.039665
																4.08514	0.039963	0.040476	0.04117	0.040613	0.040684	0.039798	0.038295	0.039589
																4.08937	0.039948	0.040537	0.041153	0.040496	0.040708	0.039764	0.038354	0.039569
																4.0936	0.040128	0.040534	0.041118	0.040523	0.040747	0.039825	0.038369	0.039594
																4.09783	0.040372	0.040483	0.041145	0.04058	0.040814	0.039881	0.03839	0.039626
																4.10207	0.040202	0.040499	0.041107	0.040653	0.040885	0.039892	0.038451	0.03968
																4.1063	0.040008	0.040524	0.041053	0.040732	0.040957	0.039865	0.038485	0.039697
																4.11053	0.03996	0.040463	0.041058	0.040887	0.041015	0.039846	0.038474	0.039628
																4.11477	0.039988	0.040437	0.041031	0.040873	0.041028	0.039857	0.038461	0.039579
																4.119	0.040048	0.040399	0.040961	0.040691	0.04097	0.039887	0.038467	0.039549
																4.12323	0.040073	0.040404	0.040953	0.040526	0.040914	0.039932	0.038464	0.039559
																4.12747	0.040083	0.040442	0.040955	0.04042	0.040814	0.039988	0.038495	0.039564
																4.1317	0.03999	0.040424	0.04102	0.040431	0.040843	0.039969	0.038531	0.039584
																4.13593	0.039828	0.040422	0.041067	0.040428	0.040922	0.039943	0.038582	0.039584
																4.14017	0.03985	0.04047	0.041037	0.040493	0.04115	0.039996	0.038543	0.039559
																4.1444	0.03987	0.040494	0.041072	0.04051	0.041298	0.040065	0.038492	0.039554
																4.14863	0.039845	0.040488	0.04134	0.040553	0.041113	0.04002	0.03849	0.03954
																4.15287	0.039838	0.040504	0.041506	0.040529	0.04097	0.039991	0.038505	0.039564
																4.1571	0.039835	0.040519	0.041582	0.040442	0.040959	0.040036	0.038464	0.039614
																4.16133	0.039823	0.040514	0.041438	0.040425	0.04092	0.040073	0.038508	0.039623
																4.16557	0.039858	0.040511	0.041099	0.040395	0.040912	0.040119	0.038582	0.039586
																4.1698	0.03988	0.040504	0.040972	0.040333	0.040901	0.040244	0.038587	0.039618
																4.17403	0.039915	0.040481	0.040926	0.040241	0.040901	0.040393	0.038595	0.039675
																4.17827	0.039895	0.040447	0.041186	0.040314	0.04088	0.040617	0.038584	0.039658
																4.1825	0.039905	0.04043	0.041357	0.040368	0.040859	0.040743	0.038597	0.03966
																4.18673	0.039913	0.040427	0.041208	0.040393	0.040914	0.040572	0.038613	0.039693
																4.19097	0.039995	0.040445	0.041094	0.040382	0.040938	0.040471	0.038659	0.039747
																4.1952	0.04019	0.04046	0.041004	0.040366	0.040965	0.04038	0.038638	0.039791
																4.19943	0.040572	0.040465	0.040999	0.040336	0.040965	0.040468	0.038649	0.039794
																4.20367	0.041037	0.040499	0.041048	0.040271	0.041004	0.040641	0.038625	0.039767
																4.2079	0.0407	0.04046	0.041107	0.040243	0.041026	0.040561	0.038687	0.039784
																4.21213	0.040147	0.040412	0.041118	0.040219	0.041047	0.040375	0.038707	0.039821
																4.21637	0.040115	0.040409	0.041281	0.040222	0.041094	0.040412	0.038707	0.039831
																4.2206	0.040068	0.040406	0.04137	0.040205	0.041145	0.040463	0.0387	0.039845
																4.22483	0.040008	0.040401	0.041308	0.040271	0.041192	0.040633	0.038713	0.039853
																4.22907	0.039985	0.040358	0.041191	0.040325	0.041253	0.040673	0.038725	0.03991
																4.2333	0.04002	0.040302	0.041026	0.040306	0.041325	0.040612	0.038723	0.039944
																4.23753	0.040088	0.040248	0.040958	0.040227	0.041314	0.040572	0.038889	0.039991
																4.24177	0.040147	0.040209	0.040936	0.040124	0.041288	0.040535	0.039071	0.040031
																4.246	0.040093	0.040181	0.04095	0.040089	0.041269	0.0411	0.039002	0.040028
																4.25023	0.040008	0.040176	0.040926	0.040034	0.041245	0.041586	0.038879	0.039996
																4.25447	0.039995	0.040161	0.040928	0.040083	0.041219	0.041666	0.038792	0.04004
																4.2587	0.040008	0.040158	0.040936	0.040102	0.04115	0.041682	0.038728	0.040053
																4.26293	0.040045	0.040158	0.040969	0.040051	0.041224	0.041268	0.038777	0.040058
																4.26717	0.040045	0.04015	0.040964	0.040015	0.041245	0.040844	0.038797	0.040072
																4.2714	0.039985	0.04011	0.040926	0.040067	0.041298	0.04078	0.03881	0.040048
																4.27563	0.039915	0.04012	0.040823	0.040037	0.041328	0.040767	0.038859	0.040077
																4.27987	0.039915	0.040135	0.040676	0.039947	0.04141	0.040812	0.038874	0.040159
																4.2841	0.039945	0.04035	0.040695	0.039975	0.041513	0.040882	0.038907	0.040166
																4.28833	0.040018	0.040524	0.040728	0.040037	0.041619	0.040908	0.038913	0.040184
																4.29257	0.040055	0.040435	0.040657	0.040078	0.041542	0.040927	0.038964	0.040245
																4.2968	0.040103	0.040358	0.040614	0.040089	0.041508	0.04094	0.039028	0.040297
																4.30103	0.040222	0.040268	0.040652	0.040048	0.041555	0.04102	0.03921	0.040329
																4.30527	0.040315	0.040158	0.040676	0.040034	0.041619	0.041036	0.039312	0.040327
																4.3095	0.040397	0.040051	0.040619	0.040034	0.041709	0.040994	0.039366	0.040319
																4.31373	0.0404	0.039984	0.040663	0.040034	0.041797	0.041055	0.039384	0.040371
																4.31797	0.040372	0.039979	0.040733	0.040034	0.04186	0.04114	0.039374	0.040462
																4.3222	0.040337	0.039964	0.040714	0.040029	0.041823	0.041127	0.039461	0.040687
																4.32643	0.040265	0.039961	0.040663	0.040004	0.041762	0.041098	0.039538	0.040916
																4.33067	0.040302	0.039997	0.040592	0.040045	0.04173	0.04117	0.039461	0.040776
																4.3349	0.040317	0.040005	0.040549	0.040129	0.041709	0.04122	0.039456	0.04065
																4.33913	0.040307	0.039941	0.040522	0.040243	0.04182	0.041199	0.039692	0.040635
																4.34337	0.04028	0.039895	0.040503	0.040281	0.041918	0.041167	0.039753	0.040731
																4.3476	0.040297	0.039797	0.040503	0.040178	0.041942	0.041175	0.039558	0.040889
																4.35183	0.040462	0.039813	0.040524	0.040195	0.042035	0.041183	0.039487	0.040897
																4.35607	0.040607	0.039871	0.040505	0.040284	0.042088	0.041154	0.039507	0.040803
																4.3603	0.040947	0.039833	0.040535	0.040322	0.042077	0.041183	0.039512	0.040714
																4.36453	0.041159	0.039782	0.040611	0.040347	0.042051	0.041228	0.03953	0.04066
																4.36877	0.040692	0.039787	0.040565	0.040412	0.042544	0.041234	0.039566	0.040744
																4.373	0.04013	0.039833	0.040522	0.040455	0.042981	0.041255	0.039784	0.040837
																4.37723	0.039888	0.039802	0.04056	0.040393	0.043495	0.041316	0.040348	0.04085
																4.38147	0.039703	0.039767	0.040606	0.040306	0.043532	0.041308	0.040596	0.040872
																4.3857	0.03965	0.0397	0.040646	0.040246	0.043063	0.041263	0.04063	0.040934
																4.38993	0.039635	0.039718	0.040668	0.040214	0.042578	0.041266	0.040438	0.041003
																4.39417	0.039603	0.039715	0.040657	0.040222	0.042038	0.041298	0.039904	0.041054
																4.3984	0.03954	0.039728	0.040576	0.040252	0.041892	0.041308	0.039712	0.041151
																4.40263	0.039463	0.039715	0.040519	0.040314	0.041842	0.041316	0.039612	0.041237
																4.40686	0.03949	0.039644	0.040465	0.04052	0.041852	0.041338	0.039587	0.041277
																4.4111	0.039508	0.039603	0.040408	0.040634	0.041839	0.041354	0.039571	0.041296
																4.41533	0.03953	0.039651	0.040438	0.04052	0.041812	0.041343	0.039569	0.041348
																4.41957	0.03954	0.039669	0.040457	0.040431	0.042075	0.041348	0.039646	0.041368
																4.4238	0.039463	0.039692	0.040457	0.040371	0.042491	0.041364	0.039794	0.041385
																4.42803	0.039435	0.039656	0.040511	0.040298	0.042605	0.041423	0.039833	0.0414
																4.43227	0.039425	0.039608	0.040562	0.040257	0.042586	0.041519	0.039822	0.041434
																4.4365	0.039388	0.039587	0.040543	0.040246	0.042281	0.041479	0.039692	0.041464
																4.44073	0.039348	0.039562	0.040519	0.040287	0.041783	0.041391	0.039528	0.041471
																4.44496	0.039403	0.039487	0.040359	0.040257	0.041757	0.041415	0.039574	0.041479
																4.4492	0.039425	0.039434	0.04027	0.040235	0.041704	0.04141	0.039574	0.041504
																4.45343	0.039393	0.039439	0.040294	0.040192	0.041704	0.04138	0.039564	0.041592
																4.45767	0.039318	0.039447	0.040335	0.040186	0.041736	0.041394	0.039605	0.0416
																4.4619	0.039236	0.039436	0.040316	0.040195	0.041733	0.041452	0.039676	0.041523
																4.46613	0.039223	0.039424	0.04037	0.040216	0.041958	0.041522	0.039733	0.041548
																4.47037	0.039278	0.039416	0.040454	0.040167	0.042178	0.041642	0.039717	0.04162
																4.4746	0.039251	0.039354	0.040332	0.040235	0.041998	0.041583	0.039787	0.041607
																4.47883	0.039233	0.039278	0.040226	0.040281	0.04172	0.041519	0.039876	0.041652
																4.48306	0.039251	0.03927	0.040215	0.040311	0.041773	0.041452	0.039861	0.041661
																4.4873	0.039241	0.039267	0.040259	0.040322	0.041805	0.041434	0.039833	0.041713
																4.49153	0.039203	0.03926	0.040392	0.040306	0.041855	0.041431	0.039835	0.041745
																4.49576	0.039166	0.039221	0.040514	0.040281	0.041942	0.041434	0.039853	0.041775
																4.5	0.039141	0.03917	0.040576	0.040235	0.042011	0.041458	0.039851	0.041829
																4.50423	0.039128	0.039119	0.040467	0.040265	0.042022	0.041444	0.039933	0.041847
																4.50846	0.039163	0.039075	0.04024	0.040281	0.042014	0.041412	0.040038	0.041856
																4.5127	0.039191	0.039109	0.040218	0.040303	0.042117	0.041487	0.040235	0.042017
																4.51693	0.039206	0.039139	0.040264	0.040306	0.042337	0.041546	0.040466	0.042197
																4.52116	0.039171	0.039055	0.040351	0.040395	0.04341	0.041639	0.040755	0.042537
																4.5254	0.039136	0.039001	0.040381	0.040594	0.044345	0.041711	0.040953	0.042752
																4.52963	0.039126	0.038993	0.040364	0.040974	0.045411	0.041749	0.040989	0.042769
																4.53386	0.039101	0.038937	0.040405	0.041435	0.045993	0.04166	0.041019	0.04269
																4.5381	0.039071	0.038878	0.040416	0.041856	0.046205	0.041519	0.04104	0.042486
																4.54233	0.039093	0.03886	0.040348	0.041677	0.04566	0.041612	0.041012	0.042264
																4.54656	0.039141	0.038883	0.040248	0.04115	0.04451	0.041797	0.040955	0.042019
																4.5508	0.039173	0.038868	0.040242	0.040863	0.04354	0.041652	0.040973	0.041982
																4.55503	0.039186	0.038825	0.040302	0.040572	0.042348	0.04141	0.041009	0.041975
																4.55926	0.039121	0.03883	0.040408	0.040534	0.042165	0.041468	0.040799	0.041962
																4.5635	0.039056	0.038827	0.040489	0.040515	0.041998	0.041506	0.040584	0.04196
																4.56773	0.039033	0.038727	0.040503	0.040482	0.04194	0.041399	0.040432	0.042071
																4.57196	0.039008	0.038697	0.040538	0.040548	0.041887	0.041322	0.040391	0.042088
																4.5762	0.038998	0.03863	0.040579	0.040702	0.041842	0.041226	0.040422	0.042039
																4.58043	0.039008	0.038599	0.040421	0.040803	0.041839	0.041204	0.040445	0.041995
																4.58466	0.038988	0.038507	0.040169	0.040849	0.041834	0.04122	0.040414	0.041987
																4.5889	0.039058	0.038461	0.039985	0.040811	0.041911	0.041252	0.040445	0.041958
																4.59313	0.039131	0.038446	0.039771	0.040751	0.041995	0.041298	0.040489	0.04195
																4.59736	0.039138	0.038451	0.039711	0.040716	0.042003	0.041236	0.040637	0.04199
																4.6016	0.039131	0.038464	0.039668	0.040689	0.041979	0.041239	0.040807	0.041985
																4.60583	0.039016	0.038415	0.03973	0.040621	0.041879	0.04125	0.040948	0.041977
																4.61006	0.038948	0.038377	0.039803	0.040605	0.041868	0.041236	0.040966	0.04198
																4.6143	0.038901	0.038323	0.039879	0.040583	0.041934	0.041199	0.040807	0.041962
																4.61853	0.038906	0.038307	0.039811	0.040596	0.042016	0.041215	0.040896	0.04196
																4.62276	0.038903	0.038343	0.039681	0.04061	0.042099	0.041266	0.041176	0.04196
																4.627	0.038888	0.038328	0.039662	0.040716	0.042011	0.041282	0.040955	0.041967
																4.63123	0.038918	0.038282	0.039614	0.040784	0.041871	0.041287	0.040663	0.041997
																4.63546	0.038928	0.038259	0.03976	0.040735	0.041754	0.041282	0.040584	0.042103
																4.6397	0.038958	0.038241	0.039825	0.040672	0.041688	0.041316	0.040579	0.042182
																4.64393	0.038961	0.038195	0.039803	0.04067	0.041775	0.041266	0.040625	0.042167
																4.64816	0.039081	0.038162	0.039771	0.040662	0.041961	0.041274	0.040648	0.042177
																4.6524	0.039271	0.038136	0.0397	0.040691	0.042165	0.04129	0.040632	0.042244
																4.65663	0.039371	0.038146	0.039684	0.040689	0.041998	0.041306	0.040563	0.04234
																4.66086	0.039401	0.038144	0.039662	0.040656	0.041574	0.041324	0.040499	0.042431
																4.6651	0.039233	0.038172	0.039652	0.040667	0.0415	0.041276	0.040525	0.042537
																4.66933	0.039008	0.038213	0.03963	0.04067	0.041529	0.041247	0.040545	0.042609
																4.67356	0.038908	0.038213	0.039676	0.04074	0.041693	0.041295	0.04053	0.042587
																4.6778	0.038846	0.03822	0.039736	0.040827	0.041773	0.041324	0.040512	0.04255
																4.68203	0.038838	0.038251	0.03967	0.040922	0.041685	0.041226	0.040466	0.042567
																4.68626	0.038831	0.03821	0.039643	0.041004	0.041595	0.041204	0.040414	0.042572
																4.6905	0.038853	0.038072	0.039657	0.041061	0.041468	0.041204	0.040438	0.042552
																4.69473	0.038831	0.037998	0.039608	0.040985	0.04159	0.04118	0.040481	0.042579
																4.69896	0.038843	0.037962	0.039532	0.040841	0.041818	0.041154	0.04054	0.042619
																4.7032	0.038836	0.037972	0.039559	0.040844	0.042719	0.041199	0.040604	0.042653
																4.70743	0.038851	0.037954	0.039581	0.040849	0.043278	0.041258	0.040635	0.04269
																4.71166	0.038866	0.037959	0.039633	0.040906	0.043148	0.041202	0.040691	0.042764
																4.7159	0.038843	0.037926	0.039662	0.040884	0.042745	0.041164	0.040707	0.042838
																4.72013	0.038861	0.037936	0.039597	0.040781	0.042038	0.04118	0.040737	0.042833
																4.72436	0.038883	0.037913	0.039557	0.040724	0.041447	0.041191	0.040758	0.042826
																4.7286	0.038901	0.037916	0.039524	0.0407	0.041312	0.04121	0.040817	0.042866
																4.73283	0.038921	0.037885	0.039551	0.040738	0.041224	0.04125	0.040796	0.04292
																4.73706	0.038921	0.037877	0.039603	0.040786	0.041145	0.041276	0.040727	0.04294
																4.7413	0.038901	0.037867	0.03963	0.040871	0.041124	0.041268	0.040671	0.043016
																4.74553	0.038861	0.037859	0.03967	0.040955	0.041108	0.041231	0.040684	0.043056
																4.74976	0.038818	0.037849	0.039652	0.040808	0.041065	0.041271	0.040678	0.043105
																4.754	0.038801	0.037824	0.039668	0.040738	0.041068	0.041292	0.040707	0.043186
																4.75823	0.038798	0.037824	0.039689	0.040748	0.041065	0.041306	0.040719	0.0433
																4.76246	0.038821	0.037826	0.039679	0.04077	0.041041	0.041303	0.040758	0.043366
																4.7667	0.038806	0.037798	0.039687	0.0408	0.040975	0.041266	0.040789	0.043408
																4.77093	0.038811	0.037808	0.039676	0.040773	0.040935	0.041228	0.040837	0.043468
																4.77516	0.038776	0.037829	0.039741	0.040765	0.040917	0.041186	0.040896	0.043544
																4.7794	0.038831	0.037875	0.039714	0.040708	0.040922	0.041204	0.040907	0.04348
																4.78363	0.038886	0.037895	0.039689	0.040634	0.040901	0.041212	0.040917	0.043477
																4.78786	0.038961	0.037946	0.039708	0.040629	0.040904	0.04126	0.040884	0.04347
																4.7921	0.038986	0.037964	0.039708	0.040621	0.040901	0.041252	0.040889	0.043475
																4.79633	0.039053	0.037975	0.039741	0.040599	0.040837	0.041303	0.040899	0.043514
																4.80056	0.039023	0.037936	0.039749	0.040602	0.040853	0.04134	0.040937	0.043534
																4.8048	0.038923	0.037877	0.039722	0.040615	0.040912	0.041388	0.040973	0.043579
																4.80903	0.038876	0.037803	0.039806	0.04058	0.040888	0.041407	0.040986	0.043635
																4.81326	0.038828	0.037726	0.039914	0.040556	0.040827	0.041426	0.040968	0.043677
																4.8175	0.038888	0.037742	0.040213	0.040586	0.040808	0.041375	0.041022	0.043959
																4.82173	0.038943	0.037762	0.040405	0.040583	0.040816	0.041372	0.041101	0.044215
																4.82596	0.038936	0.037762	0.040123	0.040523	0.040803	0.041463	0.041107	0.044272
																4.83019	0.038913	0.03779	0.039909	0.040526	0.040777	0.041522	0.041124	0.044252
																4.83443	0.038831	0.037816	0.039852	0.04055	0.040734	0.041511	0.041165	0.044141
																4.83866	0.038776	0.037778	0.039811	0.040556	0.040702	0.041407	0.041173	0.044042
																4.8429	0.038736	0.03768	0.039784	0.040496	0.040742	0.04125	0.041145	0.044005
																4.84713	0.038706	0.037603	0.039779	0.04058	0.04071	0.041242	0.041171	0.044023
																4.85136	0.038688	0.037519	0.039801	0.040708	0.040673	0.041242	0.041201	0.044025
																4.8556	0.038686	0.037478	0.039836	0.040672	0.040747	0.041239	0.041265	0.044104
																4.85983	0.038664	0.037435	0.039839	0.040615	0.040808	0.04121	0.041317	0.044188
																4.86406	0.038701	0.037501	0.03986	0.040452	0.0408	0.041228	0.041317	0.044279
																4.86829	0.038708	0.037486	0.039858	0.040322	0.040742	0.041231	0.041332	0.044373
																4.87253	0.038703	0.037445	0.039847	0.040311	0.040694	0.041199	0.041373	0.044432
																4.87676	0.038691	0.037419	0.039811	0.040311	0.040668	0.041194	0.041455	0.044499
																4.881	0.038701	0.037424	0.039765	0.040328	0.040641	0.041204	0.04157	0.044566
																4.88523	0.038716	0.037414	0.039787	0.040325	0.040676	0.041191	0.041978	0.044573
																4.88946	0.038698	0.037391	0.03983	0.040303	0.040671	0.041175	0.042406	0.04457
																4.8937	0.038683	0.03745	0.03979	0.040276	0.040668	0.04113	0.042598	0.044583
																4.89793	0.038661	0.037478	0.039795	0.040292	0.040665	0.041092	0.042665	0.044635
																4.90216	0.038631	0.037427	0.039782	0.040303	0.04062	0.041082	0.042491	0.044699
																4.90639	0.038611	0.037365	0.039792	0.040292	0.040602	0.041082	0.04225	0.044765
																4.91063	0.038601	0.037386	0.039755	0.040186	0.040602	0.041082	0.041934	0.044852
																4.91486	0.038581	0.037373	0.039774	0.040162	0.040673	0.04106	0.041799	0.04495
																4.9191	0.038561	0.037353	0.039752	0.040205	0.040734	0.041066	0.041827	0.045049
																4.92333	0.038564	0.037363	0.039733	0.040143	0.040673	0.041076	0.041832	0.045316
																4.92756	0.038584	0.037432	0.03967	0.040116	0.040591	0.041095	0.041873	0.045553
																4.9318	0.038619	0.03735	0.039646	0.04011	0.040647	0.041087	0.041906	0.045446
																4.93603	0.038639	0.037312	0.039638	0.040102	0.04071	0.041119	0.041932	0.045308
																4.94026	0.038594	0.037335	0.0397	0.040094	0.040734	0.041095	0.041896	0.045321
																4.94449	0.038571	0.037368	0.039744	0.040167	0.040755	0.041122	0.042121	0.045343
																4.94873	0.038546	0.037342	0.039684	0.040341	0.040739	0.04117	0.042629	0.04533
																4.95296	0.038491	0.03733	0.03973	0.040311	0.040742	0.041172	0.042808	0.045377
																4.95719	0.038474	0.037273	0.039814	0.040162	0.040737	0.041151	0.042811	0.045451
																4.96143	0.038456	0.037289	0.039955	0.040064	0.040678	0.041151	0.042544	0.045466
																4.96566	0.038421	0.037301	0.040072	0.040007	0.040655	0.041183	0.042093	0.045483
																4.96989	0.038431	0.037301	0.039844	0.040026	0.040784	0.041092	0.04206	0.045491
																4.97413	0.038426	0.037278	0.039603	0.040018	0.040906	0.041039	0.04206	0.045506
																4.97836	0.038426	0.037301	0.039524	0.03995	0.040986	0.0411	0.042173	0.045565
																4.98259	0.038426	0.037376	0.039464	0.039931	0.041002	0.041247	0.04227	0.045592
																4.98683	0.038424	0.037542	0.039454	0.039877	0.040898	0.041404	0.04235	0.045612
																4.99106	0.038404	0.037627	0.039451	0.039882	0.040798	0.041372	0.042339	0.045646
																4.99529	0.038396	0.037688	0.039473	0.039934	0.040721	0.041132	0.042275	0.045671
																4.99953	0.038394	0.037586	0.03944	0.039909	0.040694	0.041047	0.042255	0.045649
																5.00376	0.038386	0.037373	0.039353	0.039863	0.040705	0.040978	0.042273	0.045634
																5.00799	0.038389	0.037314	0.039353	0.039833	0.04071	0.040978	0.042357	0.045681
																5.01223	0.038399	0.037243	0.03934	0.039801	0.040705	0.040954	0.042455	0.045723
																5.01646	0.038411	0.037214	0.03931	0.039817	0.040583	0.04097	0.042483	0.045772
																5.02069	0.038404	0.037171	0.039288	0.039831	0.040514	0.040967	0.042521	0.045762
																5.02493	0.038366	0.037135	0.039277	0.03979	0.040554	0.040943	0.042557	0.045715
																5.02916	0.038364	0.037135	0.039267	0.039801	0.04058	0.040908	0.042667	0.045708
																5.03339	0.038346	0.037132	0.039248	0.039806	0.040599	0.040895	0.042783	0.045742
																5.03763	0.038354	0.037161	0.039223	0.039814	0.04066	0.040836	0.042747	0.045775
																5.04186	0.038326	0.037209	0.039245	0.03979	0.040753	0.04081	0.042675	0.045789
																5.04609	0.038256	0.037335	0.039359	0.039755	0.040649	0.04081	0.042652	0.045804
																5.05033	0.038221	0.037419	0.03944	0.039752	0.040551	0.040799	0.042639	0.045846
																5.05456	0.038174	0.037342	0.03938	0.039722	0.040504	0.040767	0.042657	0.04594
																5.05879	0.038161	0.037278	0.039277	0.039703	0.040474	0.040745	0.042667	0.045969
																5.06303	0.038189	0.03724	0.039183	0.039695	0.040482	0.040764	0.042716	0.045994
																5.06726	0.038189	0.037481	0.039088	0.039763	0.040467	0.04081	0.042737	0.046105
																5.07149	0.038181	0.037816	0.039009	0.039869	0.040461	0.040796	0.042744	0.046266
																5.07573	0.038174	0.037744	0.03902	0.039861	0.04044	0.04078	0.042757	0.046258
																5.07996	0.038171	0.037555	0.039017	0.039812	0.040421	0.040764	0.042755	0.046214
																5.08419	0.038144	0.037365	0.038966	0.039738	0.040414	0.040793	0.042808	0.046135
																5.08843	0.038134	0.037171	0.038917	0.039679	0.040414	0.040788	0.042921	0.046026
																5.09266	0.038166	0.037084	0.038979	0.03967	0.040366	0.040737	0.043257	0.045992
																5.09689	0.038179	0.037015	0.039023	0.039662	0.040366	0.040724	0.043316	0.04595
																5.10113	0.038129	0.037033	0.039074	0.039679	0.040398	0.04078	0.043072	0.045871
																5.10536	0.038111	0.037007	0.039031	0.039717	0.040602	0.040818	0.042952	0.045819
																5.10959	0.038109	0.036981	0.038922	0.039755	0.040851	0.04082	0.042913	0.045787
																5.11383	0.038106	0.036994	0.038895	0.039703	0.040731	0.04074	0.042906	0.045809
																5.11806	0.038114	0.037028	0.038909	0.039717	0.04044	0.040636	0.042888	0.045839
																5.12229	0.038101	0.036984	0.038995	0.039703	0.040326	0.040679	0.043093	0.04593
																5.12653	0.038101	0.036984	0.038995	0.039703	0.040326	0.040679	0.043093	0.04593
																5.13076	0.038096	0.036969	0.039055	0.039738	0.040202	0.040689	0.043252	0.045962
																5.13499	0.038076	0.036943	0.038947	0.039861	0.040037	0.0407	0.043383	0.045932
																5.13923	0.038086	0.036925	0.038879	0.040048	0.039976	0.040687	0.043403	0.045881
																5.14346	0.038024	0.0369	0.03883	0.040298	0.039984	0.040684	0.043229	0.045826
																5.14769	0.038024	0.03692	0.038857	0.040368	0.039995	0.040665	0.043154	0.045775
																5.15193	0.038046	0.036946	0.03893	0.040303	0.040021	0.040625	0.04316	0.045735
																5.15616	0.038056	0.036966	0.039001	0.040235	0.040032	0.040641	0.04319	0.04571
																5.16039	0.038044	0.036997	0.039047	0.04017	0.040032	0.040641	0.043226	0.045701
																5.16463	0.038029	0.03736	0.039025	0.039977	0.040003	0.040604	0.043152	0.045629
																5.16886	0.038011	0.037552	0.039006	0.039776	0.039931	0.040569	0.043098	0.04558
																5.17309	0.037989	0.037619	0.038955	0.039711	0.039886	0.040527	0.043093	0.04555
																5.17733	0.038001	0.037593	0.038966	0.03967	0.039849	0.040503	0.043095	0.045555
																5.18156	0.037956	0.037478	0.03909	0.039692	0.039807	0.040444	0.043095	0.045518
																5.18579	0.037937	0.037363	0.039061	0.039689	0.039791	0.040396	0.043121	0.045515
																5.19003	0.037912	0.037232	0.038966	0.039649	0.039746	0.040332	0.043106	0.045543
																5.19426	0.037892	0.03722	0.03886	0.03967	0.039741	0.040327	0.043116	0.045585
																5.19849	0.037897	0.037186	0.038773	0.039736	0.039756	0.0403	0.043103	0.04558
																5.20273	0.037917	0.037127	0.038795	0.03976	0.039786	0.040335	0.043083	0.045545
																5.20696	0.037897	0.037045	0.038844	0.039771	0.039828	0.040337	0.043062	0.045506
																5.21119	0.037887	0.036969	0.038849	0.039795	0.039786	0.040348	0.043067	0.045451
																5.21542	0.037874	0.036928	0.038844	0.039822	0.039788	0.040335	0.04306	0.045414
																5.21966	0.037867	0.036946	0.038811	0.039852	0.039772	0.040316	0.043075	0.045414
																5.22389	0.037854	0.036976	0.038776	0.039915	0.039794	0.040289	0.043062	0.045372
																5.22813	0.037837	0.036987	0.038708	0.03995	0.03982	0.040311	0.043078	0.045343
																5.23236	0.037817	0.036979	0.038741	0.039907	0.039778	0.040265	0.043052	0.045311
																5.23659	0.037787	0.036987	0.038752	0.039814	0.039717	0.04022	0.043037	0.045293
																5.24083	0.037782	0.036981	0.038757	0.039744	0.039695	0.040177	0.043065	0.045259
																5.24506	0.037789	0.036999	0.038768	0.039651	0.039666	0.040164	0.04308	0.045214
																5.24929	0.037802	0.037025	0.038814	0.039622	0.039698	0.040156	0.043098	0.045229
																5.25352	0.037792	0.037028	0.038863	0.039586	0.039751	0.040151	0.043139	0.045214
																5.25776	0.037734	0.037007	0.038985	0.039589	0.039852	0.040159	0.043216	0.045177
																5.26199	0.037724	0.036935	0.039196	0.03957	0.04031	0.040201	0.043218	0.045158
																5.26623	0.037707	0.036887	0.039397	0.039554	0.040718	0.04022	0.043185	0.045145
																5.27046	0.037699	0.036869	0.039302	0.03957	0.040525	0.040292	0.043129	0.045116
																5.27469	0.037694	0.036879	0.03908	0.039565	0.040117	0.04038	0.043103	0.045091
																5.27893	0.037732	0.036887	0.038868	0.039638	0.039918	0.040249	0.043147	0.045121
																5.28316	0.037774	0.036892	0.038722	0.039665	0.039695	0.040161	0.043188	0.045118
																5.28739	0.037764	0.036935	0.038754	0.039689	0.039629	0.040169	0.043193	0.045027
																5.29162	0.037747	0.036933	0.038773	0.039681	0.039595	0.04018	0.043211	0.04496
																5.29586	0.037742	0.036946	0.0388	0.0397	0.039664	0.04018	0.043188	0.044928
																5.30009	0.037712	0.036953	0.038768	0.03967	0.039643	0.040209	0.043185	0.044921
																5.30433	0.037707	0.036953	0.03877	0.039603	0.039629	0.040252	0.04318	0.044931
																5.30856	0.037704	0.036964	0.038762	0.039736	0.039584	0.040191	0.043229	0.044869
																5.31279	0.037657	0.036958	0.038733	0.039896	0.039486	0.040129	0.043293	0.044793
																5.31703	0.037682	0.036938	0.038738	0.039885	0.039518	0.040135	0.043439	0.044822
																5.32126	0.037714	0.036933	0.038746	0.039866	0.039491	0.040175	0.043511	0.044815
																5.32549	0.037734	0.036969	0.038768	0.039801	0.039494	0.040172	0.043329	0.044807
																5.32972	0.037744	0.036979	0.038798	0.039727	0.039481	0.040177	0.043213	0.044768
																5.33396	0.037722	0.036948	0.038773	0.039676	0.039462	0.040169	0.04318	0.04477
																5.33819	0.037717	0.036938	0.038787	0.039757	0.039473	0.040193	0.043131	0.044746
																5.34242	0.037667	0.036946	0.038754	0.039901	0.039489	0.040247	0.043024	0.044682
																5.34666	0.037659	0.036953	0.038765	0.040015	0.03951	0.040319	0.042954	0.044632
																5.35089	0.037672	0.036976	0.03877	0.040099	0.039507	0.040404	0.042852	0.044593
																5.35512	0.037749	0.036992	0.038817	0.039953	0.039531	0.040652	0.042849	0.044563
																5.35936	0.037794	0.036999	0.038922	0.039822	0.03956	0.040748	0.04288	0.044563
																5.36359	0.037804	0.036992	0.039112	0.039725	0.039571	0.040601	0.042996	0.044514
																5.36782	0.037774	0.036994	0.039229	0.039741	0.039582	0.040444	0.04298	0.044521
																5.37206	0.037734	0.037028	0.039277	0.039901	0.039584	0.040313	0.04286	0.044556
																5.37629	0.037702	0.03704	0.039199	0.039985	0.039597	0.040281	0.042767	0.044561
																5.38052	0.037709	0.037068	0.039047	0.040002	0.039632	0.040319	0.042696	0.044536
																5.38476	0.037749	0.037048	0.038979	0.039904	0.039621	0.040281	0.042639	0.044514
																5.38899	0.037767	0.037086	0.038909	0.039784	0.0396	0.040215	0.042657	0.044479
																5.39322	0.037767	0.037115	0.038898	0.039937	0.039629	0.040247	0.042647	0.04442
																5.39746	0.037787	0.037143	0.03892	0.040021	0.039632	0.040319	0.042644	0.044351
																5.40169	0.037809	0.037161	0.038963	0.039947	0.039632	0.040321	0.042685	0.044336
																5.40592	0.037827	0.037179	0.03896	0.039893	0.039661	0.040369	0.042701	0.044326
																5.41016	0.037867	0.037199	0.038955	0.039847	0.03968	0.040399	0.042724	0.044297
																5.41439	0.037869	0.037207	0.038947	0.039852	0.039722	0.040436	0.042721	0.044269
																5.41862	0.037827	0.037202	0.038936	0.039855	0.039733	0.04046	0.042721	0.044242
																5.42286	0.037804	0.037166	0.03899	0.03992	0.039743	0.040449	0.042721	0.04422
																5.42709	0.037749	0.03712	0.038993	0.039985	0.039759	0.040369	0.042744	0.044171
																5.43132	0.037727	0.037081	0.038985	0.039991	0.039772	0.040452	0.04278	0.044144
																5.43556	0.037714	0.037061	0.038995	0.040021	0.039836	0.040513	0.042793	0.044075
																5.43979	0.037732	0.037056	0.039025	0.040162	0.039979	0.040513	0.042683	0.044075
																5.44402	0.037744	0.037071	0.039044	0.040227	0.040013	0.040492	0.042678	0.044057
																5.44826	0.037737	0.037112	0.039036	0.040243	0.039886	0.040508	0.042773	0.044045
																5.45249	0.037739	0.037161	0.039025	0.040474	0.039868	0.040524	0.042729	0.044001
																5.45672	0.037724	0.037143	0.038971	0.040735	0.039849	0.040527	0.042619	0.043986
																5.46096	0.037752	0.037158	0.038974	0.041069	0.039884	0.040561	0.042616	0.043961
																5.46519	0.037764	0.037156	0.038998	0.041308	0.039945	0.040604	0.042562	0.043966
																5.46942	0.037712	0.03715	0.039031	0.040966	0.039976	0.040663	0.042555	0.04401
																5.47366	0.037672	0.037148	0.03908	0.040667	0.040027	0.040711	0.042529	0.044035
																5.47789	0.037659	0.037104	0.039066	0.040632	0.040019	0.040607	0.042562	0.043949
																5.48212	0.037662	0.037107	0.03909	0.0407	0.040021	0.040577	0.042491	0.043902
																5.48636	0.037714	0.037135	0.039145	0.040917	0.040037	0.040577	0.042306	0.043867
																5.49059	0.037742	0.037179	0.03922	0.041207	0.040013	0.040647	0.042211	0.043791
																5.49482	0.037767	0.037199	0.039277	0.041498	0.040024	0.040737	0.042145	0.043729
																5.49906	0.037789	0.037173	0.039405	0.041411	0.040011	0.040799	0.042183	0.043685
																5.50329	0.037809	0.037194	0.039521	0.041297	0.040048	0.040834	0.042247	0.04364
																5.50752	0.037774	0.037204	0.039752	0.041197	0.040104	0.040751	0.042288	0.043603
																5.51176	0.037777	0.037207	0.039852	0.041194	0.040162	0.040708	0.042283	0.043566
																5.51599	0.037747	0.037212	0.039736	0.041433	0.040215	0.040769	0.042198	0.043571
																5.52022	0.037787	0.03722	0.039619	0.041495	0.040199	0.040788	0.042127	0.043559
																5.52446	0.037864	0.037196	0.039524	0.041387	0.040172	0.040793	0.042022	0.043529
																5.52869	0.037894	0.037225	0.039508	0.041302	0.040215	0.040834	0.042111	0.043475
																5.53292	0.037872	0.037268	0.039478	0.041313	0.040273	0.040879	0.042204	0.04344
																5.53716	0.037817	0.037309	0.039467	0.041327	0.040321	0.040868	0.042216	0.043406
																5.54139	0.037712	0.037309	0.039494	0.041365	0.040384	0.040834	0.042204	0.043386
																5.54562	0.037717	0.037289	0.039473	0.041359	0.040461	0.040775	0.042124	0.043401
																5.54986	0.037719	0.037299	0.039464	0.041406	0.040517	0.040745	0.042001	0.043416
																5.55409	0.037732	0.03735	0.039459	0.041468	0.040554	0.040756	0.041922	0.043468
																5.55832	0.037729	0.037388	0.039508	0.041577	0.040625	0.040978	0.041906	0.043473
																5.56256	0.037759	0.037388	0.039605	0.041712	0.040628	0.041338	0.041929	0.043428
																5.56679	0.037767	0.037406	0.039627	0.041756	0.040639	0.04134	0.041893	0.043305
																5.57102	0.037759	0.037458	0.039668	0.041802	0.040604	0.041191	0.041847	0.043127
																5.57526	0.037777	0.037455	0.039695	0.041829	0.040578	0.041026	0.041816	0.043041
																5.57949	0.037782	0.037465	0.039725	0.041843	0.040572	0.040898	0.041752	0.042972
																5.58372	0.037767	0.037493	0.039814	0.041935	0.040607	0.040887	0.04185	0.042952
																5.58796	0.037799	0.037511	0.039904	0.042036	0.040607	0.040847	0.041878	0.042937
																5.59219	0.037802	0.037524	0.040017	0.04212	0.040599	0.040818	0.041858	0.042863
																5.59642	0.037824	0.037537	0.04011	0.042177	0.040559	0.040769	0.041822	0.042819
																5.60066	0.037829	0.037563	0.040226	0.042199	0.040557	0.040735	0.041791	0.042747
																5.60489	0.037854	0.037568	0.040261	0.042277	0.040525	0.040676	0.041799	0.042693
																5.60912	0.037859	0.03758	0.040286	0.042402	0.040506	0.040633	0.041778	0.042651
																5.61336	0.037837	0.037534	0.040362	0.042332	0.040477	0.040668	0.041783	0.042631
																5.61759	0.037829	0.037478	0.040457	0.042201	0.040443	0.040713	0.041799	0.042592
																5.62182	0.037772	0.037455	0.0406	0.042163	0.040451	0.040748	0.041796	0.04254
																5.62606	0.037754	0.037429	0.040703	0.042155	0.040443	0.040807	0.041819	0.042515
																5.63029	0.037799	0.037429	0.040779	0.042212	0.040459	0.040916	0.041847	0.042503
																5.63452	0.037827	0.037432	0.040896	0.042294	0.040453	0.040879	0.041855	0.042481
																5.63876	0.037849	0.037422	0.040947	0.04237	0.040453	0.040724	0.041878	0.042503
																5.64299	0.037822	0.037427	0.041029	0.042457	0.040424	0.040583	0.041814	0.042421
																5.64722	0.037809	0.037432	0.041091	0.042552	0.040384	0.040465	0.041773	0.042328
																5.65146	0.037842	0.037473	0.041159	0.04253	0.040331	0.040439	0.041768	0.042333
																5.65569	0.037877	0.037486	0.041235	0.042508	0.040276	0.04038	0.04174	0.042318
																5.65992	0.037874	0.037532	0.041229	0.042478	0.040273	0.040316	0.041722	0.042204
																5.66416	0.037867	0.037557	0.041243	0.042416	0.040255	0.040263	0.041691	0.042074
																5.66839	0.037847	0.03756	0.041289	0.04238	0.040329	0.040249	0.041606	0.041943
																5.67262	0.037842	0.037575	0.041308	0.042375	0.040273	0.040223	0.041629	0.041874
																5.67685	0.037847	0.037586	0.041335	0.042389	0.040194	0.040169	0.041632	0.041866
																5.68109	0.037832	0.037616	0.041384	0.042435	0.040164	0.040135	0.041604	0.041893
																5.68532	0.037839	0.037637	0.041408	0.042503	0.040104	0.040073	0.041545	0.041923
																5.68956	0.037817	0.03766	0.04146	0.042655	0.040096	0.040081	0.041486	0.041911
																5.69379	0.037794	0.037685	0.041506	0.04282	0.040093	0.040108	0.041409	0.041851
																5.69802	0.037772	0.037731	0.041481	0.042676	0.040111	0.040039	0.041363	0.041792
																5.70226	0.037747	0.03776	0.041533	0.042579	0.040098	0.040025	0.041301	0.041711
																5.70649	0.037787	0.037798	0.041603	0.042541	0.04	0.039959	0.041253	0.041659
																5.71072	0.037764	0.037821	0.041647	0.042524	0.040035	0.039905	0.041224	0.041607
																5.71495	0.037744	0.03787	0.041666	0.042524	0.040141	0.039822	0.041178	0.041585
																5.71919	0.037794	0.037923	0.041704	0.0426	0.040164	0.039852	0.04115	0.041558
																5.72342	0.037824	0.037967	0.041731	0.042682	0.040151	0.03986	0.041094	0.041516
																5.72766	0.037834	0.03801	0.041761	0.04263	0.040061	0.03987	0.040991	0.041457
																5.73189	0.037832	0.038062	0.041796	0.042573	0.039955	0.03987	0.040935	0.04142
																5.73612	0.037819	0.038085	0.041777	0.042579	0.039931	0.039887	0.040868	0.041388
																5.74036	0.037842	0.038113	0.041793	0.042557	0.03991	0.039854	0.040837	0.041328
																5.74459	0.037827	0.038162	0.041839	0.042579	0.039894	0.039788	0.040812	0.041277
																5.74882	0.037829	0.03821	0.041836	0.042576	0.03987	0.039788	0.040691	0.041212
																5.75305	0.037852	0.038295	0.041834	0.042549	0.03986	0.039774	0.04063	0.041101
																5.75729	0.037887	0.038341	0.041826	0.042541	0.039868	0.039764	0.04054	0.04103
																5.76152	0.037929	0.038387	0.041839	0.042549	0.039889	0.03975	0.040456	0.040958
																5.76576	0.037914	0.038397	0.041874	0.042541	0.04004	0.039766	0.040399	0.040924
																5.76999	0.037912	0.03841	0.041923	0.042546	0.040157	0.039764	0.040345	0.04086
																5.77422	0.037812	0.038369	0.041937	0.042552	0.040241	0.039758	0.040332	0.0408
																5.77845	0.037764	0.038361	0.041961	0.042538	0.04022	0.039774	0.040248	0.040766
																5.78269	0.037844	0.038397	0.041964	0.042549	0.040029	0.039766	0.040171	0.040741
																5.78692	0.037864	0.03841	0.042037	0.042541	0.039886	0.039724	0.040099	0.040729
																5.79115	0.037889	0.038423	0.042116	0.042511	0.039833	0.039654	0.040058	0.040704
																5.79539	0.037872	0.038453	0.042173	0.042549	0.039799	0.039649	0.040043	0.040697
																5.79962	0.037874	0.038466	0.042202	0.042576	0.039833	0.039694	0.040043	0.040667
																5.80385	0.037854	0.038515	0.042181	0.042603	0.039884	0.039721	0.040027	0.040655
																5.80809	0.037832	0.038563	0.042202	0.042647	0.039905	0.039748	0.039986	0.040662
																5.81232	0.037832	0.038627	0.042186	0.042676	0.039923	0.039652	0.039871	0.040662
																5.81655	0.037822	0.038671	0.04217	0.042666	0.039976	0.039601	0.039833	0.040697
																5.82079	0.037837	0.038707	0.042186	0.042671	0.040164	0.039617	0.039825	0.040721
																5.82502	0.037827	0.03875	0.042178	0.042611	0.040225	0.039588	0.039774	0.040726
																5.82925	0.037767	0.038835	0.042197	0.042546	0.040196	0.03955	0.039697	0.04065
																5.83349	0.037769	0.038904	0.042219	0.042535	0.04008	0.039532	0.039679	0.040536
																5.83772	0.037774	0.038955	0.04223	0.042511	0.039971	0.039553	0.039687	0.040403
																5.84195	0.037807	0.038991	0.042219	0.042522	0.039865	0.039534	0.039661	0.040238
																5.84619	0.037799	0.039055	0.042227	0.042524	0.039778	0.039513	0.039599	0.040068
																5.85042	0.037769	0.039147	0.042227	0.042533	0.039778	0.039521	0.039574	0.039957
																5.85465	0.037772	0.039232	0.042213	0.042508	0.039775	0.039497	0.039548	0.03986
																5.85889	0.037802	0.039303	0.042202	0.042484	0.039701	0.039452	0.039556	0.039836
																5.86312	0.037829	0.039349	0.042208	0.042505	0.039719	0.039366	0.03953	0.039821
																5.86735	0.037829	0.039398	0.042251	0.04253	0.039727	0.039313	0.039456	0.039767
																5.87159	0.037864	0.039421	0.042267	0.04253	0.039733	0.039329	0.039382	0.039771
																5.87582	0.037877	0.039452	0.042273	0.042546	0.039711	0.039369	0.039297	0.039764
																5.88005	0.037874	0.039487	0.042273	0.042522	0.039711	0.039364	0.039212	0.03969
																5.88429	0.037832	0.039531	0.042254	0.042519	0.039727	0.039305	0.039112	0.039616
																5.88852	0.037852	0.03959	0.042238	0.042584	0.039767	0.039265	0.039071	0.039552
																5.89275	0.037842	0.039656	0.042243	0.04266	0.039764	0.039265	0.039033	0.039505
																5.89699	0.037874	0.039708	0.042257	0.042796	0.039709	0.039286	0.038964	0.039466
																5.90122	0.037981	0.039782	0.042357	0.042796	0.039701	0.039278	0.038905	0.039441
																5.90545	0.038111	0.039887	0.042525	0.042698	0.039706	0.039244	0.038877	0.039396
																5.90969	0.038271	0.039987	0.042511	0.042581	0.039748	0.03915	0.038815	0.039359
																5.91392	0.038414	0.040099	0.042476	0.04238	0.03977	0.039038	0.038784	0.039317
																5.91815	0.038416	0.040232	0.042411	0.042359	0.03978	0.039089	0.038759	0.039276
																5.92239	0.038366	0.040383	0.042319	0.042302	0.039754	0.039102	0.038761	0.039256
																5.92662	0.038121	0.040629	0.042267	0.042239	0.03977	0.039105	0.03872	0.039221
																5.93085	0.037922	0.040747	0.042265	0.042212	0.039743	0.039078	0.038677	0.039157
																5.93509	0.037862	0.040765	0.042265	0.042237	0.039738	0.038945	0.038641	0.039088
																5.93932	0.037847	0.040696	0.042295	0.042242	0.039748	0.038862	0.03861	0.039053
																5.94355	0.037877	0.040563	0.042286	0.042283	0.039717	0.03879	0.038646	0.039026
																5.94779	0.037909	0.040668	0.042257	0.042288	0.039743	0.03871	0.038672	0.038999
																5.95202	0.037899	0.040803	0.042235	0.042299	0.039791	0.038654	0.038677	0.03896
																5.95625	0.037892	0.040844	0.042368	0.042253	0.039804	0.038678	0.038597	0.038893
																5.96049	0.037874	0.040857	0.042468	0.042212	0.039791	0.038721	0.038559	0.038841
																5.96472	0.037884	0.040798	0.042522	0.04215	0.03978	0.038657	0.038605	0.038824
																5.96895	0.037879	0.040742	0.042558	0.042128	0.039767	0.038609	0.038623	0.038782
																5.97319	0.037882	0.040752	0.042474	0.042123	0.039804	0.038555	0.0386	0.038723
																5.97742	0.037929	0.040783	0.04252	0.042131	0.0399	0.038502	0.038738	0.038681
																5.98165	0.038001	0.040824	0.042625	0.042163	0.040019	0.038457	0.038925	0.038599
																5.98589	0.038029	0.040839	0.042652	0.042144	0.040027	0.038582	0.038825	0.038513
																5.99012	0.038031	0.040857	0.042606	0.042139	0.040019	0.038691	0.038672	0.038427
																5.99435	0.038409	0.04087	0.042471	0.042144	0.039968	0.038611	0.038456	0.038358
																5.99859	0.038823	0.040903	0.042338	0.042144	0.039918	0.038534	0.038226	0.038318
																6.00282	0.039361	0.04097	0.042297	0.042084	0.039886	0.038561	0.038185	0.038303
																6.00705	0.03948	0.041028	0.042297	0.042079	0.039865	0.038609	0.038141	0.038274
																6.01129	0.039021	0.041034	0.042303	0.042074	0.039862	0.038763	0.038121	0.038271
																6.01552	0.038616	0.041072	0.042284	0.04206	0.039836	0.038774	0.038085	0.038224
																6.01975	0.038284	0.041085	0.042238	0.042057	0.039772	0.038705	0.038054	0.038197
																6.02399	0.038279	0.041075	0.042202	0.042055	0.03977	0.038529	0.038	0.038185
																6.02822	0.038301	0.041067	0.042164	0.042071	0.039767	0.038275	0.037926	0.038158
																6.03245	0.038199	0.041126	0.042167	0.042128	0.039762	0.038177	0.037985	0.038106
																6.03669	0.038096	0.041139	0.042167	0.042182	0.039772	0.038062	0.038126	0.038071
																6.04092	0.038099	0.041126	0.042189	0.042117	0.039743	0.037998	0.038502	0.03803
																6.04515	0.038119	0.041126	0.042197	0.042074	0.039722	0.037939	0.038682	0.038015
																6.04939	0.038149	0.041075	0.042194	0.042046	0.039733	0.037902	0.038636	0.038039
																6.05362	0.038209	0.041077	0.042202	0.042006	0.039703	0.037888	0.038438	0.038121
																6.05785	0.038304	0.041087	0.042213	0.042003	0.039672	0.037915	0.038141	0.038237
																6.06209	0.038259	0.04111	0.04236	0.041998	0.039714	0.038126	0.037882	0.038308
																6.06632	0.038116	0.041139	0.042501	0.041987	0.039762	0.038369	0.037616	0.038345
																6.07055	0.038106	0.041151	0.042606	0.041922	0.039783	0.038393	0.037603	0.038202
																6.07479	0.038089	0.041133	0.042661	0.041919	0.039796	0.038363	0.037616	0.038049
																6.07902	0.038134	0.0411	0.042522	0.041886	0.039884	0.038163	0.037818	0.037941
																6.08325	0.038176	0.041069	0.042381	0.041867	0.039937	0.037976	0.037923	0.037896
																6.08749	0.038174	0.041067	0.042175	0.041846	0.039921	0.03783	0.037918	0.037852
																6.09172	0.038196	0.041044	0.042064	0.041816	0.03991	0.03776	0.037728	0.03783
																6.09595	0.038236	0.041026	0.042051	0.041789	0.039894	0.037739	0.037423	0.037812
																6.10018	0.038259	0.041018	0.042034	0.041829	0.039963	0.037726	0.037282	0.03778
																6.10442	0.038254	0.041046	0.04204	0.041886	0.040008	0.037726	0.03717	0.037763
																6.10865	0.038264	0.041064	0.042021	0.041867	0.040021	0.037726	0.037167	0.037724
																6.11289	0.038279	0.041085	0.042013	0.041821	0.040069	0.037731	0.037136	0.037716
																6.11712	0.038289	0.0411	0.042029	0.041715	0.040037	0.037715	0.037106	0.037746
																6.12135	0.038356	0.0411	0.042015	0.041658	0.040005	0.037752	0.037111	0.037758
																6.12559	0.038421	0.041077	0.041991	0.041634	0.039995	0.037782	0.037152	0.03778
																6.12982	0.038439	0.041082	0.042007	0.041571	0.039971	0.03788	0.037157	0.037775
																6.13405	0.038454	0.041077	0.042005	0.041522	0.039947	0.037998	0.037134	0.037743
																6.13828	0.038469	0.041064	0.041983	0.041487	0.039968	0.037971	0.037065	0.037719
																6.14252	0.038521	0.041036	0.041937	0.041452	0.040008	0.037878	0.037044	0.037731
																6.14675	0.038574	0.040988	0.041872	0.041397	0.039979	0.0378	0.037034	0.037743
																6.15099	0.038596	0.040959	0.041826	0.041354	0.03995	0.03771	0.037	0.037741
																6.15522	0.038626	0.040952	0.04179	0.041308	0.039937	0.037752	0.036939	0.037731
																6.15945	0.038641	0.040947	0.041793	0.041283	0.039907	0.03788	0.036888	0.037711
																6.16369	0.038616	0.040918	0.04178	0.041281	0.039982	0.038097	0.036857	0.037691
																6.16792	0.038601	0.040924	0.041799	0.041251	0.040037	0.038206	0.036854	0.037669
																6.17215	0.038601	0.040941	0.041807	0.041205	0.040109	0.038243	0.03686	0.037627
																6.17638	0.038611	0.040954	0.041809	0.041188	0.040085	0.038163	0.036872	0.03761
																6.18062	0.038674	0.040962	0.041782	0.041218	0.04	0.038043	0.036852	0.037588
																6.18485	0.038766	0.040929	0.04179	0.041145	0.039971	0.037979	0.036857	0.037603
																6.18909	0.038843	0.040883	0.041771	0.041118	0.039947	0.037923	0.036867	0.037622
																6.19332	0.038856	0.040906	0.041755	0.041085	0.039926	0.037867	0.036901	0.037627
																6.19755	0.038891	0.040893	0.041763	0.04108	0.039937	0.037883	0.036965	0.037645
																6.20179	0.038906	0.040888	0.04175	0.041066	0.039947	0.037907	0.037065	0.037632
																6.20602	0.038896	0.040862	0.04175	0.041131	0.039987	0.037982	0.03709	0.037642
																6.21025	0.038863	0.040872	0.041736	0.041218	0.040021	0.038075	0.037036	0.037674
																6.21448	0.038868	0.040862	0.041725	0.041229	0.039923	0.038102	0.036929	0.037642
																6.21872	0.038896	0.04087	0.041712	0.041191	0.039791	0.038094	0.036795	0.037598
																6.22295	0.038966	0.040903	0.041709	0.041058	0.039717	0.038105	0.036854	0.037585
																6.22718	0.038991	0.040929	0.041701	0.040944	0.039605	0.038078	0.036926	0.037585
																6.23142	0.039011	0.040924	0.041658	0.04089	0.039579	0.038065	0.036985	0.037608
																6.23565	0.039016	0.040982	0.041655	0.040852	0.03956	0.038043	0.037011	0.0376
																6.23988	0.039043	0.041052	0.041677	0.040835	0.039568	0.038003	0.036949	0.037635
																6.24412	0.039031	0.041103	0.041663	0.040803	0.039555	0.038008	0.036916	0.03764
																6.24835	0.039001	0.041195	0.041663	0.040765	0.039563	0.03803	0.03688	0.037657
																6.25258	0.039013	0.041151	0.041679	0.040727	0.039529	0.038134	0.036983	0.037669
																6.25682	0.039031	0.041057	0.041704	0.040702	0.039544	0.03823	0.037116	0.037682
																6.26105	0.039036	0.041005	0.041698	0.040708	0.039526	0.038227	0.037129	0.037731
																6.26528	0.039061	0.040949	0.041693	0.040686	0.039515	0.038227	0.037129	0.037785
																6.26952	0.039148	0.040931	0.041706	0.040691	0.039473	0.038243	0.037036	0.037795
																6.27375	0.039183	0.040929	0.04179	0.040694	0.039409	0.038262	0.036983	0.037765
																6.27798	0.039178	0.040944	0.041877	0.040667	0.039433	0.038249	0.036929	0.037706
																6.28222	0.039176	0.040957	0.042002	0.040648	0.039465	0.038225	0.036901	0.037664
																6.28645	0.039163	0.040926	0.042113	0.040632	0.039507	0.038169	0.03687	0.037617
																6.29068	0.039191	0.040885	0.042086	0.040599	0.039515	0.038201	0.036836	0.037605
																6.29492	0.039168	0.040798	0.042029	0.040591	0.039505	0.038267	0.036808	0.037598
																6.29915	0.039176	0.040773	0.041883	0.040561	0.039473	0.038462	0.036801	0.037558
																6.30338	0.039153	0.040747	0.041739	0.040531	0.039454	0.038563	0.036749	0.037573
																6.30762	0.039146	0.04078	0.041671	0.040518	0.039393	0.038561	0.036739	0.037647
																6.31185	0.039158	0.040788	0.041614	0.040491	0.039319	0.03851	0.036752	0.037711
																6.31608	0.039191	0.040719	0.041614	0.040477	0.039248	0.038401	0.036795	0.037758
																6.32032	0.039243	0.040696	0.041606	0.040469	0.039219	0.038379	0.036826	0.037758
																6.32455	0.039243	0.040665	0.041574	0.040444	0.0392	0.038411	0.03687	0.037662
																6.32878	0.039328	0.04068	0.04159	0.040404	0.039219	0.038401	0.036906	0.037679
																6.33302	0.039411	0.04068	0.041617	0.040374	0.039245	0.038409	0.036936	0.037657
																6.33725	0.039428	0.040691	0.041622	0.040439	0.039335	0.038446	0.036918	0.037677
																6.34148	0.039438	0.040632	0.041649	0.040485	0.039404	0.038459	0.03688	0.037679
																6.34572	0.03943	0.040645	0.041622	0.040539	0.039462	0.038478	0.036857	0.037672
																6.34995	0.03943	0.040632	0.04162	0.040499	0.03947	0.038523	0.036862	0.037657
																6.35418	0.03943	0.040652	0.041579	0.040404	0.039436	0.038561	0.036913	0.037659
																6.35842	0.039455	0.040624	0.04159	0.040352	0.039438	0.038537	0.036939	0.037659
																6.36265	0.039503	0.040581	0.04163	0.040303	0.039462	0.038523	0.036972	0.037662
																6.36688	0.0395	0.040642	0.041622	0.040306	0.039476	0.038563	0.036985	0.037677
																6.37112	0.039533	0.040685	0.041592	0.04033	0.039502	0.038587	0.036965	0.037704
																6.37535	0.039518	0.040732	0.041533	0.040393	0.039555	0.038638	0.036972	0.037667
																6.37958	0.039545	0.040762	0.041506	0.040425	0.039664	0.038643	0.03698	0.037662
																6.38382	0.039568	0.040709	0.0415	0.040452	0.039847	0.038673	0.036957	0.037682
																6.38805	0.039618	0.040703	0.041506	0.040412	0.039873	0.038699	0.036936	0.037728
																6.39228	0.039668	0.040701	0.041544	0.040295	0.039754	0.038715	0.036918	0.037758
																6.39652	0.039708	0.04067	0.041522	0.040241	0.039587	0.038721	0.036924	0.037753
																6.40075	0.039733	0.040614	0.041468	0.040233	0.039359	0.038675	0.036913	0.037756
																6.40498	0.039813	0.040629	0.041435	0.040192	0.039306	0.038683	0.036967	0.037783
																6.40922	0.03991	0.040637	0.04143	0.040154	0.039298	0.038686	0.036993	0.03782
																6.41345	0.039963	0.040693	0.041435	0.040118	0.039287	0.038707	0.037003	0.037817
																6.41768	0.039998	0.040734	0.041454	0.040045	0.039309	0.038745	0.037	0.037817
																6.42192	0.039993	0.040627	0.041462	0.04001	0.039335	0.038798	0.036977	0.037849
																6.42615	0.039975	0.040611	0.041443	0.039928	0.039367	0.038817	0.036965	0.037881
																6.43038	0.039863	0.040624	0.041424	0.039852	0.039404	0.038854	0.036957	0.037948
																6.43462	0.039845	0.040637	0.04143	0.039833	0.039391	0.038878	0.036947	0.037975
																6.43885	0.039873	0.040655	0.041419	0.039795	0.03937	0.038918	0.036965	0.037995
																6.44308	0.039865	0.040624	0.041422	0.039749	0.039621	0.038939	0.036965	0.037916
																6.44732	0.039865	0.040591	0.041403	0.039681	0.039746	0.038923	0.037003	0.037874
																6.45155	0.039845	0.040588	0.041384	0.039611	0.039717	0.038921	0.037034	0.037921
																6.45578	0.039833	0.040573	0.041373	0.039546	0.039693	0.038923	0.037093	0.037943
																6.46002	0.039828	0.040578	0.041365	0.03951	0.039515	0.03898	0.037129	0.037955
																6.46425	0.03984	0.040604	0.041386	0.03945	0.039407	0.03906	0.037195	0.037955
																6.46848	0.03984	0.040668	0.041389	0.039361	0.039378	0.039204	0.03727	0.037958
																6.47272	0.039835	0.040685	0.041381	0.039288	0.039404	0.039233	0.037308	0.037948
																6.47695	0.039833	0.040683	0.041357	0.039182	0.039412	0.039268	0.037352	0.037978
																6.48118	0.039883	0.040662	0.041308	0.039141	0.039425	0.039169	0.037321	0.037965
																6.48541	0.039928	0.040637	0.041243	0.039127	0.039415	0.039094	0.037298	0.038
																6.48965	0.039933	0.040709	0.04127	0.039144	0.039367	0.039052	0.037318	0.038057
																6.49388	0.039935	0.040757	0.041289	0.03913	0.039354	0.039038	0.037326	0.03816
																6.49812	0.039948	0.040767	0.04134	0.039095	0.039372	0.039057	0.037321	0.038303
																6.50235	0.039988	0.040739	0.041403	0.039127	0.03938	0.039086	0.037313	0.03839
																6.50658	0.040043	0.040737	0.041508	0.039198	0.03938	0.039137	0.037318	0.038449
																6.51082	0.040055	0.040854	0.041587	0.039279	0.039378	0.039164	0.037323	0.038382
																6.51505	0.040073	0.040962	0.041685	0.039339	0.039319	0.03915	0.037344	0.038244
																6.51928	0.040053	0.040844	0.041747	0.039146	0.039311	0.039177	0.037352	0.03835
																6.52351	0.040063	0.040726	0.041744	0.038905	0.039272	0.039222	0.037377	0.038449
																6.52775	0.040113	0.040629	0.041506	0.038625	0.039261	0.0393	0.037413	0.038481
																6.53198	0.040152	0.04056	0.041305	0.038364	0.039245	0.039334	0.037446	0.038503
																6.53622	0.040182	0.040552	0.04127	0.038269	0.039248	0.0393	0.037477	0.038469
																6.54045	0.040187	0.040573	0.041254	0.038239	0.039301	0.039305	0.037528	0.038525
																6.54468	0.04023	0.040698	0.041281	0.038223	0.039401	0.039345	0.037575	0.038619
																6.54892	0.040222	0.040813	0.041278	0.038237	0.039415	0.039417	0.037608	0.038639
																6.55315	0.040227	0.040898	0.041229	0.038245	0.039407	0.039473	0.037618	0.038614
																6.55738	0.040222	0.040793	0.041256	0.038229	0.039327	0.039417	0.037618	0.038636
																6.56161	0.040227	0.040668	0.041243	0.038158	0.039237	0.039372	0.037598	0.038669
																6.56585	0.040235	0.040624	0.041267	0.038104	0.039227	0.039382	0.037644	0.038696
																6.57008	0.04023	0.040586	0.04124	0.037998	0.039211	0.039406	0.037667	0.038718
																6.57432	0.040235	0.040575	0.041197	0.037924	0.039171	0.039497	0.037675	0.038755
																6.57855	0.040245	0.040586	0.041199	0.037878	0.039166	0.039574	0.03769	0.038817
																6.58278	0.040232	0.040639	0.041164	0.03784	0.039144	0.039614	0.037705	0.038866
																6.58702	0.040285	0.040624	0.041178	0.037808	0.039205	0.039625	0.037749	0.039053
																6.59125	0.040342	0.040634	0.041191	0.037794	0.039303	0.03966	0.037808	0.039276
																6.59548	0.040375	0.040652	0.04117	0.037732	0.039431	0.039657	0.037841	0.039305
																6.59971	0.04038	0.040696	0.041167	0.037704	0.039582	0.039684	0.037854	0.039268
																6.60395	0.0404	0.040752	0.041262	0.037721	0.039693	0.039705	0.03781	0.039162
																6.60818	0.040432	0.040793	0.041335	0.037715	0.039748	0.03971	0.03779	0.039029
																6.61242	0.040405	0.040803	0.041319	0.037718	0.039682	0.039737	0.037823	0.038965
																6.61665	0.040387	0.040824	0.041294	0.037713	0.039552	0.03974	0.037859	0.038913
																6.62088	0.040375	0.040819	0.041267	0.037677	0.039393	0.039713	0.037854	0.038873
																6.62511	0.04038	0.040837	0.041186	0.03765	0.039192	0.039742	0.037872	0.038923
																6.62935	0.04039	0.040852	0.041094	0.037672	0.038999	0.039748	0.0379	0.039021
																6.63358	0.04042	0.040798	0.041069	0.037645	0.038956	0.039908	0.037874	0.039029
																6.63781	0.040432	0.040765	0.04105	0.037607	0.038954	0.040164	0.037864	0.039058
																6.64205	0.040425	0.040729	0.040999	0.037599	0.038962	0.040775	0.037915	0.03911
																6.64628	0.040445	0.040709	0.040961	0.037561	0.038975	0.04138	0.037972	0.039145
																6.65051	0.040445	0.040757	0.040907	0.037512	0.039009	0.041711	0.038062	0.039179
																6.65475	0.040452	0.04076	0.040869	0.037531	0.039065	0.041783	0.038136	0.039211
																6.65898	0.040492	0.040755	0.040861	0.037555	0.039091	0.041655	0.038195	0.039243
																6.66321	0.040497	0.040734	0.040842	0.037561	0.039144	0.041335	0.038156	0.039315
																6.66745	0.040495	0.040719	0.040823	0.037569	0.039195	0.040812	0.03811	0.039414
																6.67168	0.040525	0.040673	0.040833	0.037604	0.039147	0.040527	0.038144	0.039342
																6.67591	0.040547	0.040642	0.040804	0.03762	0.039152	0.040217	0.038197	0.039298
																6.68015	0.040595	0.040645	0.040785	0.037596	0.039208	0.04014	0.038274	0.039278
																6.68438	0.040622	0.040652	0.040768	0.037582	0.03924	0.040076	0.038344	0.039261
																6.68861	0.040645	0.040691	0.040771	0.037609	0.039335	0.040049	0.038379	0.039184
																6.69285	0.040685	0.04076	0.040771	0.037645	0.039274	0.040087	0.038415	0.039192
																6.69708	0.040692	0.040824	0.040747	0.037628	0.039134	0.040161	0.038426	0.039231
																6.70131	0.040732	0.040824	0.040655	0.037675	0.039091	0.040244	0.038487	0.039209
																6.70555	0.04081	0.040808	0.040552	0.037691	0.039097	0.040369	0.038536	0.039162
																6.70978	0.04076	0.040678	0.040627	0.037675	0.039097	0.040377	0.038567	0.03915
																6.71401	0.040742	0.040601	0.040652	0.037623	0.03906	0.040372	0.038582	0.039174
																6.71825	0.040737	0.040575	0.040459	0.037604	0.039075	0.040311	0.038587	0.039268
																6.72248	0.04073	0.040555	0.040291	0.037599	0.039044	0.040263	0.03859	0.03931
																6.72671	0.040755	0.040557	0.040191	0.03759	0.039004	0.040239	0.038597	0.039283
																6.73095	0.040795	0.040527	0.040083	0.037607	0.038954	0.040177	0.038618	0.039261
																6.73518	0.040825	0.040465	0.039985	0.037634	0.038911	0.040116	0.03872	0.039298
																6.73941	0.040872	0.040447	0.039898	0.037628	0.03889	0.040033	0.038692	0.039234
																6.74365	0.040912	0.040465	0.039833	0.037571	0.038842	0.039967	0.038638	0.039202
																6.74788	0.040934	0.040417	0.039776	0.03755	0.038805	0.039913	0.038687	0.039231
																6.75211	0.040977	0.040368	0.039717	0.037563	0.038781	0.039897	0.038649	0.039285
																6.75635	0.041047	0.040335	0.039673	0.037623	0.038864	0.039892	0.038569	0.039357
																6.76058	0.041132	0.040289	0.039595	0.037634	0.038983	0.039892	0.038526	0.039389
																6.76481	0.041189	0.04025	0.039478	0.03762	0.039131	0.039956	0.038449	0.039431
																6.76905	0.041172	0.040261	0.039394	0.037615	0.039142	0.039945	0.038426	0.039456
																6.77328	0.041074	0.040243	0.039307	0.037626	0.039073	0.039889	0.038385	0.039456
																6.77751	0.041079	0.040248	0.039207	0.037658	0.038882	0.039932	0.038438	0.039458
																6.78175	0.041077	0.040261	0.039161	0.037683	0.038628	0.040001	0.03852	0.039463
																6.78598	0.041067	0.040209	0.039006	0.037688	0.038609	0.040148	0.038436	0.03949
																6.79021	0.041034	0.040153	0.038884	0.037699	0.038583	0.040209	0.038379	0.03951
																6.79445	0.041042	0.040081	0.038876	0.037669	0.038516	0.040033	0.038405	0.039498
																6.79868	0.041042	0.039979	0.038808	0.037647	0.038482	0.039895	0.038413	0.03949
																6.80291	0.041044	0.039905	0.038667	0.037645	0.038463	0.039817	0.038385	0.0395
																6.80715	0.041077	0.039843	0.038589	0.037612	0.038471	0.039756	0.038382	0.039542
																6.81138	0.041112	0.039795	0.038554	0.03755	0.038493	0.039745	0.038359	0.039549
																6.81561	0.041162	0.039754	0.038491	0.037514	0.038508	0.039769	0.038344	0.039574
																6.81985	0.041179	0.039718	0.038402	0.037514	0.038503	0.039806	0.038351	0.039631
																6.82408	0.041252	0.039649	0.038367	0.037501	0.038413	0.039838	0.038328	0.039675
																6.82831	0.041289	0.039585	0.038361	0.037506	0.038344	0.039873	0.03832	0.039732
																6.83255	0.041337	0.039516	0.038353	0.037506	0.038331	0.039897	0.038385	0.03972
																6.83678	0.041364	0.039426	0.038329	0.037514	0.038304	0.039959	0.038408	0.039774
																6.84101	0.041337	0.039383	0.038253	0.037509	0.03827	0.040017	0.038418	0.039924
																6.84525	0.041372	0.039326	0.038177	0.037555	0.038249	0.0401	0.038428	0.040018
																6.84948	0.041422	0.039308	0.038101	0.037675	0.038249	0.040167	0.038418	0.040095
																6.85371	0.041464	0.039267	0.038071	0.037824	0.03823	0.040148	0.038397	0.039984
																6.85795	0.041484	0.039219	0.038079	0.037976	0.038191	0.040041	0.038367	0.03987
																6.86218	0.041477	0.039162	0.037982	0.037873	0.038191	0.039924	0.038408	0.039828
																6.86641	0.041487	0.039109	0.037906	0.037751	0.038167	0.039804	0.038415	0.039821
																6.87065	0.041444	0.039055	0.037898	0.037683	0.038103	0.039753	0.0384	0.039821
																6.87488	0.041437	0.038983	0.03786	0.037626	0.038066	0.039694	0.038402	0.039836
																6.87911	0.041457	0.038935	0.03783	0.037577	0.038071	0.039681	0.038423	0.039823
																6.88335	0.041449	0.038896	0.037816	0.037563	0.038058	0.039668	0.0384	0.039853
																6.88758	0.041424	0.038914	0.037808	0.037601	0.038077	0.039673	0.038315	0.039887
																6.89181	0.041452	0.038858	0.037786	0.037634	0.038042	0.0397	0.038443	0.039907
																6.89605	0.041502	0.038799	0.037751	0.037718	0.038	0.039721	0.038559	0.03991
																6.90028	0.041502	0.038699	0.037759	0.037675	0.038034	0.039686	0.038546	0.039937
																6.90451	0.041519	0.038638	0.037749	0.037664	0.03809	0.03963	0.03851	0.039964
																6.90875	0.041522	0.038576	0.037711	0.03768	0.038177	0.039622	0.038456	0.039969
																6.91298	0.041509	0.038522	0.037716	0.037675	0.038198	0.039612	0.038377	0.039964
																6.91721	0.041524	0.038456	0.03774	0.03768	0.038164	0.039641	0.038351	0.039991
																6.92145	0.041552	0.038418	0.037719	0.037715	0.038164	0.039588	0.038338	0.039994
																6.92568	0.041601	0.038407	0.037629	0.03774	0.03818	0.039508	0.038382	0.040031
																6.92991	0.041629	0.038371	0.037645	0.037759	0.038167	0.039444	0.0384	0.040072
																6.93415	0.041656	0.038328	0.037648	0.037764	0.038175	0.039462	0.038428	0.040132
																6.93838	0.041666	0.038361	0.037656	0.037783	0.038188	0.039497	0.03842	0.040127
																6.94261	0.041681	0.038364	0.037678	0.037797	0.038193	0.039553	0.038418	0.040184
																6.94685	0.041611	0.038369	0.037805	0.037753	0.038151	0.039617	0.0384	0.040238
																6.95108	0.041639	0.03833	0.037865	0.037726	0.038132	0.039593	0.03839	0.040258
																6.95531	0.041674	0.038287	0.037778	0.037778	0.038153	0.039489	0.038395	0.04023
																6.95955	0.041704	0.038269	0.037705	0.037775	0.038294	0.039382	0.038405	0.040265
																6.96378	0.041691	0.038277	0.037656	0.037772	0.038508	0.039329	0.0384	0.040302
																6.96801	0.041759	0.038313	0.03758	0.037789	0.038726	0.039321	0.038438	0.040302
																6.97225	0.041811	0.03832	0.037534	0.037856	0.038871	0.039286	0.038456	0.040317
																6.97648	0.041779	0.038292	0.037551	0.037846	0.03898	0.039438	0.038392	0.040265
																6.98071	0.041754	0.038287	0.037561	0.03784	0.039004	0.039532	0.038331	0.040265
																6.98494	0.041724	0.038202	0.037575	0.037813	0.039025	0.039558	0.038367	0.040322
																6.98918	0.041709	0.038151	0.037602	0.037816	0.039009	0.039508	0.038356	0.040351
																6.99341	0.041771	0.038138	0.037635	0.037851	0.038967	0.039321	0.038367	0.040361
																6.99765	0.041751	0.038128	0.037654	0.037914	0.038959	0.039198	0.038369	0.040307
																7.00188	0.041661	0.038156	0.037635	0.037987	0.038946	0.039113	0.038369	0.040253
																7.00611	0.041639	0.038128	0.037667	0.038009	0.038874	0.039142	0.038318	0.04027
																7.01035	0.041597	0.038092	0.037732	0.037984	0.03876	0.03922	0.038318	0.040304
																7.01458	0.041661	0.038054	0.037697	0.037976	0.038715	0.039348	0.038328	0.040332
																7.01881	0.041669	0.038013	0.037711	0.037949	0.038633	0.039409	0.038344	0.040369
																7.02304	0.041646	0.038016	0.037765	0.037954	0.038527	0.039305	0.038328	0.040428
																7.02728	0.041629	0.038026	0.037838	0.037933	0.038458	0.03919	0.038344	0.040435
																7.03151	0.041646	0.038018	0.03787	0.037992	0.038413	0.039046	0.038367	0.040425
																7.03575	0.041674	0.037993	0.03822	0.038169	0.038421	0.038996	0.038354	0.040423
																7.03998	0.041704	0.037936	0.03867	0.038381	0.03845	0.038982	0.038395	0.040438
																7.04421	0.041669	0.037946	0.038903	0.038367	0.038723	0.039086	0.038454	0.040485
																7.04844	0.041634	0.037952	0.039077	0.038307	0.038938	0.039153	0.038543	0.040502
																7.05268	0.041681	0.037957	0.038638	0.038286	0.038532	0.039017	0.03859	0.040551
																7.05691	0.041691	0.037977	0.03822	0.038242	0.038119	0.03891	0.038595	0.040583
																7.06114	0.041696	0.038064	0.037952	0.038204	0.038021	0.03891	0.038533	0.040601
																7.06538	0.041701	0.038144	0.037716	0.038174	0.03796	0.038915	0.038528	0.04061
																7.06961	0.041696	0.038243	0.037678	0.038185	0.037989	0.038939	0.038577	0.040633
																7.07384	0.041696	0.038272	0.037635	0.038242	0.038016	0.03895	0.038754	0.040633
																7.07808	0.041674	0.038254	0.037578	0.038296	0.038013	0.03895	0.038956	0.040613
																7.08231	0.041676	0.038123	0.037564	0.03834	0.038013	0.038894	0.038751	0.04064
																7.08654	0.041691	0.037993	0.037532	0.038345	0.038034	0.038851	0.038495	0.040672
																7.09078	0.041724	0.037952	0.037532	0.038296	0.037949	0.038854	0.03861	0.040642
																7.09501	0.041721	0.037939	0.037551	0.038272	0.037851	0.038894	0.038684	0.040638
																7.09924	0.041686	0.037982	0.037526	0.03831	0.037939	0.039014	0.038643	0.040657
																7.10348	0.041666	0.037982	0.037491	0.038291	0.038063	0.03902	0.038582	0.040687
																7.10771	0.041644	0.037954	0.037494	0.03828	0.038241	0.038886	0.038531	0.040739
																7.11194	0.041651	0.037941	0.037526	0.038286	0.038193	0.038817	0.038497	0.040724
																7.11618	0.041656	0.037944	0.03751	0.038313	0.037965	0.038825	0.038513	0.040702
																7.12041	0.041671	0.03798	0.037491	0.038343	0.037944	0.038838	0.0385	0.040672
																7.12464	0.041706	0.037985	0.037502	0.038356	0.037891	0.038859	0.038472	0.04064
																7.12888	0.041719	0.037985	0.037453	0.038356	0.037939	0.038811	0.038505	0.040709
																7.13311	0.041714	0.037962	0.037429	0.038351	0.037992	0.038809	0.038518	0.040731
																7.13734	0.041726	0.037918	0.037431	0.038381	0.03805	0.038742	0.038541	0.040749
																7.14158	0.041729	0.0379	0.037483	0.0384	0.038042	0.038739	0.038615	0.040751
																7.14581	0.041731	0.037885	0.037542	0.038427	0.037965	0.038694	0.03869	0.040758
																7.15004	0.041709	0.037888	0.037667	0.038375	0.037939	0.038737	0.038754	0.040731
																7.15428	0.041706	0.037895	0.037776	0.038332	0.037957	0.038758	0.0388	0.040709
																7.15851	0.041806	0.037908	0.037738	0.038372	0.037941	0.038745	0.038818	0.040677
																7.16274	0.041886	0.037911	0.037664	0.038443	0.037939	0.038721	0.038848	0.040647
																7.16698	0.041839	0.037949	0.037583	0.038454	0.038047	0.038718	0.03879	0.040689
																7.17121	0.041781	0.037982	0.037524	0.038465	0.038116	0.038699	0.038733	0.040709
																7.17544	0.041741	0.037926	0.037456	0.038424	0.038042	0.038734	0.038702	0.040667
																7.17968	0.041724	0.037895	0.03745	0.03841	0.038002	0.038787	0.038684	0.040655
																7.18391	0.041724	0.037836	0.037431	0.038367	0.038053	0.038854	0.03869	0.040645
																7.18814	0.041724	0.037811	0.037423	0.038394	0.038061	0.038883	0.038687	0.040647
																7.19238	0.041689	0.037816	0.037415	0.038429	0.038058	0.038894	0.038736	0.040677
																7.19661	0.041711	0.037842	0.037434	0.038427	0.038005	0.038889	0.038769	0.040694
																7.20084	0.041739	0.037862	0.037496	0.038432	0.037947	0.038905	0.038797	0.040687
																7.20508	0.041711	0.037865	0.037505	0.038459	0.037973	0.038907	0.038807	0.040677
																7.20931	0.041706	0.037877	0.037496	0.038514	0.038008	0.038947	0.038818	0.040689
																7.21354	0.041711	0.037865	0.03748	0.038549	0.038	0.039062	0.038833	0.040662
																7.21778	0.041694	0.037859	0.037469	0.038505	0.037987	0.03915	0.038859	0.04064
																7.22201	0.041629	0.037836	0.037423	0.038367	0.037984	0.039174	0.038869	0.040635
																7.22624	0.041619	0.037844	0.03741	0.038337	0.037981	0.039161	0.038923	0.040633
																7.23048	0.041634	0.037862	0.037385	0.038291	0.037971	0.039156	0.039	0.040628
																7.23471	0.041624	0.037839	0.037415	0.038375	0.037936	0.039158	0.039112	0.040642
																7.23894	0.041562	0.037806	0.037464	0.038432	0.037878	0.039185	0.039192	0.040638
																7.24318	0.041567	0.037793	0.037491	0.038419	0.037833	0.039158	0.039171	0.040655
																7.24741	0.041539	0.037803	0.037499	0.038383	0.037843	0.039134	0.039161	0.040652
																7.25164	0.041519	0.037836	0.037472	0.03837	0.037923	0.039246	0.039138	0.04065
																7.25588	0.041497	0.037844	0.037453	0.038364	0.037939	0.039254	0.039115	0.04062
																7.26011	0.041422	0.037831	0.037461	0.038356	0.037894	0.039164	0.039112	0.040576
																7.26434	0.041422	0.037842	0.037477	0.038337	0.037886	0.039116	0.039102	0.040531
																7.26858	0.041377	0.037875	0.037537	0.038261	0.037907	0.039097	0.039143	0.040492
																7.27281	0.041357	0.037847	0.037507	0.03828	0.037926	0.039134	0.039187	0.040497
																7.27704	0.041329	0.037844	0.037483	0.038267	0.037896	0.039166	0.039228	0.040482
																7.28128	0.041357	0.037831	0.037423	0.03828	0.037875	0.039132	0.039274	0.04048
																7.28551	0.041332	0.037849	0.037385	0.038242	0.037865	0.039092	0.039325	0.040485
																7.28974	0.041282	0.037888	0.037383	0.03821	0.037875	0.039044	0.039402	0.040512
																7.29398	0.041232	0.037888	0.037385	0.038174	0.037891	0.03899	0.039484	0.040539
																7.29821	0.041184	0.037844	0.037339	0.038131	0.037923	0.039004	0.039551	0.040551
																7.30244	0.041172	0.037844	0.037317	0.038158	0.037976	0.038974	0.039679	0.040623
																7.30668	0.041124	0.037847	0.037309	0.03819	0.038024	0.038913	0.039797	0.040689
																7.31091	0.041099	0.037849	0.03732	0.038226	0.038082	0.038878	0.039789	0.040716
																7.31514	0.041064	0.037877	0.03735	0.038234	0.038135	0.03883	0.039776	0.040714
																7.31938	0.041107	0.037854	0.037342	0.038196	0.038053	0.039009	0.039692	0.040652
																7.32361	0.041134	0.037859	0.037326	0.038212	0.037971	0.039062	0.03961	0.040628
																7.32784	0.041122	0.037816	0.037345	0.03831	0.037979	0.039036	0.039571	0.04066
																7.33208	0.041087	0.037801	0.037345	0.038332	0.037965	0.039086	0.039543	0.040684
																7.33631	0.041057	0.037783	0.037345	0.038286	0.037976	0.039164	0.039517	0.040675
																7.34054	0.041039	0.037819	0.037353	0.038258	0.037992	0.0393	0.039538	0.040645
																7.34478	0.041017	0.037872	0.03738	0.038212	0.038	0.039414	0.039494	0.040568
																7.34901	0.041034	0.037939	0.03735	0.038166	0.038024	0.039422	0.039451	0.04061
																7.35324	0.041057	0.038018	0.037328	0.038095	0.038032	0.039372	0.03943	0.040633
																7.35747	0.041027	0.037936	0.037285	0.038066	0.038024	0.039222	0.039435	0.04063
																7.36171	0.041019	0.037908	0.037271	0.038041	0.037992	0.039078	0.039441	0.040608
																7.36594	0.040989	0.037923	0.037285	0.038033	0.038029	0.039001	0.039405	0.040601
																7.37017	0.040942	0.037916	0.037296	0.038017	0.03801	0.038945	0.039369	0.040586
																7.37441	0.040912	0.037859	0.037299	0.038033	0.037939	0.038862	0.039346	0.040596
																7.37864	0.040904	0.037921	0.037255	0.038057	0.037931	0.038809	0.039338	0.040583
																7.38288	0.040914	0.038026	0.037228	0.038038	0.037889	0.038771	0.039356	0.040586
																7.38711	0.040942	0.038039	0.037217	0.038055	0.037912	0.03871	0.039305	0.040581
																7.39134	0.040962	0.038067	0.037244	0.038055	0.037912	0.038641	0.039253	0.040573
																7.39558	0.040952	0.03811	0.037236	0.038038	0.03792	0.038617	0.039194	0.040591
																7.39981	0.040954	0.038085	0.037225	0.038038	0.03792	0.038609	0.039184	0.040601
																7.40404	0.040959	0.038059	0.037214	0.038055	0.037891	0.038603	0.039225	0.040583
																7.40827	0.040954	0.038016	0.037236	0.038047	0.037881	0.038587	0.039271	0.040571
																7.41251	0.040939	0.03799	0.037258	0.038033	0.037886	0.038603	0.039341	0.040554
																7.41674	0.040962	0.037936	0.037258	0.038063	0.037899	0.038609	0.039328	0.040563
																7.42098	0.041002	0.037859	0.03722	0.038082	0.037928	0.038625	0.039279	0.040586
																7.42521	0.041034	0.037895	0.037206	0.038055	0.03792	0.038678	0.039233	0.040613
																7.42944	0.041054	0.037944	0.037212	0.03803	0.037968	0.038753	0.039153	0.040605
																7.43368	0.041094	0.038113	0.037223	0.037981	0.038	0.038801	0.039164	0.040603
																7.43791	0.041127	0.038231	0.037244	0.037946	0.037987	0.038835	0.039133	0.040601
																7.44214	0.041122	0.038266	0.037307	0.037938	0.038013	0.038833	0.039061	0.040613
																7.44637	0.041137	0.038305	0.037336	0.03796	0.037989	0.038827	0.039043	0.040657
																7.45061	0.041157	0.038359	0.037366	0.037998	0.03792	0.03879	0.039023	0.040692
																7.45484	0.041182	0.038261	0.037317	0.038017	0.037883	0.038793	0.039028	0.040675
																7.45908	0.041204	0.038085	0.037282	0.038025	0.037915	0.038803	0.039038	0.040633
																7.46331	0.041187	0.038008	0.037261	0.038152	0.037918	0.03875	0.039054	0.040591
																7.46754	0.041164	0.037959	0.037247	0.038324	0.037902	0.038723	0.039043	0.040571
																7.47178	0.041229	0.037954	0.037277	0.038375	0.037886	0.038691	0.039087	0.040625
																7.47601	0.041279	0.037967	0.037299	0.038416	0.037873	0.038659	0.039097	0.040628
																7.48024	0.041339	0.037939	0.037288	0.038413	0.037896	0.038635	0.039095	0.040596
																7.48447	0.041397	0.037916	0.037282	0.038386	0.037984	0.038598	0.039071	0.040554
																7.48871	0.041419	0.037923	0.037263	0.03837	0.038111	0.038606	0.039033	0.040559
																7.49294	0.041472	0.037929	0.037204	0.038288	0.038299	0.038611	0.039028	0.040544
																7.49717	0.041489	0.037906	0.037174	0.038182	0.038448	0.038641	0.039005	0.040529
																7.50141	0.041537	0.037934	0.037195	0.03821	0.038548	0.038635	0.03901	0.040559
																7.50564	0.041572	0.037967	0.037206	0.038234	0.038591	0.038614	0.038987	0.040556
																7.50987	0.041611	0.038018	0.037244	0.03825	0.038448	0.038515	0.038969	0.040544
																7.51411	0.041649	0.038062	0.037255	0.038258	0.038302	0.038491	0.038954	0.040534
																7.51834	0.041646	0.038105	0.037244	0.038196	0.038132	0.038457	0.038902	0.040514
																7.52257	0.041656	0.038069	0.037236	0.038139	0.03804	0.038443	0.038877	0.040507
																7.52681	0.041639	0.038003	0.037231	0.03812	0.038047	0.038441	0.038887	0.040499
																7.53104	0.041624	0.037926	0.037217	0.038085	0.038077	0.038454	0.038895	0.040509
																7.53527	0.041587	0.03789	0.037187	0.038057	0.038085	0.038462	0.03892	0.040492
																7.53951	0.041594	0.037877	0.037228	0.038071	0.038095	0.038449	0.038877	0.040452
																7.54374	0.041582	0.037865	0.037225	0.038087	0.038119	0.038459	0.038851	0.040428
																7.54797	0.041592	0.037906	0.037228	0.03812	0.038138	0.038486	0.038833	0.040438
																7.55221	0.041604	0.037998	0.037225	0.038144	0.038151	0.038483	0.038833	0.04047
																7.55644	0.041601	0.038044	0.037228	0.038169	0.038193	0.038446	0.038833	0.040457
																7.56067	0.041594	0.038036	0.037258	0.038171	0.038233	0.038438	0.038869	0.040472
																7.56491	0.041577	0.037995	0.037296	0.038169	0.038286	0.038449	0.038895	0.040492
																7.56914	0.041532	0.038044	0.037255	0.03815	0.038344	0.038454	0.038913	0.040452
																7.57337	0.041499	0.038077	0.037236	0.038133	0.038381	0.038457	0.038907	0.040374
																7.57761	0.041434	0.038077	0.037223	0.038147	0.03841	0.038486	0.038948	0.040354
																7.58184	0.041394	0.038039	0.037217	0.038136	0.038408	0.03855	0.038971	0.040336
																7.58607	0.041402	0.037893	0.037233	0.038117	0.038413	0.038611	0.038943	0.040277
																7.59031	0.041387	0.037803	0.037309	0.038106	0.038426	0.038753	0.038943	0.04026
																7.59454	0.041372	0.037824	0.03742	0.038087	0.038442	0.038854	0.038938	0.04025
																7.59877	0.041322	0.037801	0.037898	0.038095	0.038442	0.038923	0.038946	0.040253
																7.60301	0.041294	0.037749	0.038497	0.038076	0.038432	0.038969	0.038959	0.040258
																7.60724	0.041269	0.037703	0.038575	0.038076	0.038426	0.038891	0.038995	0.040206
																7.61147	0.041219	0.037621	0.038445	0.038085	0.038458	0.03875	0.039033	0.040166
																7.61571	0.041197	0.037734	0.03809	0.038112	0.038458	0.038689	0.039043	0.040169
																7.61994	0.041177	0.037819	0.037743	0.038128	0.038498	0.038595	0.039059	0.040191
																7.62417	0.041184	0.037808	0.03767	0.038136	0.038554	0.038531	0.039041	0.040156
																7.62841	0.041177	0.037775	0.037586	0.038101	0.038599	0.038497	0.039061	0.040119
																7.63264	0.041167	0.037737	0.037567	0.038074	0.038667	0.038499	0.039112	0.040092
																7.63687	0.041159	0.037726	0.037507	0.038109	0.038702	0.038481	0.039095	0.04008
																7.64111	0.041189	0.037698	0.037453	0.03815	0.038723	0.038459	0.039041	0.04004
																7.64534	0.041184	0.03767	0.037402	0.038133	0.038779	0.038457	0.038989	0.040023
																7.64957	0.041174	0.037616	0.037339	0.038098	0.038811	0.038467	0.038933	0.040001
																7.65381	0.041187	0.037563	0.037315	0.038139	0.038861	0.038473	0.038974	0.039994
																7.65804	0.041204	0.037527	0.037304	0.038131	0.038909	0.038475	0.039036	0.040011
																7.66227	0.041214	0.037547	0.037282	0.038169	0.038932	0.038497	0.039089	0.039952
																7.66651	0.041202	0.037573	0.037252	0.038196	0.038983	0.038491	0.039141	0.039932
																7.67074	0.041167	0.03765	0.037252	0.03818	0.039107	0.038499	0.039159	0.039971
																7.67497	0.041167	0.03767	0.037282	0.038223	0.039216	0.038518	0.039077	0.039957
																7.67921	0.041219	0.037632	0.037334	0.038253	0.039322	0.038558	0.038948	0.039937
																7.68344	0.041219	0.037611	0.037475	0.038256	0.039176	0.038566	0.038915	0.039932
																7.68767	0.041244	0.037627	0.037608	0.03828	0.038948	0.038579	0.038879	0.039954
																7.69191	0.041309	0.037655	0.037597	0.038299	0.038787	0.038555	0.038905	0.039934
																7.69614	0.041362	0.037683	0.037537	0.038277	0.038628	0.038521	0.038933	0.039929
																7.70037	0.041364	0.037836	0.037461	0.038283	0.038628	0.038529	0.038948	0.039957
																7.70461	0.041397	0.038105	0.037374	0.038288	0.03862	0.038521	0.038969	0.039964
																7.70884	0.041369	0.038443	0.037399	0.038288	0.038628	0.038539	0.039048	0.039959
																7.71307	0.041364	0.03853	0.037402	0.038307	0.038614	0.038611	0.039146	0.039929
																7.71731	0.041444	0.038474	0.037439	0.038283	0.038609	0.038678	0.039271	0.03989
																7.72154	0.041517	0.038302	0.037434	0.038313	0.038593	0.038681	0.039095	0.03986
																7.72577	0.041547	0.038039	0.037437	0.038348	0.038617	0.038691	0.038797	0.039833
																7.73001	0.041539	0.038021	0.037437	0.038291	0.038604	0.038657	0.038779	0.039863
																7.73424	0.041539	0.037964	0.037423	0.038258	0.038607	0.038654	0.0388	0.03986
																7.73847	0.041444	0.037918	0.037423	0.038248	0.038628	0.038689	0.038882	0.039845
																7.74271	0.041382	0.037872	0.037448	0.038253	0.038636	0.038683	0.038915	0.039833
																7.74694	0.041282	0.03777	0.037437	0.038248	0.038644	0.038721	0.038889	0.039848
																7.75117	0.041287	0.037742	0.037442	0.038239	0.038673	0.038755	0.038833	0.039845
																7.7554	0.041339	0.037698	0.037437	0.038237	0.038675	0.038793	0.038779	0.039843
																7.75964	0.041294	0.037691	0.037472	0.038242	0.038702	0.03883	0.038754	0.039855
																7.76387	0.041249	0.037685	0.037505	0.038294	0.038728	0.038886	0.038733	0.03988
																7.76811	0.041229	0.037665	0.037602	0.038345	0.038766	0.038867	0.038687	0.03986
																7.77234	0.041229	0.037639	0.037645	0.038356	0.038811	0.038857	0.038666	0.039838
																7.77657	0.041232	0.03766	0.037621	0.038381	0.038821	0.038894	0.038725	0.039799
																7.78081	0.041257	0.037673	0.037583	0.03841	0.038869	0.038902	0.038733	0.039789
																7.78504	0.041297	0.03776	0.037545	0.038462	0.038914	0.038913	0.038728	0.039801
																7.78927	0.041309	0.037842	0.037515	0.038438	0.038932	0.038907	0.038725	0.039853
																7.7935	0.041332	0.037936	0.037513	0.038332	0.038975	0.038926	0.038766	0.039885
																7.79774	0.041317	0.037898	0.037505	0.038337	0.038993	0.038937	0.038923	0.039954
																7.80197	0.041339	0.037836	0.037526	0.038334	0.038972	0.038963	0.039074	0.039996
																7.80621	0.041309	0.037749	0.037559	0.038337	0.038959	0.038996	0.03892	0.039994
																7.81044	0.041292	0.03768	0.037551	0.038334	0.038885	0.039022	0.038741	0.039964
																7.81467	0.041344	0.037675	0.037545	0.038359	0.038885	0.039004	0.038713	0.03991
																7.8189	0.041489	0.037655	0.037532	0.038372	0.038869	0.038974	0.038659	0.03991
																7.82314	0.041709	0.037657	0.03754	0.038408	0.038935	0.038907	0.038608	0.039976
																7.82737	0.041756	0.03765	0.037575	0.038391	0.038962	0.038945	0.038579	0.040013
																7.8316	0.041709	0.037621	0.037586	0.038397	0.038962	0.038974	0.038567	0.040008
																7.83584	0.041619	0.037603	0.037594	0.038416	0.038993	0.039014	0.038625	0.039952
																7.84007	0.041512	0.037603	0.037597	0.038432	0.039007	0.039086	0.038656	0.039895
																7.84431	0.041532	0.037624	0.037594	0.038429	0.039068	0.03914	0.038664	0.039804
																7.84854	0.041527	0.037662	0.037651	0.038465	0.039123	0.039169	0.038651	0.039742
																7.85277	0.041514	0.037667	0.037648	0.038435	0.039123	0.039126	0.038625	0.039749
																7.85701	0.041534	0.037706	0.037664	0.038446	0.039136	0.03911	0.038623	0.039752
																7.86124	0.041507	0.037755	0.037694	0.038397	0.039179	0.03918	0.038672	0.039789
																7.86547	0.041474	0.03776	0.037751	0.038413	0.039176	0.039198	0.038669	0.039791
																7.8697	0.041454	0.037731	0.037778	0.03844	0.039171	0.039137	0.038656	0.039786
																7.87394	0.041467	0.037752	0.037754	0.038459	0.039205	0.039145	0.038684	0.039816
																7.87817	0.041459	0.037742	0.037724	0.038497	0.039256	0.039134	0.038705	0.039821
																7.88241	0.041616	0.037739	0.037803	0.038549	0.039295	0.039177	0.038697	0.039853
																7.88664	0.041726	0.037757	0.037805	0.038609	0.039306	0.039217	0.038743	0.039853
																7.89087	0.041716	0.037757	0.03786	0.038601	0.039237	0.039265	0.038784	0.039841
																7.8951	0.041666	0.037701	0.037895	0.038614	0.039216	0.039252	0.038838	0.039767
																7.89934	0.041674	0.037667	0.037984	0.038565	0.03924	0.039193	0.038889	0.039734
																7.90357	0.041646	0.037688	0.037984	0.038587	0.039272	0.039185	0.038841	0.039717
																7.9078	0.041634	0.037726	0.037933	0.038652	0.039346	0.039196	0.038741	0.039697
																7.91204	0.041636	0.037747	0.037898	0.038641	0.039372	0.039188	0.038702	0.0397
																7.91627	0.041649	0.037765	0.037892	0.038636	0.039359	0.039172	0.038669	0.039727
																7.9205	0.041659	0.037842	0.037968	0.038658	0.039287	0.039172	0.038723	0.039749
																7.92474	0.041644	0.037859	0.038003	0.038706	0.039213	0.039129	0.038787	0.039749
																7.92897	0.041661	0.037795	0.038052	0.038755	0.039142	0.03915	0.038882	0.039767
																7.9332	0.041676	0.037767	0.038142	0.038761	0.03911	0.03918	0.038889	0.039771
																7.93744	0.041704	0.037798	0.038264	0.038731	0.039147	0.039228	0.038859	0.039734
																7.94167	0.041691	0.037862	0.038293	0.038782	0.039128	0.039252	0.038856	0.039725
																7.9459	0.041711	0.037936	0.038255	0.038777	0.039131	0.039156	0.038864	0.039725
																7.95014	0.041751	0.038205	0.038204	0.038834	0.039075	0.039132	0.038802	0.03973
																7.95437	0.041801	0.03842	0.038144	0.038897	0.039054	0.039105	0.038728	0.039712
																7.9586	0.041916	0.038279	0.038152	0.03891	0.039115	0.039126	0.038631	0.039695
																7.96284	0.041991	0.038156	0.038182	0.038902	0.039118	0.039132	0.038579	0.039678
																7.96707	0.042081	0.038067	0.038209	0.03894	0.039113	0.039134	0.038579	0.039678
																7.9713	0.042101	0.037977	0.038199	0.039097	0.03907	0.03915	0.038615	0.03969
																7.97554	0.042051	0.037895	0.038142	0.039374	0.039062	0.039169	0.038638	0.039705
																7.97977	0.042031	0.037865	0.038144	0.039358	0.039052	0.039196	0.038684	0.03968
																7.984	0.042009	0.037831	0.038204	0.039198	0.039025	0.039228	0.038702	0.039663
																7.98824	0.042044	0.037852	0.038223	0.039173	0.039007	0.039225	0.038705	0.039673
																7.99247	0.042029	0.037872	0.038266	0.03916	0.038951	0.039236	0.038682	0.039695
																7.9967	0.041986	0.038003	0.038307	0.039415	0.03893	0.03922	0.038595	0.039717
																8.00094	0.041924	0.038062	0.038329	0.039532	0.03893	0.039225	0.03851	0.039717
																8.00517	0.041894	0.038023	0.03835	0.039336	0.038946	0.039238	0.038518	0.039717
																8.0094	0.041856	0.037939	0.038369	0.03925	0.03894	0.039273	0.038497	0.039717
																8.01364	0.041824	0.037785	0.038377	0.039203	0.038901	0.039297	0.038477	0.039688
																8.01787	0.041756	0.037762	0.038399	0.039149	0.038922	0.03923	0.038451	0.039697
																8.0221	0.041679	0.037808	0.038448	0.039127	0.03897	0.039164	0.038423	0.039673
																8.02634	0.041649	0.037829	0.03844	0.039138	0.03898	0.039153	0.038428	0.039695
																8.03057	0.041611	0.037872	0.038461	0.039149	0.038999	0.039158	0.038461	0.039737
																8.0348	0.041609	0.0379	0.038556	0.039179	0.039017	0.039265	0.038477	0.0397
																8.03904	0.041621	0.037964	0.03864	0.039212	0.039062	0.039297	0.038479	0.03969
																8.04327	0.041614	0.037995	0.03873	0.039201	0.039036	0.039289	0.03842	0.039678
																8.0475	0.041606	0.037957	0.038741	0.039206	0.03903	0.039276	0.038377	0.039665
																8.05174	0.041589	0.037831	0.038708	0.039239	0.039062	0.03923	0.038369	0.039668
																8.05597	0.041624	0.037793	0.038727	0.039339	0.039118	0.039254	0.038369	0.039638
																8.0602	0.041681	0.037826	0.038792	0.039437	0.039155	0.039257	0.038385	0.039596
																8.06444	0.041671	0.037888	0.038903	0.039537	0.039184	0.039318	0.038385	0.039618
																8.06867	0.041654	0.037993	0.038977	0.039622	0.039229	0.039326	0.038385	0.039633
																8.0729	0.041631	0.038464	0.038846	0.039641	0.039187	0.039286	0.038326	0.039663
																8.07714	0.041567	0.038668	0.038776	0.039635	0.039171	0.039273	0.038297	0.03967
																8.08137	0.041544	0.0384	0.038779	0.039649	0.039227	0.039297	0.038295	0.039628
																8.0856	0.041537	0.038218	0.038787	0.039676	0.039298	0.039321	0.038297	0.039643
																8.08984	0.041584	0.038138	0.038868	0.039706	0.03933	0.039324	0.038292	0.03966
																8.09407	0.041734	0.038113	0.038911	0.039806	0.039359	0.039326	0.038279	0.039651
																8.0983	0.041881	0.038054	0.038949	0.039934	0.03937	0.039318	0.038277	0.039606
																8.10254	0.041729	0.037913	0.039001	0.040023	0.039438	0.039297	0.038279	0.039614
																8.10677	0.041569	0.037821	0.039028	0.040121	0.039494	0.039289	0.038256	0.039596
																8.111	0.041494	0.037806	0.039014	0.040214	0.039563	0.039292	0.038236	0.039611
																8.11524	0.041444	0.037778	0.038993	0.040319	0.039624	0.039321	0.038244	0.039626
																8.11947	0.041409	0.037731	0.038987	0.040455	0.039717	0.039417	0.038218	0.03966
																8.1237	0.041409	0.037734	0.038977	0.040569	0.039812	0.039425	0.038195	0.039754
																8.12794	0.041419	0.037757	0.038979	0.04071	0.039921	0.039401	0.038182	0.039907
																8.13217	0.041384	0.037762	0.038995	0.040844	0.040021	0.03938	0.038136	0.040072
																8.1364	0.041347	0.037785	0.039001	0.040958	0.040138	0.039369	0.038138	0.040218
																8.14063	0.041322	0.037801	0.039031	0.041036	0.040231	0.039345	0.0381	0.039949
																8.14487	0.041284	0.037806	0.039096	0.041074	0.040294	0.039316	0.038092	0.039601
																8.1491	0.041289	0.037842	0.039117	0.041167	0.040361	0.039278	0.038108	0.039544
																8.15334	0.041297	0.037865	0.039161	0.041243	0.040424	0.03922	0.038087	0.039498
																8.15757	0.041309	0.037847	0.039231	0.041332	0.040538	0.03919	0.038072	0.039549
																8.1618	0.041287	0.037831	0.039291	0.041403	0.040657	0.039206	0.038095	0.039542
																8.16604	0.041229	0.037824	0.039315	0.041438	0.040769	0.039249	0.03811	0.039517
																8.17027	0.041239	0.037854	0.039334	0.04146	0.040837	0.039265	0.038118	0.039505
																8.1745	0.041247	0.037885	0.03934	0.04149	0.040935	0.039257	0.038123	0.039498
																8.17874	0.041274	0.037875	0.039418	0.041525	0.04097	0.039185	0.038092	0.039493
																8.18297	0.041279	0.037877	0.039464	0.041558	0.041015	0.039132	0.038049	0.03949
																8.1872	0.041302	0.037813	0.039478	0.041612	0.041052	0.039129	0.03801	0.039503
																8.19144	0.041324	0.037757	0.039494	0.041655	0.041079	0.039145	0.037985	0.039495
																8.19567	0.041434	0.037785	0.039527	0.041712	0.041084	0.039153	0.037985	0.039512
																8.1999	0.041407	0.037772	0.039554	0.041742	0.041171	0.039161	0.03799	0.039493
																8.20414	0.041287	0.037772	0.039611	0.041769	0.041253	0.039185	0.038008	0.039441
																8.20837	0.041207	0.037793	0.039668	0.041794	0.041322	0.039153	0.037992	0.039433
																8.2126	0.041157	0.037801	0.039708	0.041799	0.041351	0.03918	0.037992	0.039443
																8.21683	0.041114	0.037795	0.039774	0.041862	0.041245	0.039164	0.038018	0.039451
																8.22107	0.041097	0.037803	0.039844	0.041908	0.04111	0.039158	0.038069	0.039475
																8.2253	0.041104	0.037821	0.039841	0.042	0.041057	0.039166	0.038256	0.03952
																8.22954	0.041127	0.037831	0.039855	0.042057	0.04101	0.039169	0.038351	0.039517
																8.23377	0.041134	0.037819	0.039928	0.042076	0.040986	0.039145	0.038374	0.039483
																8.238	0.041132	0.037811	0.039971	0.042106	0.040922	0.039161	0.038236	0.039456
																8.24224	0.041137	0.037788	0.040001	0.042109	0.040853	0.039206	0.038008	0.039441
																8.24647	0.041127	0.037808	0.040045	0.042144	0.040798	0.039233	0.037903	0.039426
																8.2507	0.041117	0.037831	0.040069	0.042223	0.040718	0.039201	0.037831	0.039438
																8.25493	0.041132	0.037839	0.040145	0.042245	0.040684	0.039161	0.037857	0.03948
																8.25917	0.041124	0.037819	0.040196	0.042261	0.04062	0.039097	0.037867	0.03951
																8.2634	0.041099	0.037834	0.040191	0.042321	0.040517	0.0391	0.037959	0.039473
																8.26764	0.041072	0.037813	0.040161	0.042361	0.040424	0.0391	0.038021	0.039517
																8.27187	0.041052	0.037762	0.040218	0.04241	0.040382	0.03911	0.038126	0.039596
																8.2761	0.041062	0.037726	0.040324	0.042462	0.040323	0.039134	0.038113	0.039606
																8.28033	0.041087	0.037691	0.040508	0.042503	0.040265	0.03915	0.03808	0.039544
																8.28457	0.041092	0.037729	0.04073	0.042543	0.04026	0.039129	0.038041	0.039512
																8.2888	0.041102	0.037767	0.04095	0.042554	0.04026	0.0391	0.037987	0.039493
																8.29303	0.041109	0.0379	0.040749	0.042614	0.040247	0.03907	0.037941	0.039517
																8.29727	0.041109	0.038016	0.040489	0.04266	0.040231	0.039062	0.037903	0.039552
																8.3015	0.041052	0.038069	0.040438	0.042666	0.040207	0.039094	0.037905	0.039532
																8.30574	0.041019	0.038051	0.040476	0.042687	0.040172	0.039108	0.037877	0.039505
																8.30997	0.041017	0.037931	0.040524	0.042663	0.040135	0.039145	0.037918	0.039468
																8.3142	0.040999	0.037862	0.040603	0.042663	0.040053	0.039121	0.037913	0.039453
																8.31843	0.040974	0.037813	0.040711	0.042698	0.039905	0.039102	0.037869	0.039431
																8.32267	0.040919	0.037831	0.040852	0.042695	0.039788	0.039084	0.037877	0.039433
																8.3269	0.040855	0.037903	0.040931	0.042736	0.039688	0.039062	0.037918	0.039463
																8.33113	0.04083	0.037875	0.040866	0.042758	0.039643	0.039105	0.037939	0.039441
																8.33537	0.040785	0.037844	0.040782	0.042763	0.0396	0.039145	0.037946	0.039433
																8.3396	0.040752	0.037898	0.040749	0.042796	0.039597	0.039265	0.037962	0.039453
																8.34383	0.040705	0.037921	0.040749	0.042837	0.039595	0.03934	0.03798	0.039468
																8.34807	0.04071	0.037931	0.040747	0.042831	0.039587	0.039334	0.038008	0.039463
																8.3523	0.040722	0.037842	0.04076	0.04285	0.039544	0.039244	0.038039	0.039456
																8.35653	0.040715	0.037708	0.040793	0.042891	0.039478	0.039108	0.038074	0.039458
																8.36077	0.04071	0.03765	0.040814	0.042796	0.039425	0.039105	0.038026	0.039466
																8.365	0.040662	0.037624	0.040842	0.042695	0.039322	0.039097	0.037951	0.039461
																8.36923	0.04065	0.037578	0.040899	0.042633	0.03934	0.039086	0.038036	0.039473
																8.37347	0.0406	0.037539	0.040907	0.042576	0.039325	0.039036	0.038126	0.039468
																8.3777	0.040607	0.037568	0.040926	0.042549	0.039227	0.039036	0.038213	0.039448
																8.38193	0.040612	0.037563	0.040936	0.04253	0.039205	0.039028	0.038236	0.039441
																8.38617	0.040625	0.037557	0.040974	0.0425	0.039158	0.039036	0.038105	0.039446
																8.3904	0.040602	0.037547	0.041067	0.042457	0.039089	0.039038	0.038077	0.039438
																8.39463	0.040532	0.037573	0.04118	0.042402	0.039049	0.039046	0.038067	0.039396
																8.39887	0.040515	0.037693	0.041202	0.042364	0.039017	0.03902	0.038095	0.039409
																8.4031	0.040465	0.03779	0.041218	0.042296	0.039017	0.039046	0.038133	0.039429
																8.40733	0.04047	0.037872	0.041164	0.042218	0.038983	0.039046	0.038218	0.039466
																8.41157	0.040475	0.037911	0.041086	0.042155	0.038983	0.039068	0.038297	0.039527
																8.4158	0.040517	0.03778	0.041069	0.042082	0.038932	0.03907	0.038303	0.039564
																8.42003	0.040547	0.037667	0.041077	0.042006	0.038906	0.039089	0.038279	0.039599
																8.42427	0.04048	0.037632	0.041099	0.041932	0.038887	0.039108	0.038218	0.039594
																8.4285	0.040455	0.03758	0.041105	0.041911	0.03885	0.039089	0.03821	0.039544
																8.43273	0.040432	0.037603	0.041159	0.041846	0.03884	0.039038	0.038205	0.039475
																8.43697	0.040695	0.037547	0.041229	0.041789	0.038789	0.039084	0.038236	0.039466
																8.4412	0.040934	0.037529	0.041319	0.041769	0.038787	0.039142	0.038251	0.039463
																8.44543	0.040842	0.037547	0.041316	0.04174	0.038739	0.039201	0.038236	0.039485
																8.44967	0.040695	0.037568	0.041302	0.041707	0.03871	0.039294	0.038244	0.03951
																8.4539	0.040467	0.037496	0.041297	0.041696	0.038697	0.039356	0.038297	0.039493
[truncated: 389 more rows]

## Sheet: 2I
																							Fortessa	yeast | Freq. of Parent	yeast/Single Cells | Freq. of Parent	yeast/Single Cells/dead | Freq. of Parent	Sample name
																							20-1104 Yeast Viability_yNA982 pos control.fcs	99.6 %	99.1 %	100.0 %	wt boiled
																							20-1104 Yeast Viability_yNA983 pos control.fcs	99.6 %	99.1 %	100.0 %	wt boiled
																							20-1104 Yeast Viability_yNA982 unstained.fcs	99.8 %	99.0 %	0.2 %	wt unstained
																							20-1104 Yeast Viability_yNA983 unstained.fcs	99.8 %	98.9 %	0.0 %	wt unstained
																							20-1104 Yeast Viability_yNA982.fcs	99.8 %	99.1 %	0.8 %	wt
																							20-1104 Yeast Viability_yNA983.fcs	99.8 %	99.0 %	0.8 %	wt
																							20-1104 Yeast Viability_yNA986.fcs	97.9 %	99.1 %	1.7 %	rtt101
																							20-1104 Yeast Viability_yNA987.fcs	98.3 %	99.1 %	1.6 %	rtt101
																							20-1104 Yeast Viability_yNA1059.fcs	99.9 %	99.2 %	0.6 %	RNH202-TAP
																							20-1104 Yeast Viability_yNA1060.fcs	99.8 %	99.0 %	0.7 %	RNH202-TAP
																							20-1104 Yeast Viability_yNA1002.fcs	98.0 %	99.0 %	1.6 %	RNH202-TAP rtt101
																							20-1104 Yeast Viability_yNA1003.fcs	98.3 %	99.0 %	1.6 %	RNH202-TAP rtt101
																							20-1104 Yeast Viability_yVK460.fcs	99.8 %	99.5 %	1.0 %	rnh201
																							20-1104 Yeast Viability_yVK477.fcs	99.7 %	99.5 %	0.9 %	rnh201
																							20-1104 Yeast Viability_yVK464.fcs	97.9 %	99.4 %	1.5 %	rnh201 rtt101
																							20-1104 Yeast Viability_yVK465.fcs	97.3 %	99.2 %	2.7 %	rnh201 rtt101
																							20-1104 Yeast Viability_yVK470.fcs	96.2 %	98.6 %	2.3 %	rnh201 rtt101
																							20-1104 Yeast Viability_yVK471.fcs	96.9 %	99.3 %	2.9 %	rnh201 rtt101
																							20-1104 Yeast Viability_yNA1027.fcs	99.7 %	99.1 %	0.9 %	S-RNH202-TAP
																							20-1104 Yeast Viability_yNA1028.fcs	99.7 %	99.1 %	0.9 %	S-RNH202-TAP
																							20-1104 Yeast Viability_yNA1031.fcs	92.6 %	98.9 %	5.8 %	S-RNH202-TAP rtt101
																							20-1104 Yeast Viability_yNA1032.fcs	91.3 %	99.1 %	6.2 %	S-RNH202-TAP rtt101
																							20-1104 Yeast Viability_yNA1033.fcs	94.1 %	99.3 %	2.4 %	S-RNH202-TAP rtt101
																							20-1104 Yeast Viability_yNA1034.fcs	92.3 %	99.4 %	4.3 %	S-RNH202-TAP rtt101
																							GraphPad Prism8: One way Anova - multiple comparisons
																							Number of families	1
																							Number of comparisons per family	45
																							Alpha	0.05
																							Tukey's multiple comparisons test	Mean Diff,	95,00% CI of diff,	Significant?	Summary	Adjusted P Value
																							rnh201Δ vs. rnh201Δrtt101Δ	-1.4	-4,153 to 1,353	No	ns	0.6761	A-B
																							rnh201Δ vs. rtt101Δ	-0.7	-3,879 to 2,479	No	ns	0.9969	A-C
																							rnh201Δ vs. wt unstained	0.45	-2,729 to 3,629	No	ns	>0,9999	A-D
																							rnh201Δ vs. wt boiled	-99.05	-102,2 to -95,87	Yes	****	<0,0001	A-E
																							rnh201Δ vs. wt	0.15	-3,029 to 3,329	No	ns	>0,9999	A-F
																							rnh201Δ vs. RNH202-TAP	0.3	-2,879 to 3,479	No	ns	>0,9999	A-G
																							rnh201Δ vs. RNH202-TAP rtt101Δ	-0.65	-3,829 to 2,529	No	ns	0.9982	A-H
																							rnh201Δ vs. S-RNH202-TAP	0.05	-3,129 to 3,229	No	ns	>0,9999	A-I
																							rnh201Δ vs. S-RNH202-TAP rtt101Δ	-3.725	-6,478 to -0,9720	Yes	**	0.005	A-J
																							rnh201Δrtt101Δ vs. rtt101Δ	0.7	-2,053 to 3,453	No	ns	0.9914	B-C
																							rnh201Δrtt101Δ vs. wt unstained	1.85	-0,9030 to 4,603	No	ns	0.3454	B-D
																							rnh201Δrtt101Δ vs. wt boiled	-97.65	-100,4 to -94,90	Yes	****	<0,0001	B-E
																							rnh201Δrtt101Δ vs. wt	1.55	-1,203 to 4,303	No	ns	0.559	B-F
																							rnh201Δrtt101Δ vs. RNH202-TAP	1.7	-1,053 to 4,453	No	ns	0.4462	B-G
																							rnh201Δrtt101Δ vs. RNH202-TAP rtt101Δ	0.75	-2,003 to 3,503	No	ns	0.9863	B-H
																							rnh201Δrtt101Δ vs. S-RNH202-TAP	1.45	-1,303 to 4,203	No	ns	0.6372	B-I
																							rnh201Δrtt101Δ vs. S-RNH202-TAP rtt101Δ	-2.325	-4,573 to -0,07718	Yes	*	0.04	B-J
																							rtt101Δ vs. wt unstained	1.15	-2,029 to 4,329	No	ns	0.9258	C-D
																							rtt101Δ vs. wt boiled	-98.35	-101,5 to -95,17	Yes	****	<0,0001	C-E
																							rtt101Δ vs. wt	0.85	-2,329 to 4,029	No	ns	0.9879	C-F
																							rtt101Δ vs. RNH202-TAP	1	-2,179 to 4,179	No	ns	0.9662	C-G
																							rtt101Δ vs. RNH202-TAP rtt101Δ	0.05	-3,129 to 3,229	No	ns	>0,9999	C-H
																							rtt101Δ vs. S-RNH202-TAP	0.75	-2,429 to 3,929	No	ns	0.9949	C-I
																							rtt101Δ vs. S-RNH202-TAP rtt101Δ	-3.025	-5,778 to -0,2720	Yes	*	0.0263	C-J
																							wt unstained vs. wt boiled	-99.5	-102,7 to -96,32	Yes	****	<0,0001	D-E
																							wt unstained vs. wt	-0.3	-3,479 to 2,879	No	ns	>0,9999	D-F
																							wt unstained vs. RNH202-TAP	-0.15	-3,329 to 3,029	No	ns	>0,9999	D-G
																							wt unstained vs. RNH202-TAP rtt101Δ	-1.1	-4,279 to 2,079	No	ns	0.9416	D-H
																							wt unstained vs. S-RNH202-TAP	-0.4	-3,579 to 2,779	No	ns	>0,9999	D-I
																							wt unstained vs. S-RNH202-TAP rtt101Δ	-4.175	-6,928 to -1,422	Yes	**	0.0017	D-J
																							wt boiled vs. wt	99.2	96,02 to 102,4	Yes	****	<0,0001	E-F
																							wt boiled vs. RNH202-TAP	99.35	96,17 to 102,5	Yes	****	<0,0001	E-G
																							wt boiled vs. RNH202-TAP rtt101Δ	98.4	95,22 to 101,6	Yes	****	<0,0001	E-H
																							wt boiled vs. S-RNH202-TAP	99.1	95,92 to 102,3	Yes	****	<0,0001	E-I
																							wt boiled vs. S-RNH202-TAP rtt101Δ	95.33	92,57 to 98,08	Yes	****	<0,0001	E-J
																							wt vs. RNH202-TAP	0.15	-3,029 to 3,329	No	ns	>0,9999	F-G
																							wt vs. RNH202-TAP rtt101Δ	-0.8	-3,979 to 2,379	No	ns	0.992	F-H
																							wt vs. S-RNH202-TAP	-0.1	-3,279 to 3,079	No	ns	>0,9999	F-I
																							wt vs. S-RNH202-TAP rtt101Δ	-3.875	-6,628 to -1,122	Yes	**	0.0035	F-J
																							RNH202-TAP vs. RNH202-TAP rtt101Δ	-0.95	-4,129 to 2,229	No	ns	0.9752	G-H
																							RNH202-TAP vs. S-RNH202-TAP	-0.25	-3,429 to 2,929	No	ns	>0,9999	G-I
																							RNH202-TAP vs. S-RNH202-TAP rtt101Δ	-4.025	-6,778 to -1,272	Yes	**	0.0025	G-J
																							RNH202-TAP rtt101Δ vs. S-RNH202-TAP	0.7	-2,479 to 3,879	No	ns	0.9969	H-I
																							RNH202-TAP rtt101Δ vs. S-RNH202-TAP rtt101Δ	-3.075	-5,828 to -0,3220	Yes	*	0.0233	H-J
																							S-RNH202-TAP vs. S-RNH202-TAP rtt101Δ	-3.775	-6,528 to -1,022	Yes	**	0.0044	I-J
																							Test details	Mean 1	Mean 2	Mean Diff,	SE of diff,	n1	n2	q	DF
																							rnh201Δ vs. rnh201Δrtt101Δ	0.95	2.35	-1.4	0.7411	2	4	2.672	14
																							rnh201Δ vs. rtt101Δ	0.95	1.65	-0.7	0.8558	2	2	1.157	14
																							rnh201Δ vs. wt unstained	0.95	0.5	0.45	0.8558	2	2	0.7437	14
																							rnh201Δ vs. wt boiled	0.95	100	-99.05	0.8558	2	2	163.7	14
																							rnh201Δ vs. wt	0.95	0.8	0.15	0.8558	2	2	0.2479	14
																							rnh201Δ vs. RNH202-TAP	0.95	0.65	0.3	0.8558	2	2	0.4958	14
																							rnh201Δ vs. RNH202-TAP rtt101Δ	0.95	1.6	-0.65	0.8558	2	2	1.074	14
																							rnh201Δ vs. S-RNH202-TAP	0.95	0.9	0.05	0.8558	2	2	0.08263	14
																							rnh201Δ vs. S-RNH202-TAP rtt101Δ	0.95	4.675	-3.725	0.7411	2	4	7.108	14
																							rnh201Δrtt101Δ vs. rtt101Δ	2.35	1.65	0.7	0.7411	4	2	1.336	14
																							rnh201Δrtt101Δ vs. wt unstained	2.35	0.5	1.85	0.7411	4	2	3.53	14
																							rnh201Δrtt101Δ vs. wt boiled	2.35	100	-97.65	0.7411	4	2	186.3	14
																							rnh201Δrtt101Δ vs. wt	2.35	0.8	1.55	0.7411	4	2	2.958	14
																							rnh201Δrtt101Δ vs. RNH202-TAP	2.35	0.65	1.7	0.7411	4	2	3.244	14
																							rnh201Δrtt101Δ vs. RNH202-TAP rtt101Δ	2.35	1.6	0.75	0.7411	4	2	1.431	14
																							rnh201Δrtt101Δ vs. S-RNH202-TAP	2.35	0.9	1.45	0.7411	4	2	2.767	14
																							rnh201Δrtt101Δ vs. S-RNH202-TAP rtt101Δ	2.35	4.675	-2.325	0.6051	4	4	5.434	14
																							rtt101Δ vs. wt unstained	1.65	0.5	1.15	0.8558	2	2	1.9	14
																							rtt101Δ vs. wt boiled	1.65	100	-98.35	0.8558	2	2	162.5	14
																							rtt101Δ vs. wt	1.65	0.8	0.85	0.8558	2	2	1.405	14
																							rtt101Δ vs. RNH202-TAP	1.65	0.65	1	0.8558	2	2	1.653	14
																							rtt101Δ vs. RNH202-TAP rtt101Δ	1.65	1.6	0.05	0.8558	2	2	0.08263	14
																							rtt101Δ vs. S-RNH202-TAP	1.65	0.9	0.75	0.8558	2	2	1.239	14
																							rtt101Δ vs. S-RNH202-TAP rtt101Δ	1.65	4.675	-3.025	0.7411	2	4	5.772	14
																							wt unstained vs. wt boiled	0.5	100	-99.5	0.8558	2	2	164.4	14
																							wt unstained vs. wt	0.5	0.8	-0.3	0.8558	2	2	0.4958	14
																							wt unstained vs. RNH202-TAP	0.5	0.65	-0.15	0.8558	2	2	0.2479	14
																							wt unstained vs. RNH202-TAP rtt101Δ	0.5	1.6	-1.1	0.8558	2	2	1.818	14
																							wt unstained vs. S-RNH202-TAP	0.5	0.9	-0.4	0.8558	2	2	0.661	14
																							wt unstained vs. S-RNH202-TAP rtt101Δ	0.5	4.675	-4.175	0.7411	2	4	7.967	14
																							wt boiled vs. wt	100	0.8	99.2	0.8558	2	2	163.9	14
																							wt boiled vs. RNH202-TAP	100	0.65	99.35	0.8558	2	2	164.2	14
																							wt boiled vs. RNH202-TAP rtt101Δ	100	1.6	98.4	0.8558	2	2	162.6	14
																							wt boiled vs. S-RNH202-TAP	100	0.9	99.1	0.8558	2	2	163.8	14
																							wt boiled vs. S-RNH202-TAP rtt101Δ	100	4.675	95.33	0.7411	2	4	181.9	14
																							wt vs. RNH202-TAP	0.8	0.65	0.15	0.8558	2	2	0.2479	14
																							wt vs. RNH202-TAP rtt101Δ	0.8	1.6	-0.8	0.8558	2	2	1.322	14
																							wt vs. S-RNH202-TAP	0.8	0.9	-0.1	0.8558	2	2	0.1653	14
																							wt vs. S-RNH202-TAP rtt101Δ	0.8	4.675	-3.875	0.7411	2	4	7.394	14
																							RNH202-TAP vs. RNH202-TAP rtt101Δ	0.65	1.6	-0.95	0.8558	2	2	1.57	14
																							RNH202-TAP vs. S-RNH202-TAP	0.65	0.9	-0.25	0.8558	2	2	0.4131	14
																							RNH202-TAP vs. S-RNH202-TAP rtt101Δ	0.65	4.675	-4.025	0.7411	2	4	7.681	14
																							RNH202-TAP rtt101Δ vs. S-RNH202-TAP	1.6	0.9	0.7	0.8558	2	2	1.157	14
																							RNH202-TAP rtt101Δ vs. S-RNH202-TAP rtt101Δ	1.6	4.675	-3.075	0.7411	2	4	5.868	14
																							S-RNH202-TAP vs. S-RNH202-TAP rtt101Δ	0.9	4.675	-3.775	0.7411	2	4	7.204	14

## Sheet: 3G
G1 phase plating assay
185 ctrl G1	185 + IAA G1	186 ctrl G1	186 + IAA G1		185 = yMT185 pol2-M644G RNH201-AID* AFB2
155.645	179.545	115.217	108.333		186 = yMT186 pol2-M644G RNH201-AID* AFB2 rtt101
150.806	134.091	83.3333	101.042
240.323	159.091	100.725	106.25
173.387	156.818	95.6522	114.583
165.323	140.909	105.797	113.542
150	181.061	109.42	98.9583
140.323	178.788	107.971	98.9583
GraphPad PRISM8: Brown-Forsythe and Welch ANOVA tests; mutliple comparisons
Number of families	1
Number of comparisons per family	6
Alpha	0.05
Dunnett's T3 multiple comparisons test	Mean Diff,	95,00% CI of diff,	Significant?	Summary	Adjusted P Value
185 ctrl G1 vs. 185 + IAA G1	6.501	-46,64 to 59,64	No	ns	0.9976	A-B
185 ctrl G1 vs. 186 ctrl G1	65.38	11,52 to 119,3	Yes	**	0.0091	A-C
185 ctrl G1 vs. 186 + IAA G1	62.02	6,349 to 117,7	Yes	*	0.0151	A-D
185 + IAA G1 vs. 186 ctrl G1	58.88	28,02 to 89,75	Yes	***	0.0003	B-C
185 + IAA G1 vs. 186 + IAA G1	55.52	24,55 to 86,49	Yes	***	0.0009	B-D
186 ctrl G1 vs. 186 + IAA G1	-3.364	-20,41 to 13,68	No	ns	0.9722	C-D
Test details	Mean 1	Mean 2	Mean Diff,	SE of diff,	n1	n2	t	DF
185 ctrl G1 vs. 185 + IAA G1	168	161.5	6.501	14.65	7	7	0.4437	9.525
185 ctrl G1 vs. 186 ctrl G1	168	102.6	65.38	13.34	7	7	4.902	7.166
185 ctrl G1 vs. 186 + IAA G1	168	106	62.02	12.97	7	7	4.782	6.457
185 + IAA G1 vs. 186 ctrl G1	161.5	102.6	58.88	8.278	7	7	7.114	9.322
185 + IAA G1 vs. 186 + IAA G1	161.5	106	55.52	7.669	7	7	7.24	7.391
186 ctrl G1 vs. 186 + IAA G1	102.6	106	-3.364	4.699	7	7	0.7159	10.05

## Sheet: 3H
S phase plating assay
185 ctrl S	185 + IAA S	186 ctrl S	186 + IAA S		185 = yMT185 pol2-M644G RNH201-AID* AFB2
128.814	144	94	26.1		186 = yMT186 pol2-M644G RNH201-AID* AFB2 rtt101
125.424	132	56	32.6
139.831	135	89	28.3
94.9153	138	126	31.5
102.542	107	130	38
154.237	116	83	31.5
152.542	122	102	38
GraphPad PRISM8: Brown-Forsythe and Welch ANOVA tests; mutliple comparisons
Number of families	1
Number of comparisons per family	6
Alpha	0.05
Dunnett's T3 multiple comparisons test	Mean Diff,	95,00% CI of diff,	Significant?	Summary	Adjusted P Value
185 ctrl S vs. 185 + IAA S	0.615	-35,75 to 36,98	No	ns	>0,9999	A-B
185 ctrl S vs. 186 ctrl S	31.19	-14,03 to 76,40	No	ns	0.1664	A-C
185 ctrl S vs. 186 + IAA S	96.04	57,99 to 134,1	Yes	***	0.0002	A-D
185 + IAA S vs. 186 ctrl S	30.57	-9,889 to 71,03	No	ns	0.1003	B-C
185 + IAA S vs. 186 + IAA S	95.43	74,18 to 116,7	Yes	****	<0,0001	B-D
186 ctrl S vs. 186 + IAA S	64.86	22,83 to 106,9	Yes	**	0.0029	C-D
Test details	Mean 1	Mean 2	Mean Diff,	SE of diff,	n1	n2	t	DF
185 ctrl S vs. 185 + IAA S	128.3	127.7	0.615	10.03	7	7	0.06135	9.549
185 ctrl S vs. 186 ctrl S	128.3	97.14	31.19	12.99	7	7	2.401	11.88
185 ctrl S vs. 186 + IAA S	128.3	32.29	96.04	8.865	7	7	10.83	6.455
185 + IAA S vs. 186 ctrl S	127.7	97.14	30.57	10.85	7	7	2.817	8.988
185 + IAA S vs. 186 + IAA S	127.7	32.29	95.43	5.26	7	7	18.14	7.373
186 ctrl S vs. 186 + IAA S	97.14	32.29	64.86	9.79	7	7	6.625	6.371

## Sheet: S1A
wild type	wild type	wild type	wild type	wild type	wild type	wild type	wild type	wild type	wild type	wild type	wild type	wild type	wild type	wild type	wild type	wild type	wild type	wild type	wild type	rnh202Δ	rnh202Δ	rnh202Δ	rnh202Δ	rnh202Δ	rnh202Δ	rnh202Δ	rnh202Δ	rnh202Δ	rnh202Δ	rnh202Δ	rnh202Δ	rnh202Δ	rnh202Δ	rnh202Δ	rnh202Δ	rnh202Δ	rnh202Δ	rnh202Δ	rnh202Δ	pol2-M644G	pol2-M644G	pol2-M644G	pol2-M644G	pol2-M644G	pol2-M644G	pol2-M644G	pol2-M644G	pol2-M644G	pol2-M644G
1.25e-07	8.77e-08	1.61e-07	4.94e-07	2.09e-07	2.22e-07	1.04e-07	8.01e-08	1.11e-07	2.1e-07	1.53e-07	1.37e-07	1.11e-07	7.07e-08	8.97e-08	1.78e-07	9.6e-08	1.39e-07	1.44e-07	8.64e-08	3.92e-07	2.17e-07	5.84e-07	2.14e-07	2.8e-07	3.25e-07	4.74e-07	3.99e-07	2.52e-07	4.49e-07	2.37e-07	2.76e-07	1.59e-07	4.52e-07	2.69e-07	5.36e-07	1.64e-07	1.76e-07	2.56e-07	5.82e-07	1.37e-06	1.3e-06	2.22e-06	1.55e-06	2.89e-06	2.06e-06	2e-06	9.86e-07	1e-06	1.21e-06
[truncated: 110 more columns]

## Sheet: S1E
kDa for the size of the fusion protein is given; Western blot had one band that was clearly assigned to the fusion protein with cell cycle regulation

## Sheet: S3E
growth curve: population doubling times
yNA 1817	yNA 1816	yNA 1815	yNA 1814	yNA 1813	yNA 1812	yNA1817 0.10M HU	yNA1816 0.10M HU	yNA1815 0.10M HU	yNA1814 0.10M HU	yNA1813 0.10M HU	yNA1812 0.10M HU
2.08366	2.0347	2.03238	2.18204	2.49741	2.57247	3.07625	3.05815	3.11901	3.33191	3.98941	4.48341
1.96209	2.0018	1.95311	2.05013	2.38806	2.1956	2.72199	2.71096	2.58568	2.80529	3.33606	3.09191
1.92073	1.91266	1.9239	2.04778	2.3805	2.27328	2.58882	2.72866	2.72396	2.99634	3.79883	3.2747
2.05542	2.12147	2.06666	2.29181	2.43303	2.40818	2.6477	2.85048	2.77698	3.09238	3.65491	3.89258
2.11568	2.16409	2.13256	2.38971	2.51796	2.5145	2.82593	2.87181	2.79942	3.36762	3.54525	3.33243
2.11104	2.08552	2.09735	2.31967	2.65583	2.35936	2.88416	2.8983	2.87775	3.20798	3.77622	3.52367
GraphPad PRISM8: Brown-Forsythe and Welch ANOVA test
Number of families	1
Number of comparisons per family	66
Alpha	0.05
Dunnett's T3 multiple comparisons test	Mean Diff,	95,00% CI of diff,	Significant?	Summary	Adjusted P Value
yNA 1817 vs. yNA 1816	-0.01193	-0,2555 to 0,2316	No	ns	>0,9999	A-B
yNA 1817 vs. yNA 1815	0.007112	-0,2241 to 0,2384	No	ns	>0,9999	A-C
yNA 1817 vs. yNA 1814	-0.1721	-0,5299 to 0,1857	No	ns	0.5761	A-D
yNA 1817 vs. yNA 1813	-0.4374	-0,7099 to -0,1649	Yes	***	0.0008	A-E
yNA 1817 vs. yNA 1812	-0.3458	-0,7008 to 0,009199	Yes	*	0.0292	A-F
yNA 1817 vs. yNA1817 0.10M HU	-0.7494	-1,195 to -0,3033	Yes	**	0.0011	A-G
yNA 1817 vs. yNA1816 0.10M HU	-0.8116	-1,124 to -0,4995	Yes	****	<0,0001	A-H
yNA 1817 vs. yNA1815 0.10M HU	-0.7724	-1,220 to -0,3245	Yes	***	0.0009	A-I
yNA 1817 vs. yNA1814 0.10M HU	-1.092	-1,653 to -0,5309	Yes	***	0.0007	A-J
yNA 1817 vs. yNA1813 0.10M HU	-1.642	-2,233 to -1,051	Yes	****	<0,0001	A-K
yNA 1817 vs. yNA1812 0.10M HU	-1.558	-2,964 to -0,1523	Yes	*	0.0159	A-L
yNA 1816 vs. yNA 1815	0.01905	-0,2249 to 0,2630	No	ns	>0,9999	B-C
yNA 1816 vs. yNA 1814	-0.1601	-0,5277 to 0,2074	No	ns	0.7023	B-D
yNA 1816 vs. yNA 1813	-0.4254	-0,7000 to -0,1509	Yes	***	0.0009	B-E
yNA 1816 vs. yNA 1812	-0.3339	-0,6987 to 0,03093	Yes	*	0.0418	B-F
yNA 1816 vs. yNA1817 0.10M HU	-0.7374	-1,192 to -0,2826	Yes	**	0.0014	B-G
yNA 1816 vs. yNA1816 0.10M HU	-0.7997	-1,122 to -0,4774	Yes	****	<0,0001	B-H
yNA 1816 vs. yNA1815 0.10M HU	-0.7604	-1,217 to -0,3039	Yes	**	0.0012	B-I
yNA 1816 vs. yNA1814 0.10M HU	-1.08	-1,610 to -0,5506	Yes	***	0.0003	B-J
yNA 1816 vs. yNA1813 0.10M HU	-1.63	-2,187 to -1,073	Yes	****	<0,0001	B-K
yNA 1816 vs. yNA1812 0.10M HU	-1.546	-2,956 to -0,1364	Yes	*	0.0167	B-L
yNA 1815 vs. yNA 1814	-0.1792	-0,5374 to 0,1790	No	ns	0.5238	C-D
yNA 1815 vs. yNA 1813	-0.4445	-0,7082 to -0,1808	Yes	***	0.0004	C-E
yNA 1815 vs. yNA 1812	-0.3529	-0,7082 to 0,002431	Yes	*	0.026	C-F
yNA 1815 vs. yNA1817 0.10M HU	-0.7565	-1,203 to -0,3101	Yes	**	0.0011	C-G
yNA 1815 vs. yNA1816 0.10M HU	-0.8187	-1,131 to -0,5063	Yes	****	<0,0001	C-H
yNA 1815 vs. yNA1815 0.10M HU	-0.7795	-1,228 to -0,3314	Yes	***	0.0009	C-I
yNA 1815 vs. yNA1814 0.10M HU	-1.099	-1,661 to -0,5378	Yes	***	0.0007	C-J
yNA 1815 vs. yNA1813 0.10M HU	-1.649	-2,240 to -1,058	Yes	****	<0,0001	C-K
yNA 1815 vs. yNA1812 0.10M HU	-1.565	-2,972 to -0,1593	Yes	*	0.0156	C-L
yNA 1814 vs. yNA 1813	-0.2653	-0,6324 to 0,1018	No	ns	0.1543	D-E
yNA 1814 vs. yNA 1812	-0.1737	-0,5793 to 0,2319	No	ns	0.8166	D-F
yNA 1814 vs. yNA1817 0.10M HU	-0.5773	-1,035 to -0,1197	Yes	**	0.0046	D-G
yNA 1814 vs. yNA1816 0.10M HU	-0.6395	-1,023 to -0,2556	Yes	***	0.0005	D-H
yNA 1814 vs. yNA1815 0.10M HU	-0.6003	-1,059 to -0,1414	Yes	**	0.0035	D-I
yNA 1814 vs. yNA1814 0.10M HU	-0.9201	-1,454 to -0,3863	Yes	***	0.0005	D-J
yNA 1814 vs. yNA1813 0.10M HU	-1.47	-2,050 to -0,8897	Yes	****	<0,0001	D-K
yNA 1814 vs. yNA1812 0.10M HU	-1.386	-2,691 to -0,08173	Yes	*	0.0185	D-L
yNA 1813 vs. yNA 1812	0.09157	-0,2730 to 0,4561	No	ns	0.9984	E-F
yNA 1813 vs. yNA1817 0.10M HU	-0.312	-0,7560 to 0,1320	No	ns	0.1591	E-G
yNA 1813 vs. yNA1816 0.10M HU	-0.3743	-0,7013 to -0,04719	Yes	**	0.0096	E-H
yNA 1813 vs. yNA1815 0.10M HU	-0.335	-0,7806 to 0,1106	No	ns	0.1164	E-I
yNA 1813 vs. yNA1814 0.10M HU	-0.6548	-1,197 to -0,1130	Yes	**	0.0085	E-J
yNA 1813 vs. yNA1813 0.10M HU	-1.205	-1,773 to -0,6364	Yes	***	0.0002	E-K
yNA 1813 vs. yNA1812 0.10M HU	-1.121	-2,538 to 0,2955	No	ns	0.066	E-L
yNA 1812 vs. yNA1817 0.10M HU	-0.4036	-0,8593 to 0,05214	No	ns	0.0547	F-G
yNA 1812 vs. yNA1816 0.10M HU	-0.4658	-0,8475 to -0,08417	Yes	**	0.0059	F-H
yNA 1812 vs. yNA1815 0.10M HU	-0.4266	-0,8836 to 0,03045	Yes	*	0.0394	F-I
yNA 1812 vs. yNA1814 0.10M HU	-0.7464	-1,278 to -0,2143	Yes	**	0.0023	F-J
yNA 1812 vs. yNA1813 0.10M HU	-1.296	-1,875 to -0,7177	Yes	****	<0,0001	F-K
yNA 1812 vs. yNA1812 0.10M HU	-1.213	-2,516 to 0,09098	Yes	*	0.0355	F-L
yNA1817 0.10M HU vs. yNA1816 0.10M HU	-0.06225	-0,5141 to 0,3896	No	ns	>0,9999	G-H
yNA1817 0.10M HU vs. yNA1815 0.10M HU	-0.02299	-0,5268 to 0,4808	No	ns	>0,9999	G-I
yNA1817 0.10M HU vs. yNA1814 0.10M HU	-0.3428	-0,8988 to 0,2133	No	ns	0.3329	G-J
yNA1817 0.10M HU vs. yNA1813 0.10M HU	-0.8926	-1,489 to -0,2965	Yes	**	0.0014	G-K
yNA1817 0.10M HU vs. yNA1812 0.10M HU	-0.809	-2,138 to 0,5202	No	ns	0.2124	G-L
yNA1816 0.10M HU vs. yNA1815 0.10M HU	0.03926	-0,4140 to 0,4925	No	ns	>0,9999	H-I
yNA1816 0.10M HU vs. yNA1814 0.10M HU	-0.2805	-0,8175 to 0,2565	No	ns	0.467	H-J
yNA1816 0.10M HU vs. yNA1813 0.10M HU	-0.8304	-1,391 to -0,2694	Yes	**	0.0019	H-K
yNA1816 0.10M HU vs. yNA1812 0.10M HU	-0.7467	-2,040 to 0,5469	No	ns	0.2549	H-L
yNA1815 0.10M HU vs. yNA1814 0.10M HU	-0.3198	-0,8769 to 0,2373	No	ns	0.4271	I-J
yNA1815 0.10M HU vs. yNA1813 0.10M HU	-0.8696	-1,467 to -0,2724	Yes	**	0.0018	I-K
yNA1815 0.10M HU vs. yNA1812 0.10M HU	-0.786	-2,116 to 0,5439	No	ns	0.2353	I-L
yNA1814 0.10M HU vs. yNA1813 0.10M HU	-0.5499	-1,173 to 0,07331	No	ns	0.056	J-K
yNA1814 0.10M HU vs. yNA1812 0.10M HU	-0.4662	-1,732 to 0,7998	No	ns	0.8197	J-L
yNA1813 0.10M HU vs. yNA1812 0.10M HU	0.08366	-1,194 to 1,361	No	ns	>0,9999	K-L
Test details	Mean 1	Mean 2	Mean Diff,	SE of diff,	n1	n2	t	DF
yNA 1817 vs. yNA 1816	2.041	2.053	-0.01193	0.04964	6	6	0.2404	9.897
yNA 1817 vs. yNA 1815	2.041	2.034	0.007112	0.04714	6	6	0.1509	10
yNA 1817 vs. yNA 1814	2.041	2.214	-0.1721	0.06753	6	6	2.548	7.906
yNA 1817 vs. yNA 1813	2.041	2.479	-0.4374	0.05367	6	6	8.149	9.491
yNA 1817 vs. yNA 1812	2.041	2.387	-0.3458	0.06699	6	6	5.162	7.956
yNA 1817 vs. yNA1817 0.10M HU	2.041	2.791	-0.7494	0.07972	6	6	9.4	7.019
yNA 1817 vs. yNA1816 0.10M HU	2.041	2.853	-0.8116	0.06146	6	6	13.2	8.536
yNA 1817 vs. yNA1815 0.10M HU	2.041	2.814	-0.7724	0.08002	6	6	9.652	7.002
yNA 1817 vs. yNA1814 0.10M HU	2.041	3.134	-1.092	0.0933	6	6	11.71	6.426
yNA 1817 vs. yNA1813 0.10M HU	2.041	3.683	-1.642	0.0982	6	6	16.72	6.275
yNA 1817 vs. yNA1812 0.10M HU	2.041	3.6	-1.558	0.2114	6	6	7.372	5.254
yNA 1816 vs. yNA 1815	2.053	2.034	0.01905	0.04973	6	6	0.383	9.905
yNA 1816 vs. yNA 1814	2.053	2.214	-0.1601	0.06936	6	6	2.309	8.406
yNA 1816 vs. yNA 1813	2.053	2.479	-0.4254	0.05596	6	6	7.602	9.827
yNA 1816 vs. yNA 1812	2.053	2.387	-0.3339	0.06884	6	6	4.85	8.458
yNA 1816 vs. yNA1817 0.10M HU	2.053	2.791	-0.7374	0.08128	6	6	9.073	7.425
yNA 1816 vs. yNA1816 0.10M HU	2.053	2.853	-0.7997	0.06347	6	6	12.6	9.04
yNA 1816 vs. yNA1815 0.10M HU	2.053	2.814	-0.7604	0.08158	6	6	9.321	7.405
yNA 1816 vs. yNA1814 0.10M HU	2.053	3.134	-1.08	0.09464	6	6	11.41	6.732
yNA 1816 vs. yNA1813 0.10M HU	2.053	3.683	-1.63	0.09947	6	6	16.39	6.551
yNA 1816 vs. yNA1812 0.10M HU	2.053	3.6	-1.546	0.212	6	6	7.295	5.311
yNA 1815 vs. yNA 1814	2.034	2.214	-0.1792	0.06759	6	6	2.651	7.925
yNA 1815 vs. yNA 1813	2.034	2.479	-0.4445	0.05375	6	6	8.269	9.507
yNA 1815 vs. yNA 1812	2.034	2.387	-0.3529	0.06706	6	6	5.263	7.975
yNA 1815 vs. yNA1817 0.10M HU	2.034	2.791	-0.7565	0.07977	6	6	9.483	7.033
yNA 1815 vs. yNA1816 0.10M HU	2.034	2.853	-0.8187	0.06153	6	6	13.31	8.556
yNA 1815 vs. yNA1815 0.10M HU	2.034	2.814	-0.7795	0.08008	6	6	9.734	7.016
yNA 1815 vs. yNA1814 0.10M HU	2.034	3.134	-1.099	0.09335	6	6	11.78	6.437
yNA 1815 vs. yNA1813 0.10M HU	2.034	3.683	-1.649	0.09825	6	6	16.79	6.285
yNA 1815 vs. yNA1812 0.10M HU	2.034	3.6	-1.565	0.2114	6	6	7.405	5.256
yNA 1814 vs. yNA 1813	2.214	2.479	-0.2653	0.0723	6	6	3.669	9.064
yNA 1814 vs. yNA 1812	2.214	2.387	-0.1737	0.08267	6	6	2.101	9.999
yNA 1814 vs. yNA1817 0.10M HU	2.214	2.791	-0.5773	0.09328	6	6	6.189	9.592
yNA 1814 vs. yNA1816 0.10M HU	2.214	2.853	-0.6395	0.07826	6	6	8.172	9.84
yNA 1814 vs. yNA1815 0.10M HU	2.214	2.814	-0.6003	0.09354	6	6	6.417	9.575
yNA 1814 vs. yNA1814 0.10M HU	2.214	3.134	-0.9201	0.1051	6	6	8.752	8.767
yNA 1814 vs. yNA1813 0.10M HU	2.214	3.683	-1.47	0.1095	6	6	13.42	8.476
yNA 1814 vs. yNA1812 0.10M HU	2.214	3.6	-1.386	0.2169	6	6	6.392	5.787
yNA 1813 vs. yNA 1812	2.479	2.387	0.09157	0.0718	6	6	1.275	9.114
yNA 1813 vs. yNA1817 0.10M HU	2.479	2.791	-0.312	0.0838	6	6	3.723	8.033
yNA 1813 vs. yNA1816 0.10M HU	2.479	2.853	-0.3743	0.06667	6	6	5.614	9.608
yNA 1813 vs. yNA1815 0.10M HU	2.479	2.814	-0.335	0.08409	6	6	3.984	8.011
yNA 1813 vs. yNA1814 0.10M HU	2.479	3.134	-0.6548	0.09681	6	6	6.764	7.214
yNA 1813 vs. yNA1813 0.10M HU	2.479	3.683	-1.205	0.1015	6	6	11.86	6.992
yNA 1813 vs. yNA1812 0.10M HU	2.479	3.6	-1.121	0.213	6	6	5.264	5.406
yNA 1812 vs. yNA1817 0.10M HU	2.387	2.791	-0.4036	0.09289	6	6	4.345	9.553
yNA 1812 vs. yNA1816 0.10M HU	2.387	2.853	-0.4658	0.0778	6	6	5.988	9.864
yNA 1812 vs. yNA1815 0.10M HU	2.387	2.814	-0.4266	0.09316	6	6	4.579	9.535
yNA 1812 vs. yNA1814 0.10M HU	2.387	3.134	-0.7464	0.1048	6	6	7.123	8.714
yNA 1812 vs. yNA1813 0.10M HU	2.387	3.683	-1.296	0.1092	6	6	11.87	8.424
yNA 1812 vs. yNA1812 0.10M HU	2.387	3.6	-1.213	0.2167	6	6	5.595	5.771
yNA1817 0.10M HU vs. yNA1816 0.10M HU	2.791	2.853	-0.06225	0.08899	6	6	0.6995	9.043
yNA1817 0.10M HU vs. yNA1815 0.10M HU	2.791	2.814	-0.02299	0.1027	6	6	0.2239	10
yNA1817 0.10M HU vs. yNA1814 0.10M HU	2.791	3.134	-0.3428	0.1133	6	6	3.024	9.676
yNA1817 0.10M HU vs. yNA1813 0.10M HU	2.791	3.683	-0.8926	0.1174	6	6	7.603	9.461
yNA1817 0.10M HU vs. yNA1812 0.10M HU	2.791	3.6	-0.809	0.221	6	6	3.661	6.187
yNA1816 0.10M HU vs. yNA1815 0.10M HU	2.853	2.814	0.03926	0.08926	6	6	0.4398	9.02
yNA1816 0.10M HU vs. yNA1814 0.10M HU	2.853	3.134	-0.2805	0.1013	6	6	2.768	8.129
yNA1816 0.10M HU vs. yNA1813 0.10M HU	2.853	3.683	-0.8304	0.1059	6	6	7.843	7.85
yNA1816 0.10M HU vs. yNA1812 0.10M HU	2.853	3.6	-0.7467	0.2151	6	6	3.472	5.611
yNA1815 0.10M HU vs. yNA1814 0.10M HU	2.814	3.134	-0.3198	0.1136	6	6	2.816	9.691
yNA1815 0.10M HU vs. yNA1813 0.10M HU	2.814	3.683	-0.8696	0.1176	6	6	7.394	9.48
yNA1815 0.10M HU vs. yNA1812 0.10M HU	2.814	3.6	-0.786	0.2211	6	6	3.555	6.198
yNA1814 0.10M HU vs. yNA1813 0.10M HU	3.134	3.683	-0.5499	0.127	6	6	4.329	9.966
yNA1814 0.10M HU vs. yNA1812 0.10M HU	3.134	3.6	-0.4662	0.2262	6	6	2.061	6.692
yNA1813 0.10M HU vs. yNA1812 0.10M HU	3.683	3.6	0.08366	0.2283	6	6	0.3665	6.887

## Sheet: S3H
growth curve: population doubling times
wt	RNH202-TAP	S-RNH202-TAP	S-RNH202-TAP rtt101	S-RNH202-TAP rad51	S-RNH202-TAP rad51 rtt101	rtt101	rad51	rtt101 rad51
1.64841	1.63697	1.85723	2.96317	3.03011	2.83673	1.87126	2.01131	2.17485
1.67938	1.635	1.89187	2.07344	2.84504	2.80205	1.88888	2.08589	2.21742
1.6463	1.63378	1.84525	2.8861	2.96658	2.84688	1.85981	1.98906	2.19141
1.65675	1.62806	1.86074	2.91174	2.78986	2.69681	1.90324	2.004	2.18247
GraphPad PRISM8: Brown-Forsythe and Welch ANOVA test
Number of families	1
Number of comparisons per family	36
Alpha	0.05
Dunnett's T3 multiple comparisons test	Mean Diff,	95,00% CI of diff,	Significant?	Summary	Adjusted P Value
wt vs. RNH202-TAP	0.02425	-0,04745 to 0,09596	No	ns	0.3815	A-B
wt vs. S-RNH202-TAP	-0.2061	-0,2760 to -0,1361	Yes	****	<0,0001	A-C
wt vs. S-RNH202-TAP rtt101	-1.051	-3,002 to 0,9003	No	ns	0.1339	A-D
wt vs. S-RNH202-TAP rad51	-1.25	-1,760 to -0,7406	Yes	**	0.0018	A-E
wt vs. S-RNH202-TAP rad51 rtt101	-1.138	-1,461 to -0,8153	Yes	***	0.0006	A-F
wt vs. rtt101	-0.2231	-0,2914 to -0,1548	Yes	****	<0,0001	A-G
wt vs. rad51	-0.3649	-0,5289 to -0,2008	Yes	**	0.0012	A-H
wt vs. rtt101 rad51	-0.5338	-0,6008 to -0,4668	Yes	****	<0,0001	A-I
RNH202-TAP vs. S-RNH202-TAP	-0.2303	-0,3232 to -0,1374	Yes	**	0.0017	B-C
RNH202-TAP vs. S-RNH202-TAP rtt101	-1.075	-3,025 to 0,8749	No	ns	0.1262	B-D
RNH202-TAP vs. S-RNH202-TAP rad51	-1.274	-1,780 to -0,7693	Yes	**	0.0017	B-E
RNH202-TAP vs. S-RNH202-TAP rad51 rtt101	-1.162	-1,478 to -0,8466	Yes	***	0.0005	B-F
RNH202-TAP vs. rtt101	-0.2473	-0,3370 to -0,1577	Yes	**	0.0013	B-G
RNH202-TAP vs. rad51	-0.3891	-0,5883 to -0,1899	Yes	**	0.0035	B-H
RNH202-TAP vs. rtt101 rad51	-0.5581	-0,6450 to -0,4712	Yes	***	0.0001	B-I
S-RNH202-TAP vs. S-RNH202-TAP rtt101	-0.8448	-2,797 to 1,107	No	ns	0.2266	C-D
S-RNH202-TAP vs. S-RNH202-TAP rad51	-1.044	-1,557 to -0,5311	Yes	**	0.0031	C-E
S-RNH202-TAP vs. S-RNH202-TAP rad51 rtt101	-0.9318	-1,260 to -0,6039	Yes	**	0.0012	C-F
S-RNH202-TAP vs. rtt101	-0.01703	-0,09428 to 0,06022	No	ns	0.9882	C-G
S-RNH202-TAP vs. rad51	-0.1588	-0,3292 to 0,01157	Yes	*	0.0322	C-H
S-RNH202-TAP vs. rtt101 rad51	-0.3278	-0,4038 to -0,2517	Yes	****	<0,0001	C-I
S-RNH202-TAP rtt101 vs. S-RNH202-TAP rad51	-0.1993	-2,214 to 1,815	No	ns	0.9978	D-E
S-RNH202-TAP rtt101 vs. S-RNH202-TAP rad51 rtt101	-0.08701	-2,062 to 1,888	No	ns	>0,9999	D-F
S-RNH202-TAP rtt101 vs. rtt101	0.8278	-1,124 to 2,780	No	ns	0.2373	D-G
S-RNH202-TAP rtt101 vs. rad51	0.686	-1,274 to 2,646	No	ns	0.3568	D-H
S-RNH202-TAP rtt101 vs. rtt101 rad51	0.5171	-1,435 to 2,469	No	ns	0.578	D-I
S-RNH202-TAP rad51 vs. S-RNH202-TAP rad51 rtt101	0.1123	-0,2880 to 0,5126	No	ns	0.8597	E-F
S-RNH202-TAP rad51 vs. rtt101	1.027	0,5146 to 1,540	Yes	**	0.0033	E-G
S-RNH202-TAP rad51 vs. rad51	0.8853	0,4622 to 1,308	Yes	**	0.0015	E-H
S-RNH202-TAP rad51 vs. rtt101 rad51	0.7164	0,2044 to 1,228	Yes	**	0.0095	E-I
S-RNH202-TAP rad51 rtt101 vs. rtt101	0.9148	0,5877 to 1,242	Yes	**	0.0012	F-G
S-RNH202-TAP rad51 rtt101 vs. rad51	0.7731	0,5226 to 1,024	Yes	***	0.0001	F-H
S-RNH202-TAP rad51 rtt101 vs. rtt101 rad51	0.6041	0,2777 to 0,9304	Yes	**	0.0042	F-I
rtt101 vs. rad51	-0.1418	-0,3111 to 0,02754	Yes	*	0.0469	G-H
rtt101 vs. rtt101 rad51	-0.3107	-0,3853 to -0,2361	Yes	****	<0,0001	G-I
rad51 vs. rtt101 rad51	-0.169	-0,3374 to -0,0005430	Yes	*	0.0247	H-I
Test details	Mean 1	Mean 2	Mean Diff,	SE of diff,	n1	n2	t	DF
wt vs. RNH202-TAP	1.658	1.633	0.02425	0.007808	4	4	3.106	3.382
wt vs. S-RNH202-TAP	1.658	1.864	-0.2061	0.01249	4	4	16.5	5.605
wt vs. S-RNH202-TAP rtt101	1.658	2.709	-1.051	0.2125	4	4	4.946	3.008
wt vs. S-RNH202-TAP rad51	1.658	2.908	-1.25	0.05549	4	4	22.53	3.114
wt vs. S-RNH202-TAP rad51 rtt101	1.658	2.796	-1.138	0.03513	4	4	32.39	3.291
wt vs. rtt101	1.658	1.881	-0.2231	0.01221	4	4	18.28	5.696
wt vs. rad51	1.658	2.023	-0.3649	0.0229	4	4	15.93	3.725
wt vs. rtt101 rad51	1.658	2.192	-0.5338	0.01197	4	4	44.61	5.77
RNH202-TAP vs. S-RNH202-TAP	1.633	1.864	-0.2303	0.01012	4	4	22.76	3.222
RNH202-TAP vs. S-RNH202-TAP rtt101	1.633	2.709	-1.075	0.2123	4	4	5.063	3
RNH202-TAP vs. S-RNH202-TAP rad51	1.633	2.908	-1.274	0.05501	4	4	23.17	3.007
RNH202-TAP vs. S-RNH202-TAP rad51 rtt101	1.633	2.796	-1.162	0.03436	4	4	33.82	3.019
RNH202-TAP vs. rtt101	1.633	1.881	-0.2473	0.009765	4	4	25.33	3.239
RNH202-TAP vs. rad51	1.633	2.023	-0.3891	0.02169	4	4	17.94	3.047
RNH202-TAP vs. rtt101 rad51	1.633	2.192	-0.5581	0.009464	4	4	58.97	3.255
S-RNH202-TAP vs. S-RNH202-TAP rtt101	1.864	2.709	-0.8448	0.2126	4	4	3.975	3.013
S-RNH202-TAP vs. S-RNH202-TAP rad51	1.864	2.908	-1.044	0.05586	4	4	18.69	3.196
S-RNH202-TAP vs. S-RNH202-TAP rad51 rtt101	1.864	2.796	-0.9318	0.03571	4	4	26.09	3.5
S-RNH202-TAP vs. rtt101	1.864	1.881	-0.01703	0.0138	4	4	1.234	5.992
S-RNH202-TAP vs. rad51	1.864	2.023	-0.1588	0.02378	4	4	6.677	4.214
S-RNH202-TAP vs. rtt101 rad51	1.864	2.192	-0.3278	0.01359	4	4	24.12	5.971
S-RNH202-TAP rtt101 vs. S-RNH202-TAP rad51	2.709	2.908	-0.1993	0.2193	4	4	0.9086	3.4
S-RNH202-TAP rtt101 vs. S-RNH202-TAP rad51 rtt101	2.709	2.796	-0.08701	0.2151	4	4	0.4045	3.157
S-RNH202-TAP rtt101 vs. rtt101	2.709	1.881	0.8278	0.2125	4	4	3.895	3.012
S-RNH202-TAP rtt101 vs. rad51	2.709	2.023	0.686	0.2134	4	4	3.214	3.062
S-RNH202-TAP rtt101 vs. rtt101 rad51	2.709	2.192	0.5171	0.2125	4	4	2.433	3.011
S-RNH202-TAP rad51 vs. S-RNH202-TAP rad51 rtt101	2.908	2.796	0.1123	0.0648	4	4	1.733	5.029
S-RNH202-TAP rad51 vs. rtt101	2.908	1.881	1.027	0.0558	4	4	18.41	3.182
S-RNH202-TAP rad51 vs. rad51	2.908	2.023	0.8853	0.05907	4	4	14.99	3.906
S-RNH202-TAP rad51 vs. rtt101 rad51	2.908	2.192	0.7164	0.05575	4	4	12.85	3.17
S-RNH202-TAP rad51 rtt101 vs. rtt101	2.796	1.881	0.9148	0.03562	4	4	25.69	3.465
S-RNH202-TAP rad51 rtt101 vs. rad51	2.796	2.023	0.7731	0.04054	4	4	19.07	5.057
S-RNH202-TAP rad51 rtt101 vs. rtt101 rad51	2.796	2.192	0.6041	0.03553	4	4	17	3.436
rtt101 vs. rad51	1.881	2.023	-0.1418	0.02364	4	4	5.998	4.134
rtt101 vs. rtt101 rad51	1.881	2.192	-0.3107	0.01333	4	4	23.32	5.994
rad51 vs. rtt101 rad51	2.023	2.192	-0.169	0.02351	4	4	7.186	4.068
